# Supplementary material for: Synthesis, crystal structure and Hirshfeld surface analysis of aqua­(3-meth­oxy­cinnamato-κO)bis­(1,10-phenanthroline-κ2 N,N′)cobalt(II) nitrate
Source: Acta Crystallogr E Crystallogr Commun. 2022 Oct 11;78(Pt 11):1113–7. doi: 10.1107/S2056989022009781 (PMC9638979; doi:10.1107/S2056989022009781)
Supplement: Supplementary file 1 [file e-78-01113-sup1.cif]

##############################################################################
#                                                                            #
# This CIF contains the data in a paper accepted for publication in          #
# Acta Crystallographica Section E. It conforms to the requirements of       #
# Notes for Authors for Acta Crystallographica Section E, and has been       #
# peer reviewed under the auspices of the IUCr Commission on Journals.       #
#                                                                            #
# Full details of the Crystallographic Information File format               #
# are given in the paper "The Crystallographic Information File (CIF):       #
# a New Standard Archive File for Crystallography" by S. R. Hall, F. H.      #
# Allen and I. D. Brown [Acta Cryst. (1991), A47, 655-685].                  #
#                                                                            #
# The current version of the core CIF dictionary is obtainable from          #
# ftp://ftp.iucr.org/pub/cif_core.dic.                                       #
#                                                                            #
# Software is freely available for graphical display of the structure(s)     #
# in this CIF. For information consult the CIF software page                 #
# http://www.iucr.org/resources/cif/software.                                #
#                                                                            #
# This file may be used for bona fide research purposes within the           #
# scientific community so long as proper attribution is given to the journal # 
# article from which it was obtained.                                        #
#                                                                            #
##############################################################################
data_I
_audit_creation_method
;
Olex2 1.5
(compiled 2022.04.07 svn.rca3783a0 for OlexSys, GUI svn.r6498)
;
_journal_date_recd_electronic     2022-09-13
_journal_date_accepted     2022-10-06
_journal_name_full     'Acta Crystallographica, Section E'
_journal_year     2022
_journal_volume     78
_journal_issue      1
_journal_page_first     0
_journal_page_last     0
_journal_paper_category     GM
_journal_paper_doi     10.1107/S2056989022009781
_journal_coeditor_code     JY2023
_publ_contact_author_name     'Asma Lehleh'
_publ_contact_author_address
;
Unit\'e de Recherche de Chimie de l'Environnement et Mol\'eculaire Structurale
(CHEMS), Universit\'e Fr\`eres Mentouri Constantine 1, 25017 Constantine,
Algeria
;
_publ_contact_author_email     asmalehleh25@gmail.com
_publ_contact_author_fax     00213-318-11107
_publ_contact_author_phone     '00213-672-775 159'
_publ_section_title
;\
Synthesis, crystal structure and Hirshfeld surface analysis of
aqua(3-methoxycinnamato-\k<i>O</i>)bis(1,10-phenanthroline-\k^2^<i>N</i>,\
<i>N</i>')cobalt(II) nitrate
;
loop_
    _publ_author_name
    _publ_author_address
    'Lehleh, Asma'
;
Unit\'e de Recherche de Chimie de l'Environnement et Mol\'eculaire Structurale \
(CHEMS), Universit\'e Fr\`eres Mentouri Constantine 1, 25017, Constantine,
Algeria
;
    'Boutebdja, Mehdi'
;
Unit\'e de Recherche de Chimie de l'Environnement et Mol\'eculaire Structurale \
(CHEMS), Universit\'e Fr\`eres Mentouri Constantine 1, 25017, Constantine,
Algeria
Laboratoire Technologie des Mat\'eriaux Avanc\'es,
\'Ecole Nationale Polytechnique de Constantine,
Nouvelle Ville Universitaire Ali Mendjeli,
25000, Constantine, Algeria
;
    'Beghidja, Chahrazed'
;
Unit\'e de Recherche de Chimie de l'Environnement et Mol\'eculaire Structurale \
(CHEMS), Universit\'e Fr\`eres Mentouri Constantine 1, 25017, Constantine,
Algeria
;
    'Beghidja, Adel'
;
Unit\'e de Recherche de Chimie de l'Environnement et Mol\'eculaire Structurale \
(CHEMS), Universit\'e Fr\`eres Mentouri Constantine 1, 25017, Constantine,
Algeria
;
_publ_section_synopsis
;
The title compound crystallizes in the triclinic space group <i>P</i>\=1 with a
monomeric [Co(3-meo-cin)(phen)~2~(H~2~O)]^+^ cation and a counter-balanced
nitrate anion (3-meo-cin = 3-methoxy cinnamic acid) in the asymmetric unit.
The Co^II^ ion is coordinated by four N atoms from two 1,10-phenanthroline
ligands and two O atoms, the first from a methoxy cinnamate ligand and the
second from a coordinated water molecule, forming a distorted octahedral
geometry.
;
_chemical_name_systematic
;\
Aqua[3-(3-methoxyphenyl)prop-2-enoato-\k<i>O</i>]bis(1,10-phenanthroline-\
\k^2^<i>N</i>,<i>N</i>')cobalt(II) nitrate
;
_chemical_name_common
;\
Aqua(3-methoxycinnamato-\k<i>O</i>)bis(1,10-phenantroline-\
\k^2^<i>N</i>,<i>N</i>')cobalt(II) nitrate
;
_chemical_formula_moiety     'C34 H27 Co N4 O4 +, N O3 -'
_chemical_formula_sum     'C34 H27 Co N5 O7'
_chemical_formula_iupac     '[Co (C10 H9 O3) (C12 H8 N2)2 (H2 O)] N O3'
_chemical_formula_weight     676.53
_chemical_melting_point     ?
_chemical_absolute_configuration     ?
_space_group_crystal_system     triclinic
_space_group_name_H-M_alt     'P -1'
_space_group_name_Hall     '-P 1'
loop_
    _space_group_symop_operation_xyz
    'x, y, z'
    '-x, -y, -z'
_cell_length_a     8.33540(10)
_cell_length_b     13.6529(2)
_cell_length_c     13.8423(2)
_cell_angle_alpha     101.6340(10)
_cell_angle_beta     98.2390(10)
_cell_angle_gamma     97.8190(10)
_cell_volume     1504.73(4)
_cell_formula_units_Z     2
_cell_measurement_reflns_used     6690
_cell_measurement_theta_min     2.40
_cell_measurement_theta_max     26.65
_cell_measurement_temperature     296.00
_exptl_crystal_description     block
_exptl_crystal_colour     green
_exptl_crystal_size_max     0.2
_exptl_crystal_size_mid     0.15
_exptl_crystal_size_min     0.12
_exptl_crystal_density_diffrn     1.493
_exptl_crystal_density_meas     ?
_exptl_crystal_density_method     ?
_exptl_crystal_F_000     698
_exptl_absorpt_coefficient_mu     0.630
_exptl_absorpt_correction_type     multi-scan
_exptl_absorpt_process_details
;
(SADABS; Krause <i>et al.</i>,  2015)
;
_exptl_absorpt_correction_T_min     0.7096
_exptl_absorpt_correction_T_max     0.7461
_diffrn_ambient_temperature     296.00
_diffrn_source     ?
_diffrn_source_power     1.5
_diffrn_source_voltage     50.0
_diffrn_source_current     30.0
_diffrn_radiation_type     MoK\a
_diffrn_radiation_wavelength     0.71073
_diffrn_measurement_device_type     'Bruker APEXII CCD'
_diffrn_measurement_method     '\f and \w scans'
_diffrn_detector_area_resol_mean     ?
_diffrn_reflns_number     19640
_diffrn_reflns_av_R_equivalents     0.0281
_diffrn_reflns_av_unetI/netI     0.0426
_diffrn_reflns_theta_min     3.634
_diffrn_reflns_theta_max     28.280
_diffrn_reflns_theta_full     25.242
_diffrn_measured_fraction_theta_max     0.990
_diffrn_measured_fraction_theta_full     0.988
_diffrn_reflns_limit_h_min     -11
_diffrn_reflns_limit_h_max     11
_diffrn_reflns_limit_k_min     -18
_diffrn_reflns_limit_k_max     18
_diffrn_reflns_limit_l_min     -17
_diffrn_reflns_limit_l_max     18
_diffrn_standards_number     0
_diffrn_radiation_probe     ?
_refine_special_details     ?
_reflns_number_total     7385
_reflns_number_gt     5301
_reflns_threshold_expression     'I > 2\s(I)'
_refine_ls_structure_factor_coef     Fsqd
_refine_ls_matrix_type     full
_refine_ls_R_factor_all     0.0682
_refine_ls_R_factor_gt     0.0443
_refine_ls_wR_factor_gt     0.1135
_refine_ls_wR_factor_ref     0.1282
_refine_ls_goodness_of_fit_ref     0.990
_refine_ls_restrained_S_all     0.983
_refine_ls_number_reflns     7385
_refine_ls_number_parameters     527
_refine_ls_number_restraints     205
_refine_ls_hydrogen_treatment     constr
_refine_ls_weighting_scheme     calc
_refine_ls_weighting_details
                      'w=1/[\s^2^(Fo^2^)+(0.0770P)^2^] where P=(Fo^2^+2Fc^2^)/3'
_atom_sites_solution_hydrogens     mixed
_atom_sites_solution_primary     iterative
_atom_sites_solution_secondary     ?
_refine_ls_shift/su_max     0.001
_refine_ls_shift/su_mean     0.000
_refine_diff_density_max     0.355
_refine_diff_density_min     -0.281
_refine_ls_extinction_method     none
_refine_ls_extinction_coef     .
loop_
    _atom_type_symbol
    _atom_type_description
    _atom_type_scat_dispersion_real
    _atom_type_scat_dispersion_imag
    _atom_type_scat_source
    C C 0.0033 0.0016 'International Tables Vol C Tables 4.2.6.8 and 6.1.1.4'
    H H 0.0000 0.0000 'International Tables Vol C Tables 4.2.6.8 and 6.1.1.4'
    Co Co 0.3494 0.9721 'International Tables Vol C Tables 4.2.6.8 and 6.1.1.4'
    N N 0.0061 0.0033 'International Tables Vol C Tables 4.2.6.8 and 6.1.1.4'
    O O 0.0106 0.0060 'International Tables Vol C Tables 4.2.6.8 and 6.1.1.4'
_computing_data_collection
;
APEX2 (Bruker, 2013)
;
_computing_cell_refinement
;
SAINT (Bruker, 2013)
;
_computing_data_reduction
;
SAINT (Bruker, 2013)
;
_computing_structure_solution     ?
_computing_structure_refinement
;
<i>SHELXL2018/3</i> (Sheldrick, 2015)
;
_computing_molecular_graphics
;
Mercury (Macrae <i>et al.</i>,  2020)
;
_computing_publication_material
;
<i>OLEX2</i> (Dolomanov <i>et al.</i>,  2009)
;
loop_
    _atom_site_type_symbol
    _atom_site_label
    _atom_site_fract_x
    _atom_site_fract_y
    _atom_site_fract_z
    _atom_site_U_iso_or_equiv
    _atom_site_adp_type
    _atom_site_calc_flag
    _atom_site_occupancy
    _atom_site_disorder_assembly
    _atom_site_disorder_group
    Co Co1 0.65552(3) 0.31049(2) 0.71066(2) 0.03697(11) Uani d 1 . .
    O O3 1.2849(2) 0.03641(16) 1.14993(16) 0.0728(5) Uani d 1 . .
    O O1W 0.7725(2) 0.30532(13) 0.58544(12) 0.0592(4) Uani d 1 . .
    H H1WA 0.835428 0.260837 0.583927 0.089 Uiso d 1 . .
    H H1WB 0.701199 0.283337 0.531887 0.089 Uiso d 1 . .
    N N1 0.5861(2) 0.34285(13) 0.85588(13) 0.0395(4) Uani d 1 . .
    N N2 0.7868(2) 0.46154(12) 0.77585(13) 0.0404(4) Uani d 1 . .
    N N3 0.4433(2) 0.34579(13) 0.62737(14) 0.0441(4) Uani d 1 . .
    N N4 0.5046(2) 0.16423(12) 0.65426(13) 0.0399(4) Uani d 1 . .
    C C11 0.4906(3) 0.28302(19) 0.8960(2) 0.0548(6) Uani d 1 . .
    H H11 0.424469 0.225251 0.854461 0.066 Uiso calc 1 . .
    C C12 0.4848(4) 0.3029(2) 0.9986(2) 0.0668(8) Uani d 1 . .
    H H12 0.416559 0.258239 1.023817 0.080 Uiso calc 1 . .
    C C13 0.5762(4) 0.3854(2) 1.0603(2) 0.0676(8) Uani d 1 . .
    H H13 0.572265 0.398436 1.128404 0.081 Uiso calc 1 . .
    C C14 0.6786(3) 0.45249(18) 1.02188(17) 0.0513(6) Uani d 1 . .
    C C15 0.7823(4) 0.5427(2) 1.0813(2) 0.0690(8) Uani d 1 . .
    H H15 0.783674 0.559246 1.149995 0.083 Uiso calc 1 . .
    C C16 0.8774(4) 0.6039(2) 1.0403(2) 0.0707(9) Uani d 1 . .
    H H16 0.942880 0.662327 1.081130 0.085 Uiso calc 1 . .
    C C17 0.8811(3) 0.58178(16) 0.9352(2) 0.0531(6) Uani d 1 . .
    C C18 0.9789(3) 0.64185(18) 0.8874(3) 0.0686(8) Uani d 1 . .
    H H18 1.042558 0.702893 0.923961 0.082 Uiso calc 1 . .
    C C19 0.9811(3) 0.6117(2) 0.7893(3) 0.0716(8) Uani d 1 . .
    H H19 1.046366 0.651427 0.757723 0.086 Uiso calc 1 . .
    C C20 0.8851(3) 0.52090(18) 0.7354(2) 0.0579(6) Uani d 1 . .
    H H20 0.889607 0.500365 0.667730 0.070 Uiso calc 1 . .
    C C21 0.6792(2) 0.42749(15) 0.91820(15) 0.0392(5) Uani d 1 . .
    C C22 0.7835(2) 0.49190(14) 0.87450(16) 0.0395(5) Uani d 1 . .
    C C23 0.4103(3) 0.43484(18) 0.6157(2) 0.0609(7) Uani d 1 . .
    H H23 0.481135 0.492909 0.653155 0.073 Uiso calc 1 . .
    C C24 0.2740(4) 0.4463(2) 0.5498(2) 0.0742(9) Uani d 1 . .
    H H24 0.254763 0.510758 0.544739 0.089 Uiso calc 1 . .
    C C25 0.1699(3) 0.3628(2) 0.4932(2) 0.0656(7) Uani d 1 . .
    H H25 0.078529 0.369687 0.449515 0.079 Uiso calc 1 . .
    C C26 0.2012(3) 0.26581(17) 0.50107(17) 0.0474(5) Uani d 1 . .
    C C27 0.1015(3) 0.1734(2) 0.44251(18) 0.0555(6) Uani d 1 . .
    H H27 0.012285 0.176044 0.394954 0.067 Uiso calc 1 . .
    C C28 0.1349(3) 0.08284(19) 0.45521(18) 0.0540(6) Uani d 1 . .
    H H28 0.069041 0.023818 0.415812 0.065 Uiso calc 1 . .
    C C29 0.2701(3) 0.07560(16) 0.52828(16) 0.0423(5) Uani d 1 . .
    C C30 0.3060(3) -0.01706(16) 0.54857(19) 0.0506(6) Uani d 1 . .
    H H30 0.241610 -0.078151 0.512748 0.061 Uiso calc 1 . .
    C C31 0.4351(3) -0.01651(16) 0.62063(19) 0.0523(6) Uani d 1 . .
    H H31 0.457670 -0.077092 0.635824 0.063 Uiso calc 1 . .
    C C32 0.5336(3) 0.07515(15) 0.67175(17) 0.0479(5) Uani d 1 . .
    H H32 0.623143 0.074236 0.719928 0.058 Uiso calc 1 . .
    C C33 0.3384(2) 0.26158(15) 0.57085(16) 0.0399(5) Uani d 1 . .
    C C34 0.3733(2) 0.16419(15) 0.58484(15) 0.0380(4) Uani d 1 . .
    O O4 0.7744(3) 0.2759(2) 0.3583(2) 0.1228(10) Uani d 1 . .
    O O5 0.5477(3) 0.2821(2) 0.40039(18) 0.1124(9) Uani d 1 . .
    O O6 0.5855(4) 0.3196(2) 0.26417(18) 0.1145(9) Uani d 1 . .
    N N5 0.6339(3) 0.29278(15) 0.33897(16) 0.0600(5) Uani d 1 . .
    O O1_1 0.84054(18) 0.24890(11) 0.77807(11) 0.0478(4) Uani d 0.735(6) A 1
    O O2_1 0.9654(7) 0.1792(3) 0.6607(3) 0.0608(10) Uani d 0.735(6) A 1
    C C1_1 0.9379(13) 0.1928(9) 0.7468(6) 0.0434(12) Uani d 0.735(6) A 1
    C C2_1 1.0126(5) 0.1398(3) 0.8211(3) 0.0390(9) Uani d 0.735(6) A 1
    H H2_1 0.981835 0.150243 0.883821 0.047 Uiso calc 0.735(6) A 1
    C C3_1 1.1205(4) 0.0787(2) 0.8031(2) 0.0407(9) Uani d 0.735(6) A 1
    H H3_1 1.153482 0.069490 0.740960 0.049 Uiso calc 0.735(6) A 1
    C C4_1 1.1908(5) 0.0247(3) 0.8757(3) 0.0398(9) Uani d 0.735(6) A 1
    C C5_1 1.2001(8) 0.0580(4) 0.9773(4) 0.0428(11) Uani d 0.735(6) A 1
    H H5_1 1.163475 0.118108 1.001304 0.051 Uiso calc 0.735(6) A 1
    C C6_1 1.2628(19) 0.0042(8) 1.0448(5) 0.0481(15) Uani d 0.735(6) A 1
    C C7_1 1.3155(14) -0.0869(6) 1.0095(5) 0.0598(15) Uani d 0.735(6) A 1
    H H7_1 1.356693 -0.123860 1.054046 0.072 Uiso calc 0.735(6) A 1
    C C8_1 1.3060(6) -0.1216(4) 0.9082(4) 0.0587(11) Uani d 0.735(6) A 1
    H H8_1 1.339090 -0.182963 0.884323 0.070 Uiso calc 0.735(6) A 1
    C C9_1 1.2473(5) -0.0659(3) 0.8403(3) 0.0489(9) Uani d 0.735(6) A 1
    H H9_1 1.245626 -0.088822 0.772145 0.059 Uiso calc 0.735(6) A 1
    C C10_1 1.2348(14) 0.1263(8) 1.1877(8) 0.076(2) Uani d 0.735(6) A 1
    H H10A_1 1.301732 0.181360 1.171057 0.114 Uiso calc 0.735(6) A 1
    H H10B_1 1.245914 0.136916 1.259195 0.114 Uiso calc 0.735(6) A 1
    H H10C_1 1.121772 0.123351 1.159119 0.114 Uiso calc 0.735(6) A 1
    O O1_2 0.84054(18) 0.24890(11) 0.77807(11) 0.0478(4) Uani d 0.265(6) A 2
    O O2_2 0.966(2) 0.2091(11) 0.6365(10) 0.078(3) Uani d 0.265(6) A 2
    C C1_2 0.944(4) 0.205(2) 0.7236(14) 0.054(5) Uani d 0.265(6) A 2
    C C2_2 1.0527(12) 0.1394(7) 0.7673(8) 0.052(3) Uani d 0.265(6) A 2
    H H2_2 1.127208 0.112505 0.729946 0.062 Uiso calc 0.265(6) A 2
    C C3_2 1.0476(15) 0.1187(10) 0.8532(8) 0.056(3) Uani d 0.265(6) A 2
    H H3_2 0.971590 0.147523 0.887806 0.067 Uiso calc 0.265(6) A 2
    C C4_2 1.1423(15) 0.0572(9) 0.9042(9) 0.051(3) Uani d 0.265(6) A 2
    C C5_2 1.170(2) 0.0793(12) 1.0051(9) 0.046(3) Uani d 0.265(6) A 2
    H H5_2 1.125983 0.132319 1.038905 0.055 Uiso calc 0.265(6) A 2
    C C6_2 1.263(5) 0.026(2) 1.0604(14) 0.056(5) Uani d 0.265(6) A 2
    C C7_2 1.317(4) -0.0586(17) 1.0098(14) 0.070(6) Uani d 0.265(6) A 2
    H H7_2 1.372393 -0.098231 1.045814 0.084 Uiso calc 0.265(6) A 2
    C C8_2 1.289(2) -0.0841(11) 0.9059(13) 0.073(4) Uani d 0.265(6) A 2
    H H8_2 1.324889 -0.140507 0.871479 0.088 Uiso calc 0.265(6) A 2
    C C9_2 1.2062(15) -0.0227(11) 0.8547(8) 0.052(3) Uani d 0.265(6) A 2
    H H9_2 1.193466 -0.035916 0.785204 0.062 Uiso calc 0.265(6) A 2
    C C10_2 1.249(3) 0.136(3) 1.214(2) 0.086(9) Uani d 0.265(6) A 2
    H H10A_2 1.284087 0.192176 1.184854 0.130 Uiso calc 0.265(6) A 2
    H H10B_2 1.307898 0.147790 1.280935 0.130 Uiso calc 0.265(6) A 2
    H H10C_2 1.133217 0.130458 1.214437 0.130 Uiso calc 0.265(6) A 2
loop_
    _atom_site_aniso_label
    _atom_site_aniso_U_11
    _atom_site_aniso_U_22
    _atom_site_aniso_U_33
    _atom_site_aniso_U_12
    _atom_site_aniso_U_13
    _atom_site_aniso_U_23
    Co1 0.04017(18) 0.03443(16) 0.03103(17) 0.00215(11) -0.00248(12) 0.00417(11)
    O3 0.0776(13) 0.0878(14) 0.0628(13) 0.0218(11) 0.0124(10) 0.0340(11)
    O1W 0.0683(11) 0.0677(11) 0.0377(9) 0.0075(9) 0.0080(8) 0.0066(8)
    N1 0.0388(9) 0.0400(9) 0.0390(10) 0.0053(7) 0.0055(8) 0.0092(8)
    N2 0.0434(10) 0.0363(9) 0.0377(10) 0.0007(7) 0.0015(8) 0.0077(7)
    N3 0.0465(10) 0.0401(9) 0.0403(10) 0.0037(8) -0.0035(8) 0.0068(8)
    N4 0.0428(9) 0.0359(9) 0.0367(10) 0.0026(7) 0.0006(8) 0.0052(7)
    C11 0.0518(14) 0.0562(14) 0.0625(16) 0.0088(11) 0.0172(12) 0.0230(12)
    C12 0.0686(17) 0.0821(19) 0.072(2) 0.0291(15) 0.0356(16) 0.0423(17)
    C13 0.086(2) 0.094(2) 0.0412(14) 0.0505(18) 0.0217(14) 0.0274(15)
    C14 0.0595(14) 0.0637(14) 0.0337(12) 0.0328(12) 0.0026(11) 0.0065(11)
    C15 0.088(2) 0.0739(18) 0.0364(14) 0.0410(16) -0.0112(14) -0.0089(13)
    C16 0.0776(19) 0.0534(15) 0.0586(18) 0.0238(14) -0.0264(15) -0.0208(13)
    C17 0.0455(13) 0.0368(11) 0.0630(16) 0.0093(9) -0.0126(11) -0.0069(10)
    C18 0.0519(15) 0.0341(12) 0.103(3) -0.0050(10) -0.0111(15) 0.0021(14)
    C19 0.0602(16) 0.0489(15) 0.102(3) -0.0084(12) 0.0070(16) 0.0266(16)
    C20 0.0619(15) 0.0507(13) 0.0598(16) -0.0041(11) 0.0105(13) 0.0187(12)
    C21 0.0412(11) 0.0419(11) 0.0328(11) 0.0153(9) -0.0005(9) 0.0041(9)
    C22 0.0379(11) 0.0328(10) 0.0407(12) 0.0075(8) -0.0055(9) -0.0006(8)
    C23 0.0665(16) 0.0387(12) 0.0687(18) 0.0071(11) -0.0112(13) 0.0095(11)
    C24 0.0768(19) 0.0530(15) 0.088(2) 0.0171(14) -0.0153(16) 0.0214(15)
    C25 0.0567(15) 0.0666(16) 0.0705(18) 0.0125(13) -0.0138(13) 0.0245(14)
    C26 0.0411(12) 0.0569(13) 0.0409(13) 0.0045(10) 0.0007(10) 0.0104(10)
    C27 0.0436(13) 0.0727(16) 0.0409(13) -0.0014(11) -0.0075(10) 0.0093(12)
    C28 0.0444(13) 0.0595(14) 0.0432(14) -0.0092(10) -0.0008(10) -0.0043(11)
    C29 0.0393(11) 0.0441(11) 0.0349(11) -0.0053(9) 0.0077(9) -0.0036(9)
    C30 0.0529(14) 0.0351(11) 0.0568(15) -0.0061(9) 0.0169(12) -0.0021(10)
    C31 0.0589(15) 0.0341(11) 0.0625(16) 0.0037(10) 0.0137(12) 0.0088(10)
    C32 0.0534(13) 0.0405(11) 0.0479(14) 0.0053(10) 0.0029(11) 0.0114(10)
    C33 0.0399(11) 0.0413(11) 0.0346(11) 0.0022(9) 0.0024(9) 0.0055(9)
    C34 0.0366(10) 0.0393(10) 0.0341(11) 0.0001(8) 0.0050(8) 0.0043(8)
    O4 0.0810(17) 0.161(3) 0.128(2) 0.0368(17) 0.0016(16) 0.037(2)
    O5 0.1084(19) 0.156(3) 0.0656(15) -0.0122(17) 0.0345(15) 0.0190(16)
    O6 0.165(2) 0.1119(19) 0.0640(15) 0.0105(17) -0.0126(15) 0.0454(14)
    N5 0.0821(16) 0.0535(12) 0.0391(12) -0.0011(11) 0.0024(11) 0.0121(9)
    O1_1 0.0471(8) 0.0486(8) 0.0418(9) 0.0106(7) -0.0074(7) 0.0054(7)
    O2_1 0.0756(19) 0.064(2) 0.049(2) 0.0326(18) 0.0104(18) 0.0135(16)
    C1_1 0.041(2) 0.039(3) 0.041(3) 0.0009(16) -0.008(2) 0.004(2)
    C2_1 0.042(2) 0.0394(17) 0.033(2) 0.0064(13) 0.0040(17) 0.0039(16)
    C3_1 0.0410(16) 0.0412(16) 0.0366(17) 0.0061(12) 0.0021(13) 0.0051(13)
    C4_1 0.036(2) 0.037(2) 0.045(2) 0.0068(17) 0.0044(17) 0.0073(19)
    C5_1 0.040(2) 0.038(2) 0.048(3) 0.0077(16) 0.003(2) 0.006(2)
    C6_1 0.048(3) 0.050(4) 0.048(2) 0.004(3) 0.004(2) 0.020(2)
    C7_1 0.061(3) 0.060(4) 0.072(3) 0.023(3) 0.016(2) 0.035(2)
    C8_1 0.058(2) 0.045(3) 0.079(3) 0.020(2) 0.012(2) 0.020(2)
    C9_1 0.046(2) 0.044(2) 0.057(2) 0.0150(15) 0.0096(17) 0.0080(18)
    C10_1 0.093(6) 0.080(4) 0.047(4) -0.002(3) 0.009(3) 0.011(3)
    O1_2 0.0471(8) 0.0486(8) 0.0418(9) 0.0106(7) -0.0074(7) 0.0054(7)
    O2_2 0.084(6) 0.096(9) 0.076(7) 0.051(6) 0.033(6) 0.030(6)
    C1_2 0.053(10) 0.037(9) 0.052(10) 0.013(8) -0.028(7) -0.010(8)
    C2_2 0.047(5) 0.053(5) 0.045(6) 0.009(4) -0.004(5) -0.007(4)
    C3_2 0.047(6) 0.061(7) 0.050(7) 0.008(5) -0.006(5) 0.000(5)
    C4_2 0.048(6) 0.046(6) 0.054(6) 0.011(4) 0.007(5) 0.000(4)
    C5_2 0.053(8) 0.038(7) 0.042(6) 0.005(5) 0.001(6) 0.002(5)
    C6_2 0.035(8) 0.061(12) 0.076(9) 0.009(9) 0.008(8) 0.023(7)
    C7_2 0.067(9) 0.065(12) 0.092(8) 0.032(10) 0.002(7) 0.047(8)
    C8_2 0.076(8) 0.048(8) 0.106(8) 0.034(6) 0.025(7) 0.018(8)
    C9_2 0.055(7) 0.059(9) 0.047(6) 0.023(7) 0.016(5) 0.011(6)
    C10_2 0.046(9) 0.117(16) 0.081(19) 0.026(9) 0.001(9) -0.013(11)
_geom_special_details
;
 All esds (except the esd in the dihedral angle between two l.s. planes)
 are estimated using the full covariance matrix.  The cell esds are taken
 into account individually in the estimation of esds in distances, angles
 and torsion angles; correlations between esds in cell parameters are only
 used when they are defined by crystal symmetry.  An approximate (isotropic)
 treatment of cell esds is used for estimating esds involving l.s. planes.
;
loop_
    _geom_bond_atom_site_label_1
    _geom_bond_atom_site_label_2
    _geom_bond_site_symmetry_2
    _geom_bond_distance
    _geom_bond_publ_flag
    Co1 O1W . 2.1011(17) yes
    Co1 N1 . 2.1484(18) yes
    Co1 N2 . 2.1488(17) yes
    Co1 N3 . 2.1356(16) yes
    Co1 N4 . 2.1416(17) yes
    Co1 O1_1 . 2.0525(13) yes
    Co1 O1_2 . 2.0525(13) yes
    O3 C6_1 . 1.409(6) yes
    O3 C10_1 . 1.378(10) yes
    O3 C6_2 . 1.202(19) yes
    O3 C10_2 . 1.56(3) yes
    O1W H1WA . 0.8536 ?
    O1W H1WB . 0.8535 ?
    N1 C11 . 1.320(3) ?
    N1 C21 . 1.358(3) ?
    N2 C20 . 1.333(3) ?
    N2 C22 . 1.350(3) ?
    N3 C23 . 1.318(3) ?
    N3 C33 . 1.366(3) ?
    N4 C32 . 1.334(2) ?
    N4 C34 . 1.349(2) ?
    C11 H11 . 0.9300 ?
    C11 C12 . 1.400(4) ?
    C12 H12 . 0.9300 ?
    C12 C13 . 1.330(4) ?
    C13 H13 . 0.9300 ?
    C13 C14 . 1.401(4) ?
    C14 C15 . 1.427(4) ?
    C14 C21 . 1.407(3) ?
    C15 H15 . 0.9300 ?
    C15 C16 . 1.338(4) ?
    C16 H16 . 0.9300 ?
    C16 C17 . 1.430(4) ?
    C17 C18 . 1.402(4) ?
    C17 C22 . 1.411(3) ?
    C18 H18 . 0.9300 ?
    C18 C19 . 1.341(4) ?
    C19 H19 . 0.9300 ?
    C19 C20 . 1.385(4) ?
    C20 H20 . 0.9300 ?
    C21 C22 . 1.433(3) ?
    C23 H23 . 0.9300 ?
    C23 C24 . 1.399(3) ?
    C24 H24 . 0.9300 ?
    C24 C25 . 1.357(4) ?
    C25 H25 . 0.9300 ?
    C25 C26 . 1.406(3) ?
    C26 C27 . 1.432(3) ?
    C26 C33 . 1.403(3) ?
    C27 H27 . 0.9300 ?
    C27 C28 . 1.343(3) ?
    C28 H28 . 0.9300 ?
    C28 C29 . 1.430(3) ?
    C29 C30 . 1.411(3) ?
    C29 C34 . 1.399(3) ?
    C30 H30 . 0.9300 ?
    C30 C31 . 1.356(3) ?
    C31 H31 . 0.9300 ?
    C31 C32 . 1.392(3) ?
    C32 H32 . 0.9300 ?
    C33 C34 . 1.443(3) ?
    O4 N5 . 1.227(3) ?
    O5 N5 . 1.207(3) ?
    O6 N5 . 1.201(3) ?
    O1_1 C1_1 . 1.252(5) yes
    O2_1 C1_1 . 1.229(6) yes
    C1_1 C2_1 . 1.485(6) yes
    C2_1 H2_1 . 0.9300 ?
    C2_1 C3_1 . 1.324(4) ?
    C3_1 H3_1 . 0.9300 ?
    C3_1 C4_1 . 1.465(4) ?
    C4_1 C5_1 . 1.374(6) ?
    C4_1 C9_1 . 1.404(5) ?
    C5_1 H5_1 . 0.9300 ?
    C5_1 C6_1 . 1.389(6) ?
    C6_1 C7_1 . 1.395(6) ?
    C7_1 H7_1 . 0.9300 ?
    C7_1 C8_1 . 1.374(6) ?
    C8_1 H8_1 . 0.9300 ?
    C8_1 C9_1 . 1.398(5) ?
    C9_1 H9_1 . 0.9300 ?
    C10_1 H10A_1 . 0.9600 ?
    C10_1 H10B_1 . 0.9600 ?
    C10_1 H10C_1 . 0.9600 ?
    O1_2 C1_2 . 1.344(13) yes
    O2_2 C1_2 . 1.257(14) yes
    C1_2 C2_2 . 1.511(13) yes
    C2_2 H2_2 . 0.9300 ?
    C2_2 C3_2 . 1.281(13) yes
    C3_2 H3_2 . 0.9300 ?
    C3_2 C4_2 . 1.445(12) ?
    C4_2 C5_2 . 1.346(13) ?
    C4_2 C9_2 . 1.379(12) ?
    C5_2 H5_2 . 0.9300 ?
    C5_2 C6_2 . 1.390(14) ?
    C6_2 C7_2 . 1.386(15) ?
    C7_2 H7_2 . 0.9300 ?
    C7_2 C8_2 . 1.387(15) ?
    C8_2 H8_2 . 0.9300 ?
    C8_2 C9_2 . 1.393(13) ?
    C9_2 H9_2 . 0.9300 ?
    C10_2 H10A_2 . 0.9600 ?
    C10_2 H10B_2 . 0.9600 ?
    C10_2 H10C_2 . 0.9600 ?
loop_
    _geom_angle_atom_site_label_1
    _geom_angle_atom_site_label_2
    _geom_angle_atom_site_label_3
    _geom_angle_site_symmetry_1
    _geom_angle_site_symmetry_3
    _geom_angle
    _geom_angle_publ_flag
    O1W Co1 N1 . . 166.30(7) yes
    O1W Co1 N2 . . 90.34(7) yes
    O1W Co1 N3 . . 89.59(7) yes
    O1W Co1 N4 . . 95.01(7) yes
    N1 Co1 N2 . . 77.08(7) yes
    N3 Co1 N1 . . 97.72(7) yes
    N3 Co1 N2 . . 99.48(6) yes
    N3 Co1 N4 . . 77.74(6) yes
    N4 Co1 N1 . . 97.85(7) yes
    N4 Co1 N2 . . 173.94(6) yes
    O1_1 Co1 O1W . . 89.41(7) yes
    O1_1 Co1 N1 . . 85.52(6) yes
    O1_1 Co1 N2 . . 91.21(6) yes
    O1_1 Co1 N3 . . 169.27(6) yes
    O1_1 Co1 N4 . . 91.71(6) yes
    O1_2 Co1 O1W . . 89.41(7) yes
    O1_2 Co1 N1 . . 85.52(6) yes
    O1_2 Co1 N2 . . 91.21(6) yes
    O1_2 Co1 N3 . . 169.27(6) yes
    O1_2 Co1 N4 . . 91.71(6) yes
    C10_1 O3 C6_1 . . 117.1(5) ?
    C6_2 O3 C10_2 . . 117.8(15) ?
    Co1 O1W H1WA . . 109.4 ?
    Co1 O1W H1WB . . 109.6 ?
    H1WA O1W H1WB . . 104.3 ?
    C11 N1 Co1 . . 128.29(17) ?
    C11 N1 C21 . . 117.3(2) ?
    C21 N1 Co1 . . 113.07(13) ?
    C20 N2 Co1 . . 128.43(17) ?
    C20 N2 C22 . . 117.6(2) ?
    C22 N2 Co1 . . 113.33(13) ?
    C23 N3 Co1 . . 129.26(16) ?
    C23 N3 C33 . . 117.30(18) ?
    C33 N3 Co1 . . 113.02(12) ?
    C32 N4 Co1 . . 128.27(14) ?
    C32 N4 C34 . . 117.93(18) ?
    C34 N4 Co1 . . 113.42(12) ?
    N1 C11 H11 . . 118.6 ?
    N1 C11 C12 . . 122.7(3) ?
    C12 C11 H11 . . 118.6 ?
    C11 C12 H12 . . 119.8 ?
    C13 C12 C11 . . 120.4(3) ?
    C13 C12 H12 . . 119.8 ?
    C12 C13 H13 . . 120.2 ?
    C12 C13 C14 . . 119.6(2) ?
    C14 C13 H13 . . 120.2 ?
    C13 C14 C15 . . 124.1(2) ?
    C13 C14 C21 . . 117.1(2) ?
    C21 C14 C15 . . 118.8(3) ?
    C14 C15 H15 . . 119.3 ?
    C16 C15 C14 . . 121.4(3) ?
    C16 C15 H15 . . 119.3 ?
    C15 C16 H16 . . 119.2 ?
    C15 C16 C17 . . 121.7(2) ?
    C17 C16 H16 . . 119.2 ?
    C18 C17 C16 . . 124.7(3) ?
    C18 C17 C22 . . 116.8(2) ?
    C22 C17 C16 . . 118.5(3) ?
    C17 C18 H18 . . 119.8 ?
    C19 C18 C17 . . 120.3(2) ?
    C19 C18 H18 . . 119.8 ?
    C18 C19 H19 . . 120.3 ?
    C18 C19 C20 . . 119.4(3) ?
    C20 C19 H19 . . 120.3 ?
    N2 C20 C19 . . 123.2(3) ?
    N2 C20 H20 . . 118.4 ?
    C19 C20 H20 . . 118.4 ?
    N1 C21 C14 . . 123.0(2) ?
    N1 C21 C22 . . 117.13(18) ?
    C14 C21 C22 . . 119.9(2) ?
    N2 C22 C17 . . 122.7(2) ?
    N2 C22 C21 . . 117.57(18) ?
    C17 C22 C21 . . 119.7(2) ?
    N3 C23 H23 . . 118.4 ?
    N3 C23 C24 . . 123.2(2) ?
    C24 C23 H23 . . 118.4 ?
    C23 C24 H24 . . 120.2 ?
    C25 C24 C23 . . 119.6(2) ?
    C25 C24 H24 . . 120.2 ?
    C24 C25 H25 . . 120.2 ?
    C24 C25 C26 . . 119.5(2) ?
    C26 C25 H25 . . 120.2 ?
    C25 C26 C27 . . 123.7(2) ?
    C33 C26 C25 . . 116.9(2) ?
    C33 C26 C27 . . 119.4(2) ?
    C26 C27 H27 . . 119.5 ?
    C28 C27 C26 . . 121.0(2) ?
    C28 C27 H27 . . 119.5 ?
    C27 C28 H28 . . 119.4 ?
    C27 C28 C29 . . 121.2(2) ?
    C29 C28 H28 . . 119.4 ?
    C30 C29 C28 . . 123.7(2) ?
    C34 C29 C28 . . 119.5(2) ?
    C34 C29 C30 . . 116.8(2) ?
    C29 C30 H30 . . 120.2 ?
    C31 C30 C29 . . 119.6(2) ?
    C31 C30 H30 . . 120.2 ?
    C30 C31 H31 . . 120.1 ?
    C30 C31 C32 . . 119.7(2) ?
    C32 C31 H31 . . 120.1 ?
    N4 C32 C31 . . 122.5(2) ?
    N4 C32 H32 . . 118.7 ?
    C31 C32 H32 . . 118.7 ?
    N3 C33 C26 . . 123.34(18) ?
    N3 C33 C34 . . 117.24(17) ?
    C26 C33 C34 . . 119.42(19) ?
    N4 C34 C29 . . 123.39(18) ?
    N4 C34 C33 . . 117.16(17) ?
    C29 C34 C33 . . 119.44(18) ?
    O5 N5 O4 . . 115.9(3) ?
    O6 N5 O4 . . 122.1(3) ?
    O6 N5 O5 . . 121.9(3) ?
    C1_1 O1_1 Co1 . . 134.6(4) ?
    O1_1 C1_1 C2_1 . . 114.6(4) ?
    O2_1 C1_1 O1_1 . . 123.1(4) ?
    O2_1 C1_1 C2_1 . . 122.2(4) ?
    C1_1 C2_1 H2_1 . . 118.1 ?
    C3_1 C2_1 C1_1 . . 123.8(4) ?
    C3_1 C2_1 H2_1 . . 118.1 ?
    C2_1 C3_1 H3_1 . . 118.2 ?
    C2_1 C3_1 C4_1 . . 123.6(4) ?
    C4_1 C3_1 H3_1 . . 118.2 ?
    C5_1 C4_1 C3_1 . . 122.5(4) ?
    C5_1 C4_1 C9_1 . . 118.6(4) ?
    C9_1 C4_1 C3_1 . . 118.8(4) ?
    C4_1 C5_1 H5_1 . . 119.1 ?
    C4_1 C5_1 C6_1 . . 121.7(4) ?
    C6_1 C5_1 H5_1 . . 119.1 ?
    C5_1 C6_1 O3 . . 124.9(5) ?
    C5_1 C6_1 C7_1 . . 119.6(5) ?
    C7_1 C6_1 O3 . . 115.4(5) ?
    C6_1 C7_1 H7_1 . . 120.3 ?
    C8_1 C7_1 C6_1 . . 119.4(5) ?
    C8_1 C7_1 H7_1 . . 120.3 ?
    C7_1 C8_1 H8_1 . . 119.5 ?
    C7_1 C8_1 C9_1 . . 121.0(4) ?
    C9_1 C8_1 H8_1 . . 119.5 ?
    C4_1 C9_1 H9_1 . . 120.2 ?
    C8_1 C9_1 C4_1 . . 119.6(4) ?
    C8_1 C9_1 H9_1 . . 120.2 ?
    O3 C10_1 H10A_1 . . 109.5 ?
    O3 C10_1 H10B_1 . . 109.5 ?
    O3 C10_1 H10C_1 . . 109.5 ?
    H10A_1 C10_1 H10B_1 . . 109.5 ?
    H10A_1 C10_1 H10C_1 . . 109.5 ?
    H10B_1 C10_1 H10C_1 . . 109.5 ?
    C1_2 O1_2 Co1 . . 120.1(7) ?
    O1_2 C1_2 C2_2 . . 119.5(11) ?
    O2_2 C1_2 O1_2 . . 129.7(11) ?
    O2_2 C1_2 C2_2 . . 110.8(11) ?
    C1_2 C2_2 H2_2 . . 118.4 ?
    C3_2 C2_2 C1_2 . . 123.3(11) ?
    C3_2 C2_2 H2_2 . . 118.4 ?
    C2_2 C3_2 H3_2 . . 115.2 ?
    C2_2 C3_2 C4_2 . . 129.6(11) ?
    C4_2 C3_2 H3_2 . . 115.2 ?
    C5_2 C4_2 C3_2 . . 118.3(11) ?
    C5_2 C4_2 C9_2 . . 118.4(10) ?
    C9_2 C4_2 C3_2 . . 123.3(11) ?
    C4_2 C5_2 H5_2 . . 118.9 ?
    C4_2 C5_2 C6_2 . . 122.2(12) ?
    C6_2 C5_2 H5_2 . . 118.9 ?
    O3 C6_2 C5_2 . . 126.2(16) ?
    O3 C6_2 C7_2 . . 114.4(15) ?
    C7_2 C6_2 C5_2 . . 118.6(15) ?
    C6_2 C7_2 H7_2 . . 119.8 ?
    C6_2 C7_2 C8_2 . . 120.4(13) ?
    C8_2 C7_2 H7_2 . . 119.8 ?
    C7_2 C8_2 H8_2 . . 121.0 ?
    C7_2 C8_2 C9_2 . . 118.1(11) ?
    C9_2 C8_2 H8_2 . . 121.0 ?
    C4_2 C9_2 C8_2 . . 121.8(11) ?
    C4_2 C9_2 H9_2 . . 119.1 ?
    C8_2 C9_2 H9_2 . . 119.1 ?
    O3 C10_2 H10A_2 . . 109.5 ?
    O3 C10_2 H10B_2 . . 109.5 ?
    O3 C10_2 H10C_2 . . 109.5 ?
    H10A_2 C10_2 H10B_2 . . 109.5 ?
    H10A_2 C10_2 H10C_2 . . 109.5 ?
    H10B_2 C10_2 H10C_2 . . 109.5 ?
loop_
    _geom_torsion_atom_site_label_1
    _geom_torsion_atom_site_label_2
    _geom_torsion_atom_site_label_3
    _geom_torsion_atom_site_label_4
    _geom_torsion_site_symmetry_1
    _geom_torsion_site_symmetry_2
    _geom_torsion_site_symmetry_3
    _geom_torsion_site_symmetry_4
    _geom_torsion
    _geom_torsion_publ_flag
    Co1 N1 C11 C12 . . . . 164.56(16) ?
    Co1 N1 C21 C14 . . . . -167.13(14) ?
    Co1 N1 C21 C22 . . . . 11.8(2) ?
    Co1 N2 C20 C19 . . . . -170.90(18) ?
    Co1 N2 C22 C17 . . . . 170.42(14) ?
    Co1 N2 C22 C21 . . . . -7.8(2) ?
    Co1 N3 C23 C24 . . . . 172.6(2) ?
    Co1 N3 C33 C26 . . . . -172.22(17) ?
    Co1 N3 C33 C34 . . . . 7.6(2) ?
    Co1 N4 C32 C31 . . . . -171.81(17) ?
    Co1 N4 C34 C29 . . . . 171.32(16) ?
    Co1 N4 C34 C33 . . . . -9.8(2) ?
    Co1 O1_1 C1_1 O2_1 . . . . 17.0(18) ?
    Co1 O1_1 C1_1 C2_1 . . . . -160.3(4) ?
    Co1 O1_2 C1_2 O2_2 . . . . 13(5) ?
    Co1 O1_2 C1_2 C2_2 . . . . -165.8(18) ?
    O3 C6_1 C7_1 C8_1 . . . . -176.9(10) ?
    O3 C6_2 C7_2 C8_2 . . . . 175(3) ?
    N1 C11 C12 C13 . . . . 0.7(4) ?
    N1 C21 C22 N2 . . . . -2.8(2) ?
    N1 C21 C22 C17 . . . . 178.98(15) ?
    N3 C23 C24 C25 . . . . -0.9(5) ?
    N3 C33 C34 N4 . . . . 1.5(3) ?
    N3 C33 C34 C29 . . . . -179.61(19) ?
    C11 N1 C21 C14 . . . . 0.7(3) ?
    C11 N1 C21 C22 . . . . 179.60(17) ?
    C11 C12 C13 C14 . . . . 0.1(4) ?
    C12 C13 C14 C15 . . . . -179.6(2) ?
    C12 C13 C14 C21 . . . . -0.5(3) ?
    C13 C14 C15 C16 . . . . -180.0(2) ?
    C13 C14 C21 N1 . . . . 0.1(3) ?
    C13 C14 C21 C22 . . . . -178.81(18) ?
    C14 C15 C16 C17 . . . . -0.5(4) ?
    C14 C21 C22 N2 . . . . 176.21(16) ?
    C14 C21 C22 C17 . . . . -2.0(3) ?
    C15 C14 C21 N1 . . . . 179.32(17) ?
    C15 C14 C21 C22 . . . . 0.4(3) ?
    C15 C16 C17 C18 . . . . -179.3(2) ?
    C15 C16 C17 C22 . . . . -1.2(3) ?
    C16 C17 C18 C19 . . . . 176.1(2) ?
    C16 C17 C22 N2 . . . . -175.75(18) ?
    C16 C17 C22 C21 . . . . 2.4(3) ?
    C17 C18 C19 C20 . . . . 0.3(4) ?
    C18 C17 C22 N2 . . . . 2.5(3) ?
    C18 C17 C22 C21 . . . . -179.31(18) ?
    C18 C19 C20 N2 . . . . 1.3(4) ?
    C20 N2 C22 C17 . . . . -1.1(3) ?
    C20 N2 C22 C21 . . . . -179.30(18) ?
    C21 N1 C11 C12 . . . . -1.1(3) ?
    C21 C14 C15 C16 . . . . 0.9(3) ?
    C22 N2 C20 C19 . . . . -0.9(3) ?
    C22 C17 C18 C19 . . . . -2.1(3) ?
    C23 N3 C33 C26 . . . . 1.1(3) ?
    C23 N3 C33 C34 . . . . -179.1(2) ?
    C23 C24 C25 C26 . . . . -0.5(5) ?
    C24 C25 C26 C27 . . . . -178.1(3) ?
    C24 C25 C26 C33 . . . . 2.0(4) ?
    C25 C26 C27 C28 . . . . -178.2(3) ?
    C25 C26 C33 N3 . . . . -2.4(3) ?
    C25 C26 C33 C34 . . . . 177.8(2) ?
    C26 C27 C28 C29 . . . . 0.6(4) ?
    C26 C33 C34 N4 . . . . -178.66(19) ?
    C26 C33 C34 C29 . . . . 0.3(3) ?
    C27 C26 C33 N3 . . . . 177.7(2) ?
    C27 C26 C33 C34 . . . . -2.1(3) ?
    C27 C28 C29 C30 . . . . 176.6(2) ?
    C27 C28 C29 C34 . . . . -2.5(4) ?
    C28 C29 C30 C31 . . . . -178.7(2) ?
    C28 C29 C34 N4 . . . . -179.1(2) ?
    C28 C29 C34 C33 . . . . 2.0(3) ?
    C29 C30 C31 C32 . . . . -1.9(4) ?
    C30 C29 C34 N4 . . . . 1.7(3) ?
    C30 C29 C34 C33 . . . . -177.16(19) ?
    C30 C31 C32 N4 . . . . 1.4(4) ?
    C32 N4 C34 C29 . . . . -2.2(3) ?
    C32 N4 C34 C33 . . . . 176.65(19) ?
    C33 N3 C23 C24 . . . . 0.6(4) ?
    C33 C26 C27 C28 . . . . 1.7(4) ?
    C34 N4 C32 C31 . . . . 0.6(3) ?
    C34 C29 C30 C31 . . . . 0.4(3) ?
    O1_1 C1_1 C2_1 C3_1 . . . . -178.8(7) ?
    O2_1 C1_1 C2_1 C3_1 . . . . 3.8(15) ?
    C1_1 C2_1 C3_1 C4_1 . . . . -178.4(7) ?
    C2_1 C3_1 C4_1 C5_1 . . . . -24.1(6) ?
    C2_1 C3_1 C4_1 C9_1 . . . . 154.3(4) ?
    C3_1 C4_1 C5_1 C6_1 . . . . 178.1(9) ?
    C3_1 C4_1 C9_1 C8_1 . . . . -176.3(4) ?
    C4_1 C5_1 C6_1 O3 . . . . 176.2(10) ?
    C4_1 C5_1 C6_1 C7_1 . . . . -1.1(18) ?
    C5_1 C4_1 C9_1 C8_1 . . . . 2.1(7) ?
    C5_1 C6_1 C7_1 C8_1 . . . . 1(2) ?
    C6_1 C7_1 C8_1 C9_1 . . . . 1.2(15) ?
    C7_1 C8_1 C9_1 C4_1 . . . . -2.6(9) ?
    C9_1 C4_1 C5_1 C6_1 . . . . -0.3(11) ?
    C10_1 O3 C6_1 C5_1 . . . . 2.4(18) ?
    C10_1 O3 C6_1 C7_1 . . . . 179.8(11) ?
    O1_2 C1_2 C2_2 C3_2 . . . . 3(4) ?
    O2_2 C1_2 C2_2 C3_2 . . . . -176.3(19) ?
    C1_2 C2_2 C3_2 C4_2 . . . . 180(2) ?
    C2_2 C3_2 C4_2 C5_2 . . . . 151.7(16) ?
    C2_2 C3_2 C4_2 C9_2 . . . . -28(2) ?
    C3_2 C4_2 C5_2 C6_2 . . . . -179(3) ?
    C3_2 C4_2 C9_2 C8_2 . . . . -176.4(13) ?
    C4_2 C5_2 C6_2 O3 . . . . -175(3) ?
    C4_2 C5_2 C6_2 C7_2 . . . . -5(5) ?
    C5_2 C4_2 C9_2 C8_2 . . . . 4(2) ?
    C5_2 C6_2 C7_2 C8_2 . . . . 5(6) ?
    C6_2 C7_2 C8_2 C9_2 . . . . 0(4) ?
    C7_2 C8_2 C9_2 C4_2 . . . . -5(3) ?
    C9_2 C4_2 C5_2 C6_2 . . . . 1(3) ?
    C10_2 O3 C6_2 C5_2 . . . . -18(6) ?
    C10_2 O3 C6_2 C7_2 . . . . 172(3) ?
loop_
    _geom_hbond_atom_site_label_D
    _geom_hbond_atom_site_label_H
    _geom_hbond_atom_site_label_A
    _geom_hbond_site_symmetry_A
    _geom_hbond_distance_DH
    _geom_hbond_distance_HA
    _geom_hbond_distance_DA
    _geom_hbond_angle_DHA
    _geom_hbond_publ_flag
    O1W H1WA O2_1 . 0.8600 1.9900 2.743(4) 146.00 yes
    O1W H1WA O2_2 . 0.8600 1.5000 2.30(2) 152.00 yes
    O1W H1WB O4 2_666 0.8600 2.5500 3.093(3) 123.00 yes
    O1W H1WB O5 2_666 0.8600 2.0600 2.882(3) 162.00 yes
    C13 H13 O6 2_665 0.9300 2.3400 3.123(4) 141.00 yes
    C16 H16 O1_1 2_565 0.9300 2.4400 3.294(6) 153.00 yes
    C16 H16 O1_2 2_565 0.9300 2.4800 3.32(3) 151.00 yes
    C19 H19 O4 1_455 0.9300 2.6000 3.508(5) 167.00 yes
_shelx_space_group_comment
;
The symmetry employed for this shelxl refinement is uniquely defined
by the following loop, which should always be used as a source of
symmetry information in preference to the above space-group names.
They are only intended as comments.
;
_shelx_estimated_absorpt_T_min     0.884
_shelx_estimated_absorpt_T_max     0.928
_shelx_hkl_file
;
  -1   0   0   -0.06    0.02
  -1   0   0   -0.06    0.01
  -1   0   0   -0.01    0.03
   1   0   0   -0.06    0.01
   1   0   0   -0.08    0.03
   1   0   0   -0.05    0.03
  -2   0   0   41.79    0.95
  -3   0   0    3.75    0.26
  -3   0   0    4.47    0.26
  -3   0   0    4.15    0.24
   3   0   0    4.81    0.28
  -4   0   0    1.13    0.17
  -4   0   0    1.22    0.19
  -4   0   0    1.36    0.22
   4   0   0    1.55    0.22
  -5   0   0    0.09    0.14
  -5   0   0   -0.02    0.07
  -5   0   0    0.04    0.14
  -5   0   0   -0.01    0.09
   5   0   0    0.02    0.12
  -6   0   0   12.54    0.62
  -6   0   0   14.28    0.66
  -6   0   0   14.25    0.43
  -6   0   0   14.50    0.66
   6   0   0   13.10    0.65
  -7   0   0    3.52    0.42
  -7   0   0    4.51    0.46
   7   0   0    2.95    0.42
  -8   0   0   -0.03    0.18
   8   0   0    0.08    0.23
  -9   0   0    6.11    0.65
   9   0   0    4.17    0.58
  10   0   0    0.17    0.29
  11   0   0   -0.20    0.30
  11  -1   0    3.51    0.62
  10  -1   0    0.29    0.30
   9  -1   0    4.28    0.56
  -9   1   0    3.88    0.52
   8  -1   0    2.62    0.43
  -8   1   0    4.32    0.51
   7  -1   0    0.04    0.19
  -7   1   0    0.12    0.17
  -7   1   0    0.04    0.15
  -7   1   0   -0.17    0.14
   6  -1   0   11.22    0.57
  -6   1   0   11.58    0.56
  -6   1   0   10.68    0.55
  -6   1   0   10.19    0.32
  -6   1   0    9.82    0.52
   5  -1   0    1.16    0.23
  -5   1   0    1.64    0.23
  -5   1   0    1.18    0.22
  -5   1   0    0.96    0.18
   4  -1   0    4.00    0.28
  -4   1   0    3.90    0.28
  -4   1   0    4.03    0.26
  -4   1   0    4.01    0.27
   3  -1   0    0.72    0.14
  -3   1   0    0.53    0.11
  -3   1   0    0.73    0.12
  -3   1   0    0.74    0.14
   0  -1   0    0.00    0.02
   0  -1   0    0.01    0.01
   0  -1   0    0.00    0.01
   0  -1   0    0.01    0.02
   0  -1   0    0.00    0.03
   0   1   0   -0.01    0.02
   0   1   0    0.00    0.00
   0   1   0    0.00    0.00
   0   1   0   -0.05    0.04
   0   1   0    0.00    0.00
  -2  -1   0  308.99    6.03
  -2  -1   0  306.15    6.06
   2   1   0  306.25    6.04
   2   1   0  307.69    6.02
  -3  -1   0    0.49    0.15
  -3  -1   0    0.61    0.14
  -3  -1   0    0.37    0.11
  -3  -1   0    0.53    0.11
   3   1   0    0.24    0.11
   3   1   0    0.45    0.15
  -4  -1   0   44.46    1.06
  -4  -1   0   43.20    1.23
  -4  -1   0   46.06    1.20
  -4  -1   0   48.16    1.25
   4   1   0   44.99    1.23
  -5  -1   0   33.01    1.00
  -5  -1   0   32.41    1.05
  -5  -1   0   31.23    0.83
  -5  -1   0   32.74    1.04
   5   1   0   32.65    1.04
  -6  -1   0    1.59    0.27
  -6  -1   0    2.18    0.20
  -6  -1   0    1.96    0.32
  -6  -1   0    2.59    0.34
   6   1   0    1.52    0.30
  -7  -1   0   10.67    0.65
  -7  -1   0   11.32    0.64
   7   1   0   10.32    0.64
  -8  -1   0    2.02    0.36
   8   1   0    1.16    0.34
   9   1   0    1.86    0.43
  10   1   0   -0.08    0.29
  11   1   0    0.62    0.41
  11  -2   0    1.06    0.41
  10  -2   0    2.61    0.47
 -10   2   0    3.64    0.54
   9  -2   0   -0.11    0.21
  -9   2   0    0.13    0.21
   8  -2   0    5.16    0.54
  -8   2   0    4.21    0.47
   7  -2   0    7.01    0.51
  -7   2   0    6.99    0.48
  -7   2   0    6.71    0.49
   6  -2   0    4.15    0.39
  -6   2   0    3.39    0.33
  -6   2   0    3.35    0.35
  -6   2   0    3.53    0.35
  -6   2   0    3.31    0.18
   5  -2   0   43.75    1.20
  -5   2   0   44.73    1.18
  -5   2   0   44.43    1.19
  -5   2   0   46.15    1.20
  -5   2   0   44.94    1.01
   4  -2   0   23.23    0.69
  -4   2   0   23.38    0.68
  -4   2   0   23.94    0.69
  -4   2   0   21.78    0.65
   3  -2   0   21.54    0.60
  -3   2   0   22.13    0.56
  -3   2   0   22.54    0.60
  -3   2   0   22.18    0.58
   2  -2   0  521.32   10.05
   2  -2   0  526.93   10.07
  -2   2   0  534.45   10.05
  -2   2   0  515.73   10.08
   1  -2   0  209.54    4.03
  -1  -2   0   14.72    0.44
  -1  -2   0   14.64    0.46
   1   2   0   13.91    0.44
   1   2   0   15.68    0.47
  -2  -2   0   15.13    0.47
   2   2   0   13.47    0.47
  -3  -2   0    7.23    0.32
  -3  -2   0    7.56    0.40
  -3  -2   0    7.07    0.35
  -3  -2   0    7.37    0.37
   3   2   0    6.59    0.35
   3   2   0    6.10    0.35
  -4  -2   0    7.93    0.43
  -4  -2   0    8.23    0.42
  -4  -2   0    7.47    0.45
  -4  -2   0    6.98    0.34
   4   2   0    8.18    0.45
   4   2   0    7.51    0.44
  -5  -2   0    6.43    0.42
  -5  -2   0    6.42    0.45
  -5  -2   0    7.04    0.34
  -5  -2   0    6.34    0.43
   5   2   0    6.49    0.44
  -6  -2   0   35.27    1.50
  -6  -2   0   36.60    0.98
  -6  -2   0   35.60    1.23
  -6  -2   0   36.97    1.21
   6   2   0   36.98    1.24
  -7  -2   0   20.47    0.91
  -7  -2   0   20.03    0.93
   7   2   0   21.03    0.97
  -8  -2   0    1.55    0.44
   8   2   0    1.08    0.32
   9   2   0    0.41    0.31
  10   2   0    0.27    0.30
  11   2   0   -0.23    0.32
  11  -3   0    0.07    0.30
  10  -3   0    1.61    0.39
 -10   3   0    2.09    0.42
   9  -3   0    6.62    0.64
  -9   3   0    5.82    0.57
   8  -3   0   -0.08    0.16
  -8   3   0    0.17    0.19
   7  -3   0    1.79    0.31
  -7   3   0    1.16    0.25
  -7   3   0    1.46    0.26
   6  -3   0    7.96    0.47
  -6   3   0    8.92    0.44
  -6   3   0    9.31    0.47
  -6   3   0    8.91    0.47
  -6   3   0    8.74    0.32
   5  -3   0   -0.01    0.12
  -5   3   0    0.18    0.11
  -5   3   0    0.07    0.08
  -5   3   0   -0.10    0.08
  -5   3   0   -0.01    0.09
   4  -3   0   12.90    0.46
  -4   3   0   12.38    0.43
  -4   3   0   13.28    0.44
  -4   3   0   13.05    0.44
  -4   3   0   12.78    0.43
   3  -3   0   35.11    0.84
   3  -3   0   35.40    0.86
  -3   3   0   33.97    0.79
  -3   3   0   35.81    0.82
  -3   3   0   35.49    0.88
  -3   3   0   35.61    0.80
   2  -3   0  104.69    2.09
   2  -3   0  104.95    2.10
  -2   3   0  101.83    2.20
  -2   3   0  106.55    2.07
  -1   3   0    6.07    0.19
  -1  -3   0  743.16   14.39
  -1  -3   0  739.94   14.32
   1   3   0  747.16   14.46
   1   3   0  757.86   14.50
   1   3   0  744.15   14.61
  -2  -3   0  153.56    3.30
  -2  -3   0  159.12    3.36
   2   3   0  161.64    3.33
   2   3   0  159.20    3.32
   2   3   0  163.42    3.30
  -3  -3   0    0.16    0.15
  -3  -3   0    0.01    0.09
  -3  -3   0    0.25    0.11
   3   3   0   -0.04    0.13
   3   3   0    0.05    0.07
  -4  -3   0    4.19    0.33
  -4  -3   0    4.63    0.31
  -4  -3   0    4.58    0.37
   4   3   0    3.96    0.36
   4   3   0    4.57    0.36
  -5  -3   0    7.28    0.46
  -5  -3   0    6.40    0.47
  -5  -3   0    6.84    0.38
  -5  -3   0    7.34    0.52
   5   3   0    6.44    0.48
  -6  -3   0    3.44    0.30
  -6  -3   0    3.16    0.39
  -6  -3   0    3.40    0.46
   6   3   0    3.55    0.43
  -7  -3   0    1.06    0.28
  -7  -3   0    1.26    0.32
   7   3   0    0.78    0.30
  -8  -3   0    2.88    0.51
   8   3   0    3.36    0.53
   9   3   0   -0.02    0.28
  10   3   0    1.23    0.43
  11   3   0    0.08    0.37
  11  -4   0    0.50    0.30
 -11   4   0    0.53    0.32
  10  -4   0    0.10    0.26
 -10   4   0    0.10    0.24
   9  -4   0    0.60    0.28
  -9   4   0    0.25    0.23
   8  -4   0    2.20    0.36
  -8   4   0    2.65    0.37
  -8   4   0    2.47    0.37
   7  -4   0    0.33    0.19
  -7   4   0    0.42    0.11
  -7   4   0    0.49    0.19
  -7   4   0    0.55    0.19
   6  -4   0    0.75    0.20
  -6   4   0    1.21    0.21
  -6   4   0    1.12    0.21
  -6   4   0    1.06    0.16
  -6   4   0    1.12    0.19
   5  -4   0   15.55    0.57
  -5   4   0   15.68    0.52
  -5   4   0   15.88    0.54
  -5   4   0   15.83    0.55
  -5   4   0   15.73    0.54
   4  -4   0    0.86    0.15
   4  -4   0    0.89    0.15
  -4   4   0    0.81    0.16
  -4   4   0    0.80    0.12
  -4   4   0    0.87    0.13
  -4   4   0    0.79    0.12
   3  -4   0   61.75    1.33
   3  -4   0   60.52    1.34
  -3   4   0   61.58    1.44
  -3   4   0   60.78    1.25
  -3   4   0   59.79    1.25
   2  -4   0    1.26    0.12
   2  -4   0    1.00    0.16
   2  -4   0    1.43    0.13
  -2   4   0    1.04    0.17
   0  -4   0    2.43    0.19
   0   4   0    1.55    0.14
   0   4   0    2.46    0.17
   0   4   0    2.42    0.25
  -1  -4   0   35.27    0.94
  -1  -4   0   35.36    0.92
   1   4   0   35.45    0.91
   1   4   0   34.96    0.98
   1   4   0   34.10    0.90
   1   4   0   35.10    0.89
  -2  -4   0  475.67    9.44
  -2  -4   0  471.31    9.42
  -2  -4   0  485.98    9.35
   2   4   0  476.84    9.43
   2   4   0  478.14    9.36
   2   4   0  476.12    9.39
   2   4   0  477.18    9.40
  -3  -4   0    0.58    0.19
  -3  -4   0    0.58    0.16
   3   4   0    0.60    0.19
  -4  -4   0    6.11    0.44
  -4  -4   0    6.42    0.38
  -4  -4   0    6.05    0.40
   4   4   0    5.13    0.38
   4   4   0    4.91    0.39
  -5  -4   0   11.19    0.53
  -5  -4   0   12.83    0.63
  -5  -4   0   10.66    0.64
   5   4   0   11.50    0.63
   5   4   0   10.93    0.59
  -6  -4   0    2.05    0.28
  -6  -4   0    2.13    0.40
  -6  -4   0    1.87    0.32
   6   4   0    1.01    0.29
  -7  -4   0    6.97    0.69
   7   4   0    6.68    0.66
  -8  -4   0   10.19    0.91
   8   4   0    9.51    0.77
   9   4   0    1.08    0.38
  10   4   0    0.40    0.37
  11  -5   0    0.08    0.27
 -11   5   0   -0.02    0.27
  10  -5   0    0.79    0.32
 -10   5   0    1.09    0.33
   9  -5   0    4.10    0.50
  -9   5   0    3.99    0.49
   8  -5   0    0.38    0.23
  -8   5   0    0.77    0.23
  -8   5   0    0.73    0.24
   7  -5   0    5.82    0.42
  -7   5   0    5.77    0.32
  -7   5   0    6.48    0.44
  -7   5   0    5.04    0.39
   6  -5   0    8.98    0.47
  -6   5   0    9.67    0.45
  -6   5   0    9.35    0.43
  -6   5   0    9.94    0.47
   5  -5   0    0.40    0.14
   5  -5   0    0.42    0.12
  -5   5   0    0.47    0.13
  -5   5   0    0.63    0.14
  -5   5   0    0.77    0.17
   4  -5   0    3.38    0.23
   4  -5   0    3.13    0.22
  -4   5   0    3.41    0.28
  -4   5   0    3.25    0.18
  -4   5   0    3.68    0.20
   3  -5   0    0.16    0.08
   3  -5   0    0.01    0.08
  -3   5   0    0.13    0.04
  -3   5   0    0.10    0.04
  -3   5   0    0.23    0.13
   2  -5   0   30.15    0.90
   2  -5   0   30.23    0.73
   2  -5   0   30.27    0.73
  -2   5   0   30.25    0.63
  -2   5   0   30.11    0.90
  -2   5   0   30.40    0.63
   1  -5   0  134.57    2.75
   1  -5   0  133.87    2.73
  -1   5   0  135.89    2.70
  -1   5   0  132.67    2.93
  -1   5   0  135.22    2.68
   0  -5   0  153.07    3.13
   0   5   0  161.14    3.08
   0   5   0  153.04    3.27
   0   5   0  130.48    3.05
   0   5   0  156.71    3.09
  -1  -5   0   56.25    1.47
  -1  -5   0   54.49    1.39
   1   5   0   58.57    1.37
   1   5   0   57.31    1.35
   1   5   0   56.57    1.36
   1   5   0   55.54    1.47
  -2  -5   0   74.96    1.85
  -2  -5   0   73.96    1.86
  -2  -5   0   77.49    1.76
   2   5   0   74.34    1.80
   2   5   0   76.12    1.81
   2   5   0   76.11    1.78
   2   5   0   75.90    1.87
  -3  -5   0    0.67    0.23
  -3  -5   0    0.42    0.15
  -3  -5   0    0.41    0.15
   3   5   0    0.57    0.18
   3   5   0    0.58    0.18
  -4  -5   0    0.19    0.15
  -4  -5   0   -0.01    0.06
  -4  -5   0    0.33    0.19
   4   5   0    0.08    0.18
   4   5   0   -0.04    0.07
  -5  -5   0    2.10    0.31
  -5  -5   0    2.72    0.41
  -5  -5   0    2.29    0.30
   5   5   0    2.86    0.41
  -6  -5   0    5.95    0.63
  -6  -5   0    4.65    0.40
   6   5   0    5.17    0.55
  -7  -5   0   12.62    0.83
   7   5   0   14.16    0.85
  -8  -5   0    0.31    0.32
   8   5   0    0.08    0.27
   9   5   0    2.24    0.50
  10   5   0    0.63    0.39
  11  -6   0   -0.04    0.27
 -11   6   0    0.03    0.26
  10  -6   0    0.01    0.23
 -10   6   0    0.02    0.22
   9  -6   0    0.46    0.26
  -9   6   0    0.44    0.23
   8  -6   0    3.17    0.39
  -8   6   0    3.04    0.39
  -8   6   0    2.63    0.35
   7  -6   0    1.21    0.25
  -7   6   0    1.58    0.23
  -7   6   0    1.48    0.26
  -7   6   0    0.93    0.21
   6  -6   0    1.23    0.21
  -6   6   0    0.96    0.20
  -6   6   0    0.83    0.17
  -6   6   0    1.26    0.20
   5  -6   0    8.36    0.40
   5  -6   0    8.20    0.39
  -5   6   0    9.09    0.47
  -5   6   0    8.66    0.35
  -5   6   0    9.07    0.37
   4  -6   0   10.54    0.40
   4  -6   0   11.00    0.42
  -4   6   0   10.56    0.35
  -4   6   0   11.22    0.35
  -4   6   0   12.34    0.55
   3  -6   0    5.54    0.26
   3  -6   0    5.15    0.25
   3  -6   0    5.19    0.36
   3  -6   0    5.10    0.25
  -3   6   0    5.01    0.18
  -3   6   0    5.36    0.18
  -3   6   0    4.81    0.35
   2  -6   0    1.23    0.15
   2  -6   0    1.53    0.16
   2  -6   0    1.07    0.21
  -2   6   0    0.99    0.21
  -2   6   0    1.38    0.11
  -2   6   0    1.44    0.11
   1  -6   0   22.63    0.79
   1  -6   0   21.33    0.63
  -1   6   0   20.87    0.77
  -1   6   0   20.86    0.57
  -1   6   0   21.18    0.58
  -1   6   0   21.01    0.57
   0  -6   0   22.10    0.71
   0  -6   0   22.74    0.81
   0   6   0   23.26    0.66
   0   6   0   21.97    0.66
   0   6   0   22.31    0.67
   0   6   0   23.15    0.84
  -1  -6   0  142.43    3.22
  -1  -6   0  140.08    3.10
   1   6   0  145.35    3.07
   1   6   0  143.20    3.04
   1   6   0  143.53    3.23
   1   6   0  144.23    3.07
  -2  -6   0   55.90    1.50
  -2  -6   0   55.24    1.52
   2   6   0   53.98    1.41
   2   6   0   54.78    1.44
   2   6   0   53.76    1.52
   2   6   0   54.08    1.44
  -3  -6   0   31.25    1.08
  -3  -6   0   31.42    1.06
  -3  -6   0   33.04    1.00
   3   6   0   32.06    1.06
   3   6   0   32.71    1.05
  -4  -6   0    2.20    0.32
  -4  -6   0    1.86    0.33
  -4  -6   0    2.16    0.29
   4   6   0    2.54    0.37
   4   6   0    2.42    0.33
  -5  -6   0   19.26    0.82
  -5  -6   0   19.77    0.94
   5   6   0   19.11    0.89
  -6  -6   0    1.74    0.41
   6   6   0    1.27    0.37
  -7  -6   0    9.80    0.78
   7   6   0    9.28    0.75
  -8  -6   0    2.01    0.51
   8   6   0    0.96    0.40
   9   6   0   -0.03    0.32
  10   6   0    0.72    0.44
  11  -7   0    0.54    0.32
 -11   7   0    0.40    0.31
  10  -7   0    1.31    0.35
 -10   7   0    1.43    0.35
   9  -7   0    0.17    0.23
  -9   7   0   -0.12    0.18
   8  -7   0    5.56    0.46
  -8   7   0    6.89    0.50
  -8   7   0    7.18    0.51
   7  -7   0   15.12    0.65
  -7   7   0   14.61    0.63
  -7   7   0   14.73    0.63
  -7   7   0   14.50    0.62
   6  -7   0    0.31    0.15
  -6   7   0    0.31    0.17
  -6   7   0    0.32    0.14
  -6   7   0    0.22    0.12
   5  -7   0    0.92    0.17
   5  -7   0    1.10    0.18
  -5   7   0    1.05    0.15
  -5   7   0    0.85    0.13
  -5   7   0    1.00    0.22
   4  -7   0   17.77    0.55
   4  -7   0   17.52    0.56
  -4   7   0   18.35    0.50
  -4   7   0   17.97    0.48
  -4   7   0   16.86    0.72
   3  -7   0    2.50    0.30
   3  -7   0    2.90    0.21
   3  -7   0    2.83    0.20
  -3   7   0    2.80    0.15
  -3   7   0    2.88    0.15
  -3   7   0    2.79    0.34
   2  -7   0    1.52    0.17
   2  -7   0    1.63    0.27
   2  -7   0    1.58    0.18
  -2   7   0    2.02    0.31
  -2   7   0    1.55    0.14
  -2   7   0    1.57    0.14
   1  -7   0  116.55    2.50
   1  -7   0  116.73    2.73
  -1   7   0  113.26    2.72
  -1   7   0  115.30    2.41
  -1   7   0  115.94    2.41
  -1   7   0  113.32    2.42
   0  -7   0   28.36    0.87
   0  -7   0   28.41    0.99
   0   7   0   27.55    0.80
   0   7   0   27.69    0.81
   0   7   0   27.19    0.99
   0   7   0   29.56    0.82
  -1  -7   0    0.10    0.14
  -1  -7   0    0.24    0.17
   1   7   0    0.03    0.14
   1   7   0    0.05    0.11
   1   7   0   -0.07    0.11
   1   7   0    0.15    0.11
  -2  -7   0   31.99    1.08
  -2  -7   0   33.69    1.14
   2   7   0   33.38    1.05
   2   7   0   35.17    1.17
   2   7   0   36.03    1.09
   2   7   0   33.36    1.03
  -3  -7   0   24.70    0.97
   3   7   0   24.46    0.89
   3   7   0   25.48    0.95
   3   7   0   25.63    0.93
  -4  -7   0    3.61    0.45
   4   7   0    3.59    0.42
   4   7   0    3.08    0.41
  -5  -7   0    5.64    0.61
   5   7   0    6.74    0.64
  -6  -7   0   14.27    0.87
   6   7   0   13.84    0.83
  -7  -7   0    0.52    0.35
   7   7   0    0.12    0.30
  -8  -7   0    2.08    0.51
   8   7   0    1.62    0.43
   9   7   0    1.29    0.48
  10   7   0    0.55    0.46
  11  -8   0    0.44    0.31
 -11   8   0    0.58    0.34
  10  -8   0    0.20    0.25
 -10   8   0    0.51    0.26
   9  -8   0    1.48    0.32
  -9   8   0    1.59    0.32
   8  -8   0    0.47    0.23
  -8   8   0    0.36    0.21
  -8   8   0    0.59    0.22
   7  -8   0    6.98    0.44
  -7   8   0    6.15    0.46
  -7   8   0    6.59    0.42
  -7   8   0    6.69    0.43
   6  -8   0    0.98    0.20
  -6   8   0    1.37    0.27
  -6   8   0    1.34    0.21
  -6   8   0    1.17    0.18
   5  -8   0    5.30    0.31
   5  -8   0    4.81    0.31
  -5   8   0    4.41    0.43
  -5   8   0    4.82    0.27
  -5   8   0    4.82    0.27
   4  -8   0    8.71    0.37
   4  -8   0    7.95    0.36
  -4   8   0    8.66    0.32
  -4   8   0    8.36    0.31
  -4   8   0    8.24    0.52
   3  -8   0   29.80    0.80
   3  -8   0   28.58    0.80
   3  -8   0   29.11    1.03
  -3   8   0   28.98    0.72
  -3   8   0   29.11    1.04
  -3   8   0   29.33    0.73
   2  -8   0    4.28    0.27
   2  -8   0    3.71    0.40
   2  -8   0    4.35    0.29
  -2   8   0    3.82    0.24
  -2   8   0    3.78    0.42
  -2   8   0    4.43    0.23
   1  -8   0   46.43    1.21
   1  -8   0   45.87    1.47
  -1   8   0   46.13    1.12
  -1   8   0   43.72    1.14
  -1   8   0   43.50    1.40
  -1   8   0   47.40    1.14
   0  -8   0   61.10    1.58
   0   8   0   64.44    1.52
   0   8   0   60.98    1.76
   0   8   0   60.46    1.50
   0   8   0   61.73    1.53
  -1  -8   0   15.72    0.69
   1   8   0   16.30    0.65
   1   8   0   16.98    0.80
   1   8   0   15.62    0.63
   1   8   0   16.39    0.66
  -2  -8   0    0.89    0.25
   2   8   0    1.25    0.29
   2   8   0    0.58    0.21
   2   8   0    0.53    0.17
   2   8   0    1.13    0.25
  -3  -8   0    8.42    0.59
   3   8   0    8.89    0.56
   3   8   0    8.33    0.55
   3   8   0    8.79    0.61
  -4  -8   0    7.49    0.62
   4   8   0    6.81    0.55
   4   8   0    7.61    0.56
  -5  -8   0    1.50    0.39
   5   8   0    2.62    0.45
  -6  -8   0    4.71    0.66
   6   8   0    4.73    0.63
  -7  -8   0    4.60    0.68
   7   8   0    5.17    0.69
  -8  -8   0    0.01    0.32
   8   8   0   -0.27    0.30
   9   8   0   -0.01    0.38
  11  -9   0    0.67    0.31
 -11   9   0    1.06    0.37
  10  -9   0    0.00    0.21
 -10   9   0    0.22    0.24
   9  -9   0    1.28    0.29
  -9   9   0    1.46    0.31
   8  -9   0   10.96    0.59
  -8   9   0   10.73    0.59
  -8   9   0   10.78    0.59
   7  -9   0   12.19    0.56
  -7   9   0   11.32    0.54
  -7   9   0   11.46    0.55
  -7   9   0   11.67    0.65
   6  -9   0    6.33    0.37
  -6   9   0    5.45    0.34
  -6   9   0    6.96    0.51
  -6   9   0    6.89    0.38
   5  -9   0    0.81    0.17
  -5   9   0    0.94    0.15
  -5   9   0    0.92    0.15
  -5   9   0    0.83    0.25
   4  -9   0    8.28    0.38
   4  -9   0    7.97    0.38
   4  -9   0    8.36    0.39
  -4   9   0    8.79    0.57
  -4   9   0    8.75    0.34
  -4   9   0    8.53    0.34
   3  -9   0   10.51    0.44
   3  -9   0   10.83    0.45
  -3   9   0   11.02    0.41
  -3   9   0   11.31    0.66
  -3   9   0   11.43    0.41
   2  -9   0   55.38    1.39
   2  -9   0   54.11    1.35
  -2   9   0   53.64    1.32
  -2   9   0   55.60    1.31
  -2   9   0   56.39    1.68
   1  -9   0    7.17    0.42
  -1   9   0    7.47    0.37
  -1   9   0    7.06    0.56
  -1   9   0    7.56    0.40
  -1   9   0    7.31    0.35
   0  -9   0    1.36    0.25
   0   9   0    1.16    0.20
   0   9   0    1.10    0.21
   0   9   0    1.08    0.28
  -1  -9   0   40.96    1.27
   1   9   0   39.08    1.18
   1   9   0   38.90    1.18
   1   9   0   40.13    1.39
   1   9   0   41.03    1.23
  -2  -9   0    9.69    0.60
   2   9   0    8.84    0.64
   2   9   0    9.19    0.53
   2   9   0    9.15    0.54
   2   9   0    8.64    0.55
  -3  -9   0    3.55    0.47
   3   9   0    3.45    0.42
   3   9   0    4.13    0.48
  -4  -9   0   15.02    0.88
   4   9   0   17.10    1.16
   4   9   0   13.97    0.79
  -5  -9   0    2.58    0.49
   5   9   0    1.78    0.41
  -6  -9   0    6.20    0.73
   6   9   0    6.64    0.76
  -7  -9   0    0.23    0.35
   7   9   0    0.40    0.36
  -8  -9   0    0.11    0.36
   8   9   0    0.19    0.37
   9   9   0   -0.12    0.35
  10 -10   0    0.92    0.30
 -10  10   0    0.43    0.27
   9 -10   0    0.12    0.20
  -9  10   0    0.40    0.23
   8 -10   0    2.42    0.33
  -8  10   0    2.08    0.31
  -8  10   0    2.03    0.31
   7 -10   0    5.09    0.37
  -7  10   0    4.34    0.50
  -7  10   0    4.90    0.37
  -7  10   0    5.31    0.39
   6 -10   0    0.46    0.16
  -6  10   0    0.61    0.25
  -6  10   0    0.30    0.15
  -6  10   0    0.64    0.16
   5 -10   0    4.03    0.30
  -5  10   0    4.03    0.49
  -5  10   0    3.90    0.28
  -5  10   0    4.35    0.29
   4 -10   0   14.99    0.55
   4 -10   0   14.70    0.56
  -4  10   0   14.49    0.51
  -4  10   0   14.27    0.78
  -4  10   0   15.29    0.51
   3 -10   0    2.20    0.25
   3 -10   0    1.91    0.26
  -3  10   0    2.23    0.23
  -3  10   0    1.45    0.33
  -3  10   0    1.87    0.22
   2 -10   0    4.74    0.36
  -2  10   0    3.76    0.28
  -2  10   0    3.47    0.47
  -2  10   0    3.59    0.29
   1 -10   0   12.25    0.59
  -1  10   0   12.61    0.56
  -1  10   0   12.87    0.54
  -1  10   0   12.14    0.74
  -1  10   0   12.04    0.50
   0 -10   0    2.35    0.33
   0  10   0    1.99    0.27
   0  10   0    1.65    0.34
   0  10   0    2.01    0.29
   0  10   0    2.32    0.29
  -1 -10   0    3.75    0.45
   1  10   0    3.36    0.47
   1  10   0    3.29    0.39
   1  10   0    3.91    0.39
   1  10   0    3.36    0.36
  -2 -10   0    4.48    0.53
   2  10   0    5.80    0.54
   2  10   0    6.09    0.57
   2  10   0    5.15    0.61
  -3 -10   0   11.88    0.78
   3  10   0   11.04    0.67
   3  10   0   12.72    0.73
  -4 -10   0   -0.26    0.21
   4  10   0   -0.22    0.21
  -5 -10   0   16.36    1.01
   5  10   0   14.54    0.90
  -6 -10   0   -0.41    0.26
   6  10   0    0.27    0.32
  -7 -10   0    0.03    0.38
   7  10   0    0.53    0.33
  -8 -10   0   -0.19    0.36
   8  10   0   -0.09    0.34
  10 -11   0    0.09    0.22
 -10  11   0    0.13    0.21
   9 -11   0    0.59    0.24
  -9  11   0    0.30    0.21
   8 -11   0    0.17    0.17
  -8  11   0    0.19    0.17
  -8  11   0   -0.04    0.16
   7 -11   0    0.74    0.21
  -7  11   0    0.83    0.21
  -7  11   0    0.79    0.20
  -7  11   0    0.90    0.31
   6 -11   0    5.76    0.38
  -6  11   0    5.92    0.38
  -6  11   0    5.24    0.36
  -6  11   0    6.87    0.59
   5 -11   0    0.65    0.17
  -5  11   0    0.80    0.16
  -5  11   0    0.61    0.26
  -5  11   0    0.98    0.18
   4 -11   0    2.20    0.27
  -4  11   0    2.00    0.22
  -4  11   0    2.18    0.25
  -4  11   0    1.28    0.32
   3 -11   0   10.32    0.51
  -3  11   0   10.32    0.46
  -3  11   0    9.49    0.70
  -3  11   0    9.39    0.46
   2 -11   0   12.20    0.60
  -2  11   0   12.96    0.57
  -2  11   0   13.95    0.83
  -2  11   0   13.09    0.55
   1 -11   0    3.92    0.41
  -1  11   0    3.00    0.46
  -1  11   0    3.75    0.37
  -1  11   0    4.53    0.36
   0 -11   0    0.17    0.21
   0  11   0    0.28    0.18
   0  11   0    0.01    0.13
   0  11   0    0.35    0.26
  -1 -11   0   14.96    0.78
   1  11   0   14.80    0.88
   1  11   0   12.90    0.87
   1  11   0   13.54    0.69
   1  11   0   14.32    0.74
  -2 -11   0    2.02    0.42
   2  11   0    1.47    0.32
   2  11   0    1.97    0.44
   2  11   0    0.95    0.28
  -3 -11   0    1.73    0.39
   3  11   0    2.20    0.39
   3  11   0    1.35    0.33
  -4 -11   0    5.82    0.70
   4  11   0    5.15    0.60
  -5 -11   0    0.72    0.36
   5  11   0    0.21    0.29
  -6 -11   0    0.00    0.38
   6  11   0   -0.11    0.27
  -7 -11   0    0.81    0.45
   7  11   0    0.05    0.35
  -8 -11   0    0.44    0.45
  10 -12   0   -0.05    0.21
 -10  12   0    0.16    0.22
   9 -12   0    0.31    0.22
  -9  12   0    0.50    0.22
   8 -12   0    0.60    0.22
  -8  12   0    0.59    0.22
  -8  12   0    0.42    0.21
   7 -12   0    1.86    0.27
  -7  12   0    1.50    0.25
  -7  12   0    1.49    0.26
   6 -12   0    0.61    0.18
  -6  12   0    0.91    0.31
  -6  12   0    0.49    0.17
  -6  12   0    0.76    0.20
   5 -12   0    4.94    0.35
  -5  12   0    4.29    0.33
  -5  12   0    3.70    0.52
  -5  12   0    4.41    0.34
   4 -12   0    1.54    0.25
  -4  12   0    1.74    0.24
  -4  12   0    1.16    0.34
  -4  12   0    1.50    0.23
   3 -12   0    3.77    0.38
  -3  12   0    4.28    0.34
  -3  12   0    3.96    0.55
  -3  12   0    4.19    0.35
   2 -12   0    4.55    0.45
  -2  12   0    4.90    0.37
  -2  12   0    4.90    0.62
  -2  12   0    4.29    0.40
   1 -12   0    4.41    0.46
  -1  12   0    3.59    0.39
  -1  12   0    3.83    0.57
  -1  12   0    3.90    0.40
   0 -12   0    1.43    0.32
   0  12   0    1.74    0.32
   0  12   0    1.07    0.26
   0  12   0    1.77    0.43
  -1 -12   0   11.00    0.72
   1  12   0   10.51    0.82
   1  12   0   10.93    0.69
  -2 -12   0    7.62    0.71
   2  12   0    8.60    0.74
   2  12   0    8.51    0.64
  -3 -12   0    0.83    0.37
   3  12   0    0.40    0.32
  -4 -12   0    1.34    0.44
  -5 -12   0    0.44    0.33
  -6 -12   0    1.90    0.55
  -7 -12   0    0.27    0.40
   9 -13   0    0.26    0.20
  -9  13   0    0.26    0.21
   8 -13   0    0.36    0.18
  -8  13   0    0.18    0.18
  -8  13   0    0.34    0.21
   7 -13   0    3.37    0.35
  -7  13   0    3.57    0.37
  -7  13   0    3.63    0.39
   6 -13   0    1.46    0.24
  -6  13   0    1.32    0.24
  -6  13   0    1.01    0.22
  -6  13   0    0.74    0.33
   5 -13   0    1.89    0.27
  -5  13   0    1.17    0.38
  -5  13   0    1.54    0.24
  -5  13   0    1.50    0.25
   4 -13   0    0.01    0.15
  -4  13   0    0.04    0.14
  -4  13   0    0.22    0.28
  -4  13   0   -0.01    0.12
   3 -13   0    1.68    0.30
  -3  13   0    1.93    0.28
  -3  13   0    1.80    0.30
  -3  13   0    2.19    0.45
   2 -13   0    0.59    0.24
  -2  13   0    0.48    0.21
  -2  13   0    0.64    0.21
  -2  13   0    0.67    0.35
   1 -13   0    3.95    0.47
  -1  13   0    4.83    0.63
  -1  13   0    4.57    0.46
   0 -13   0    7.66    0.59
   0  13   0    6.69    0.75
   0  13   0    7.96    0.59
  -1 -13   0    0.00    0.25
   1  13   0    0.57    0.35
   1  13   0    0.21    0.22
  -2 -13   0    2.24    0.45
   2  13   0    3.74    0.50
  -3 -13   0    0.45    0.33
  -4 -13   0    0.58    0.34
  -5 -13   0   -0.01    0.34
  -6 -13   0    1.66    0.58
  -7 -13   0    0.32    0.42
   9 -14   0   -0.01    0.19
  -9  14   0    0.38    0.23
   8 -14   0    2.20    0.30
  -8  14   0    2.68    0.37
  -8  14   0    2.38    0.34
   7 -14   0   -0.07    0.14
  -7  14   0   -0.04    0.16
  -7  14   0    0.09    0.17
   6 -14   0    0.28    0.17
  -6  14   0    0.42    0.31
  -6  14   0    0.76    0.21
  -6  14   0    0.50    0.19
   5 -14   0    1.81    0.28
  -5  14   0    2.29    0.31
  -5  14   0    2.40    0.32
  -5  14   0    2.78    0.51
   4 -14   0    0.42    0.21
  -4  14   0    0.04    0.26
  -4  14   0   -0.06    0.15
  -4  14   0    0.12    0.15
   3 -14   0    1.80    0.32
  -3  14   0    2.34    0.34
  -3  14   0    1.25    0.27
  -3  14   0    1.53    0.41
   2 -14   0    6.71    0.54
  -2  14   0    6.58    0.50
  -2  14   0    6.14    0.75
  -2  14   0    6.74    0.52
   1 -14   0    2.43    0.40
  -1  14   0    1.43    0.33
  -1  14   0    3.09    0.59
   0 -14   0    0.04    0.23
   0  14   0    0.09    0.21
   0  14   0   -0.12    0.23
  -1 -14   0    1.85    0.43
   1  14   0    2.53    0.54
   1  14   0    2.74    0.45
  -2 -14   0    0.53    0.33
   2  14   0    0.92    0.35
  -3 -14   0    0.40    0.34
  -4 -14   0    2.76    0.60
  -5 -14   0    1.15    0.48
  -6 -14   0    0.99    0.52
   8 -15   0    0.27    0.18
  -8  15   0    0.30    0.21
   7 -15   0    1.46    0.25
  -7  15   0    1.01    0.26
  -7  15   0    1.07    0.27
   6 -15   0    1.02    0.24
  -6  15   0    1.24    0.26
  -6  15   0    1.03    0.40
  -6  15   0    1.10    0.27
   5 -15   0    1.75    0.28
  -5  15   0    1.46    0.28
  -5  15   0    0.77    0.39
  -5  15   0    1.03    0.25
   4 -15   0    3.30    0.42
  -4  15   0    3.69    0.40
  -4  15   0    3.06    0.58
  -4  15   0    3.17    0.39
   3 -15   0   -0.18    0.19
  -3  15   0   -0.15    0.16
  -3  15   0   -0.23    0.17
  -3  15   0   -0.19    0.27
   2 -15   0    0.39    0.23
  -2  15   0    0.19    0.28
  -2  15   0    0.15    0.21
   1 -15   0    6.55    0.65
  -1  15   0    7.18    0.67
  -1  15   0    6.17    0.80
   0 -15   0    0.46    0.31
   0  15   0    0.17    0.27
   0  15   0    0.45    0.35
  -1 -15   0   -0.45    0.21
   1  15   0   -0.20    0.53
   1  15   0    0.05    0.24
  -2 -15   0   -0.17    0.29
  -3 -15   0    1.69    0.50
  -4 -15   0   -0.15    0.32
  -5 -15   0    0.72    0.44
  -8  16   0    0.12    0.20
   7 -16   0    0.37    0.20
  -7  16   0    0.04    0.18
   6 -16   0    1.90    0.30
  -6  16   0    1.28    0.29
  -6  16   0    2.13    0.34
   5 -16   0    0.29    0.19
  -5  16   0    0.40    0.22
  -5  16   0    0.64    0.24
   4 -16   0   -0.11    0.19
  -4  16   0    0.14    0.21
   3 -16   0    0.74    0.28
  -3  16   0    0.61    0.26
   2 -16   0    1.43    0.36
  -2  16   0    1.45    0.35
   1 -16   0    0.24    0.27
  -1  16   0    0.06    0.22
   0 -16   0    2.90    0.51
   0  16   0    2.54    0.47
  -1 -16   0    0.53    0.34
   1  16   0    0.12    0.28
  -2 -16   0    0.87    0.41
  -3 -16   0    5.02    0.73
  -4 -16   0    1.05    0.49
   7 -17   0    0.14    0.23
  -7  17   0    0.20    0.22
   6 -17   0    0.00    0.18
  -6  17   0    0.30    0.24
   5 -17   0    0.55    0.22
  -5  17   0    0.26    0.24
   4 -17   0    0.64    0.28
  -4  17   0    0.42    0.26
   3 -17   0    0.31    0.28
  -3  17   0    0.40    0.27
   2 -17   0    2.43    0.45
  -2  17   0    3.48    0.50
   1 -17   0    1.42    0.40
  -1  17   0    1.33    0.39
   0 -17   0    0.13    0.31
   0  17   0    0.07    0.26
  -1 -17   0    1.90    0.51
  -2 -17   0    1.37    0.49
  -3 -17   0   -0.15    0.35
   5 -18   0    0.02    0.20
  -5  18   0    0.09    0.24
   4 -18   0    1.12    0.35
  -4  18   0    1.16    0.32
   3 -18   0    1.04    0.36
  -3  18   0    0.76    0.33
   2 -18   0   -0.16    0.29
  -2  18   0    0.62    0.30
   1 -18   0    0.21    0.31
  -1  18   0    0.10    0.29
   0 -18   0    1.14    0.42
   0  18   0    0.93    0.40
  -1 -18   0   -0.07    0.32
  -2 -18   0    0.32    0.41
   3 -19   0    0.65    0.34
  -3  19   0    0.36    0.32
   2 -19   0    0.41    0.34
  -2  19   0    0.65    0.35
   1 -19   0    0.12    0.30
  -1  19   0    0.35    0.32
   0  19  -1    0.05    0.31
   0 -19   1    0.32    0.37
  -1  19  -1    0.44    0.30
   1 -19   1    0.42    0.35
  -2  19  -1   -0.03    0.27
   2 -19   1    0.15    0.31
  -3  19  -1   -0.11    0.23
   3 -19   1    0.04    0.27
  -2 -18   1   -0.43    0.28
  -1 -18   1    2.42    0.54
   0  18  -1   -0.36    0.26
   0 -18   1    0.24    0.33
  -1  18  -1    0.11    0.29
   1 -18   1    0.74    0.35
  -2  18  -1    1.99    0.44
   2 -18   1    1.44    0.40
  -3  18  -1    2.55    0.44
   3 -18   1    2.13    0.42
  -4  18  -1   -0.06    0.21
   4 -18   1   -0.09    0.21
  -5  18  -1    0.30    0.26
   5 -18   1    0.47    0.22
  -3 -17   1    2.70    0.62
  -2 -17   1    1.13    0.43
   1  17  -1    0.05    0.27
  -1 -17   1    0.34    0.31
   0  17  -1    0.22    0.27
   0 -17   1    0.75    0.34
  -1  17  -1    0.38    0.29
   1 -17   1   -0.17    0.25
  -2  17  -1    0.06    0.23
   2 -17   1    0.13    0.27
   3 -17   1    0.68    0.29
  -4  17  -1    1.84    0.35
   4 -17   1    1.99    0.37
  -5  17  -1   -0.08    0.18
  -5  17  -1   -0.01    0.20
   5 -17   1   -0.02    0.17
  -6  17  -1    1.19    0.29
  -6  17  -1    1.37    0.30
   6 -17   1    0.92    0.22
  -7  17  -1    0.82    0.26
  -7  17  -1    0.43    0.24
  -4 -16   1    1.56    0.52
  -3 -16   1   -0.23    0.33
  -2 -16   1    0.71    0.38
   1  16  -1   -0.07    0.24
  -1 -16   1    0.28    0.30
   0  16  -1    0.10    0.24
   0 -16   1   -0.11    0.26
  -1  16  -1    5.13    0.60
   1 -16   1    4.05    0.54
  -2  16  -1    0.52    0.28
   2 -16   1    0.65    0.29
  -3  16  -1    0.13    0.20
  -3  16  -1    0.58    0.24
   3 -16   1   -0.17    0.20
  -4  16  -1    0.30    0.18
  -4  16  -1    0.52    0.23
   4 -16   1    0.36    0.23
  -5  16  -1    1.47    0.29
  -5  16  -1    1.30    0.28
   5 -16   1    1.04    0.24
  -6  16  -1    0.15    0.19
  -6  16  -1    0.47    0.20
   6 -16   1    0.34    0.17
  -7  16  -1    0.92    0.25
  -7  16  -1    0.76    0.23
  -8  16  -1    0.20    0.20
  -8  16  -1    0.19    0.20
  -5 -15   1   -0.09    0.35
  -4 -15   1    5.16    0.73
  -3 -15   1    1.09    0.43
   2  15  -1   -0.08    0.24
  -2 -15   1    0.18    0.30
   1  15  -1    0.84    0.33
   1  15  -1    0.40    0.35
  -1 -15   1    1.14    0.36
   0  15  -1    4.18    0.69
   0  15  -1    3.60    0.49
   0 -15   1    3.37    0.49
  -1  15  -1    0.11    0.21
  -1  15  -1   -0.08    0.28
   1 -15   1    0.00    0.23
  -2  15  -1    3.08    0.58
  -2  15  -1    2.36    0.36
   2 -15   1    3.08    0.43
  -3  15  -1    1.04    0.25
  -3  15  -1    0.90    0.42
  -3  15  -1    1.24    0.27
   3 -15   1    1.44    0.31
  -4  15  -1    0.57    0.22
  -4  15  -1    0.40    0.37
  -4  15  -1    0.43    0.20
   4 -15   1    0.16    0.19
  -5  15  -1    0.47    0.18
  -5  15  -1    0.23    0.16
  -5  15  -1    0.28    0.34
   5 -15   1    0.09    0.14
  -6  15  -1   -0.08    0.27
  -6  15  -1    0.11    0.15
  -6  15  -1   -0.20    0.14
   6 -15   1   -0.02    0.15
  -7  15  -1    0.35    0.19
  -7  15  -1   -0.12    0.15
   7 -15   1    0.00    0.14
  -8  15  -1   -0.02    0.16
  -8  15  -1    0.26    0.18
  -6 -14   1    0.52    0.42
  -5 -14   1    0.64    0.43
  -4 -14   1   -0.32    0.24
  -3 -14   1    0.12    0.33
   2  14  -1    6.08    0.63
   2  14  -1    6.20    0.75
  -2 -14   1    6.18    0.70
   1  14  -1    1.38    0.44
   1  14  -1    0.63    0.28
  -1 -14   1    0.82    0.33
   0  14  -1    0.75    0.28
   0  14  -1    0.81    0.39
   0 -14   1    1.31    0.34
  -1  14  -1    9.83    0.60
  -1  14  -1    8.86    0.80
  -1  14  -1   10.36    0.64
   1 -14   1   10.67    0.66
  -2  14  -1    0.11    0.30
  -2  14  -1    0.26    0.19
  -2  14  -1   -0.15    0.14
   2 -14   1    0.06    0.19
  -3  14  -1   -0.02    0.15
  -3  14  -1   -0.04    0.13
  -3  14  -1   -0.01    0.25
   3 -14   1    0.08    0.17
  -4  14  -1    1.58    0.41
  -4  14  -1    2.05    0.28
  -4  14  -1    1.57    0.25
   4 -14   1    1.92    0.29
  -5  14  -1    0.13    0.14
  -5  14  -1   -0.13    0.24
  -5  14  -1    0.11    0.14
   5 -14   1    0.23    0.15
  -6  14  -1   -0.19    0.24
  -6  14  -1    0.01    0.13
  -6  14  -1   -0.05    0.13
   6 -14   1   -0.02    0.13
  -7  14  -1    0.84    0.21
  -7  14  -1    1.12    0.23
   7 -14   1    1.15    0.21
  -8  14  -1    1.02    0.25
  -8  14  -1    1.24    0.25
   8 -14   1    0.97    0.23
  -9  14  -1    0.04    0.18
  -9  14  -1    0.01    0.23
  -7 -13   1    2.30    0.60
  -6 -13   1    0.19    0.39
  -5 -13   1    1.69    0.52
  -4 -13   1    0.17    0.30
   3  13  -1    0.05    0.28
   3  13  -1   -0.04    0.29
  -3 -13   1    0.55    0.34
   2  13  -1    0.47    0.31
   2  13  -1   -0.14    0.20
  -2 -13   1    0.16    0.27
   1  13  -1    3.19    0.56
   1  13  -1    2.87    0.42
  -1 -13   1    3.32    0.47
   0  13  -1    2.93    0.40
   0  13  -1    3.24    0.40
   0  13  -1    2.94    0.53
   0 -13   1    2.81    0.43
  -1  13  -1    0.29    0.30
  -1  13  -1    0.23    0.16
  -1  13  -1   -0.02    0.17
   1 -13   1   -0.11    0.17
  -2  13  -1    9.31    0.51
  -2  13  -1    8.50    0.52
  -2  13  -1    9.76    0.76
   2 -13   1    8.92    0.54
  -3  13  -1    1.09    0.23
  -3  13  -1    1.03    0.37
  -3  13  -1    1.42    0.23
   3 -13   1    0.90    0.23
  -4  13  -1    0.08    0.26
  -4  13  -1    0.49    0.16
  -4  13  -1    0.47    0.15
   4 -13   1    0.31    0.17
  -5  13  -1    3.36    0.31
  -5  13  -1    3.92    0.58
  -5  13  -1    3.21    0.30
   5 -13   1    3.43    0.31
  -6  13  -1    5.79    0.37
  -6  13  -1    6.01    0.69
  -6  13  -1    5.78    0.38
   6 -13   1    5.89    0.36
  -7  13  -1   -0.09    0.13
  -7  13  -1    0.17    0.15
   7 -13   1    0.06    0.13
  -8  13  -1    1.38    0.27
  -8  13  -1    1.39    0.26
   8 -13   1    2.07    0.29
  -9  13  -1    0.18    0.19
  -9  13  -1    0.23    0.19
   9 -13   1    0.29    0.19
  -7 -12   1    0.22    0.42
  -6 -12   1    1.01    0.43
  -5 -12   1    0.79    0.39
  -4 -12   1    2.64    0.52
   3  12  -1    8.44    0.84
   3  12  -1    9.37    0.68
  -3 -12   1    9.56    0.86
   2  12  -1    4.31    0.52
   2  12  -1    4.95    0.63
  -2 -12   1    5.80    0.63
   1  12  -1    0.30    0.20
   1  12  -1    0.15    0.26
  -1 -12   1    0.08    0.23
   0  12  -1    0.69    0.23
   0  12  -1    1.23    0.25
   0  12  -1    0.34    0.28
   0 -12   1    1.03    0.27
  -1  12  -1    2.62    0.31
  -1  12  -1    2.81    0.50
  -1  12  -1    2.36    0.31
   1 -12   1    2.20    0.33
  -2  12  -1    6.03    0.38
  -2  12  -1    6.63    0.71
  -2  12  -1    5.79    0.40
   2 -12   1    5.69    0.42
  -3  12  -1    1.47    0.22
  -3  12  -1    2.04    0.24
  -3  12  -1    1.92    0.40
   3 -12   1    1.79    0.26
  -4  12  -1    1.96    0.22
  -4  12  -1    1.77    0.40
  -4  12  -1    1.59    0.21
   4 -12   1    1.38    0.22
  -5  12  -1    1.28    0.19
  -5  12  -1    1.76    0.21
  -5  12  -1    1.36    0.35
   5 -12   1    1.61    0.22
  -6  12  -1    3.63    0.51
  -6  12  -1    3.86    0.30
  -6  12  -1    3.67    0.30
   6 -12   1    3.91    0.31
  -7  12  -1    2.28    0.44
  -7  12  -1    2.55    0.29
  -7  12  -1    2.89    0.31
   7 -12   1    2.59    0.28
  -8  12  -1    0.60    0.20
  -8  12  -1    0.53    0.19
   8 -12   1    0.61    0.20
  -9  12  -1    0.77    0.24
  -9  12  -1    1.17    0.28
   9 -12   1    1.32    0.27
 -10  12  -1    0.32    0.23
  10 -12   1    0.66    0.25
  -8 -11   1    1.54    0.62
   7  11  -1    0.74    0.41
  -7 -11   1    0.05    0.37
   6  11  -1    0.00    0.29
  -6 -11   1   -0.28    0.29
   5  11  -1    4.86    0.61
  -5 -11   1    4.20    0.65
   4  11  -1    1.63    0.37
  -4 -11   1    1.11    0.40
   3  11  -1    0.13    0.22
   3  11  -1   -0.05    0.18
   3  11  -1    0.02    0.24
  -3 -11   1   -0.01    0.25
   2  11  -1   45.35    1.48
   2  11  -1   47.60    1.46
   2  11  -1   44.21    1.64
  -2 -11   1   46.62    1.55
   1  11  -1   56.16    1.87
   1  11  -1   56.06    1.63
   1  11  -1   56.49    1.59
  -1 -11   1   56.14    1.68
   0  11  -1    0.02    0.12
   0  11  -1   -0.07    0.13
   0  11  -1    0.15    0.23
   0 -11   1    0.09    0.17
  -1  11  -1   18.21    0.71
  -1  11  -1   19.71    0.71
  -1  11  -1   21.09    1.00
   1 -11   1   18.59    0.76
  -2  11  -1   12.80    0.50
  -2  11  -1   12.70    0.80
  -2  11  -1   11.17    0.50
   2 -11   1   11.66    0.55
  -3  11  -1    0.03    0.09
  -3  11  -1   -0.21    0.20
  -3  11  -1    0.09    0.11
   3 -11   1   -0.12    0.13
  -4  11  -1    3.27    0.23
  -4  11  -1    3.24    0.23
  -4  11  -1    3.54    0.49
   4 -11   1    3.37    0.28
  -5  11  -1    5.20    0.57
  -5  11  -1    5.43    0.29
  -5  11  -1    5.82    0.30
   5 -11   1    5.32    0.31
  -6  11  -1    0.17    0.11
  -6  11  -1    0.11    0.21
  -6  11  -1   -0.06    0.10
   6 -11   1   -0.12    0.11
  -7  11  -1    2.15    0.26
  -7  11  -1    2.39    0.29
  -7  11  -1    2.56    0.42
   7 -11   1    2.92    0.31
  -8  11  -1    2.55    0.33
  -8  11  -1    3.20    0.37
   8 -11   1    2.97    0.33
  -9  11  -1    0.10    0.19
  -9  11  -1   -0.11    0.17
   9 -11   1    0.17    0.20
 -10  11  -1    0.03    0.21
  10 -11   1    0.20    0.22
   9  10  -1   -0.18    0.35
  -9 -10   1    0.39    0.77
   8  10  -1    0.06    0.37
  -8 -10   1    0.14    0.42
   7  10  -1    0.94    0.42
  -7 -10   1    1.30    0.44
   6  10  -1    0.19    0.30
  -6 -10   1   -0.17    0.31
   5  10  -1    2.27    0.44
  -5 -10   1    1.04    0.36
   4  10  -1    9.53    0.66
  -4 -10   1   12.34    0.81
   3  10  -1    7.35    0.56
   3  10  -1    7.16    0.70
   3  10  -1    7.90    0.58
  -3 -10   1    6.04    0.61
   2  10  -1    1.60    0.29
   2  10  -1    1.51    0.35
   2  10  -1    0.86    0.25
   2  10  -1    1.04    0.26
  -2 -10   1    1.16    0.32
   1  10  -1    1.66    0.34
   1  10  -1    1.69    0.29
   1  10  -1    1.74    0.27
   1  10  -1    2.79    0.33
  -1 -10   1    2.08    0.34
   0  10  -1    1.97    0.26
   0  10  -1    1.59    0.24
   0  10  -1    2.01    0.39
   0  10  -1    1.83    0.26
   0 -10   1    1.59    0.28
  -1  10  -1    0.00    0.12
  -1  10  -1    0.28    0.13
  -1  10  -1    0.19    0.22
  -1  10  -1    0.44    0.14
   1 -10   1    0.17    0.15
   1 -10   1    0.01    0.06
  -2  10  -1   16.25    0.54
  -2  10  -1   16.06    0.85
  -2  10  -1   16.31    0.55
   2 -10   1   16.73    0.61
   2 -10   1   15.51    0.57
  -3  10  -1   36.11    1.32
  -3  10  -1   36.68    0.90
  -3  10  -1   37.07    0.89
   3 -10   1   36.56    0.98
   3 -10   1   35.41    0.95
  -4  10  -1    0.04    0.07
  -4  10  -1    0.00    0.18
  -4  10  -1    0.03    0.08
   4 -10   1    0.10    0.10
   4 -10   1   -0.01    0.10
   4 -10   1    0.00    0.11
  -5  10  -1    2.21    0.18
  -5  10  -1    1.83    0.18
  -5  10  -1    1.78    0.35
   5 -10   1    2.24    0.23
  -6  10  -1    8.60    0.40
  -6  10  -1    8.25    0.61
  -6  10  -1    9.01    0.39
   6 -10   1    8.51    0.41
  -7  10  -1    0.23    0.22
  -7  10  -1    0.14    0.15
  -7  10  -1    0.34    0.15
   7 -10   1    0.12    0.15
  -8  10  -1    3.78    0.38
  -8  10  -1    3.45    0.36
   8 -10   1    3.44    0.36
  -9  10  -1    2.45    0.36
  -9  10  -1    2.51    0.38
   9 -10   1    3.06    0.38
 -10  10  -1    0.04    0.22
  10 -10   1    0.18    0.22
   9   9  -1    0.42    0.42
   8   9  -1    1.27    0.47
  -8  -9   1    1.68    0.52
   7   9  -1    1.68    0.44
  -7  -9   1    1.52    0.45
   6   9  -1    6.88    0.75
  -6  -9   1    7.97    0.84
   5   9  -1   16.63    0.91
  -5  -9   1   16.92    0.96
   4   9  -1    5.61    0.58
   4   9  -1    6.30    0.61
  -4  -9   1    6.29    0.66
   3   9  -1   28.22    1.06
   3   9  -1   29.75    1.18
   3   9  -1   29.82    1.10
  -3  -9   1   28.53    1.13
   2   9  -1    6.27    0.43
   2   9  -1    6.37    0.54
   2   9  -1    5.60    0.42
   2   9  -1    5.34    0.44
  -2  -9   1    5.77    0.48
   1   9  -1    0.04    0.19
   1   9  -1    0.22    0.15
   1   9  -1    0.30    0.14
   1   9  -1    0.39    0.16
  -1  -9   1    0.39    0.19
   0   9  -1   28.41    0.87
   0   9  -1   28.59    0.85
   0   9  -1   28.76    0.89
   0   9  -1   29.22    1.11
   0  -9   1   29.33    0.95
  -1   9  -1   16.42    0.52
  -1   9  -1   16.96    0.81
  -1   9  -1   16.19    0.57
  -1   9  -1   16.20    0.55
   1  -9   1   16.71    0.61
  -2   9  -1    0.22    0.19
  -2   9  -1    0.18    0.09
  -2   9  -1    0.13    0.09
   2  -9   1    0.15    0.10
   2  -9   1    0.42    0.14
  -3   9  -1   23.80    0.58
  -3   9  -1   24.06    0.59
  -3   9  -1   21.98    0.95
   3  -9   1   24.57    0.69
   3  -9   1   23.77    0.67
  -4   9  -1    0.45    0.08
  -4   9  -1    0.43    0.08
  -4   9  -1    0.11    0.17
   4  -9   1    0.48    0.12
   4  -9   1    0.37    0.11
  -5   9  -1    0.07    0.18
  -5   9  -1    0.04    0.08
  -5   9  -1    0.06    0.08
   5  -9   1    0.19    0.11
   5  -9   1    0.07    0.10
  -6   9  -1    0.76    0.15
  -6   9  -1    0.48    0.13
  -6   9  -1    0.79    0.25
   6  -9   1    0.88    0.18
  -7   9  -1    4.89    0.35
  -7   9  -1    4.99    0.50
  -7   9  -1    5.65    0.37
   7  -9   1    6.08    0.39
  -8   9  -1    1.81    0.28
  -8   9  -1    2.10    0.30
   8  -9   1    1.97    0.30
  -9   9  -1    0.12    0.18
  -9   9  -1   -0.10    0.18
   9  -9   1   -0.23    0.18
 -10   9  -1    0.65    0.28
  10  -9   1    0.86    0.30
 -11   9  -1    0.02    0.26
  11  -9   1    0.21    0.28
   9   8  -1    0.15    0.36
   8   8  -1    3.29    0.61
  -8  -8   1    1.60    0.47
   7   8  -1    1.30    0.40
  -7  -8   1    1.48    0.45
   6   8  -1    2.42    0.47
  -6  -8   1    2.31    0.49
   5   8  -1    7.31    0.60
  -5  -8   1    5.71    0.62
   4   8  -1    3.91    0.45
   4   8  -1    3.43    0.43
  -4  -8   1    3.81    0.52
   3   8  -1    0.05    0.17
   3   8  -1    0.02    0.17
   3   8  -1    0.07    0.15
   3   8  -1    0.08    0.13
  -3  -8   1   -0.17    0.18
   2   8  -1   21.23    0.80
   2   8  -1   22.20    0.92
   2   8  -1   22.05    0.80
   2   8  -1   22.97    0.84
  -2  -8   1   22.04    0.87
   1   8  -1   49.58    1.34
   1   8  -1   50.14    1.32
   1   8  -1   50.47    1.32
   1   8  -1   50.07    1.53
  -1  -8   1   49.11    1.38
   0   8  -1   27.03    1.01
   0   8  -1   25.50    0.77
   0   8  -1   27.15    0.78
   0  -8   1   28.35    1.15
   0  -8   1   25.56    0.83
  -1   8  -1   39.72    0.98
  -1   8  -1   39.44    0.94
  -1   8  -1   39.63    1.28
  -1   8  -1   39.57    0.96
   1  -8   1   40.20    1.05
   1  -8   1   37.34    1.24
  -2   8  -1   36.45    0.83
  -2   8  -1   34.14    1.19
  -2   8  -1   36.40    0.83
   2  -8   1   37.98    0.93
   2  -8   1   35.66    1.18
   2  -8   1   37.52    0.91
  -3   8  -1    4.76    0.41
   3  -8   1    4.92    0.25
   3  -8   1    4.92    0.24
  -4   8  -1   23.85    0.93
   4  -8   1   25.03    0.67
   4  -8   1   24.78    0.66
  -5   8  -1    0.74    0.11
  -5   8  -1    0.54    0.10
  -5   8  -1    0.92    0.24
   5  -8   1    0.60    0.14
   5  -8   1    0.52    0.13
  -6   8  -1   21.13    0.64
  -6   8  -1   21.32    0.66
  -6   8  -1   20.70    0.85
   6  -8   1   20.43    0.68
  -7   8  -1   11.00    0.53
  -7   8  -1   12.51    0.65
  -7   8  -1   11.64    0.53
   7  -8   1   12.40    0.55
  -8   8  -1    0.96    0.23
  -8   8  -1    1.48    0.28
   8  -8   1    1.27    0.27
  -9   8  -1   -0.03    0.19
  -9   8  -1    0.03    0.23
   9  -8   1    0.65    0.25
 -10   8  -1    0.34    0.25
  10  -8   1   -0.05    0.22
 -11   8  -1   -0.14    0.23
  11  -8   1    0.32    0.27
  10   7  -1    0.23    0.36
   9   7  -1    0.22    0.34
   8   7  -1    0.06    0.28
  -8  -7   1    0.02    0.29
   7   7  -1    2.49    0.47
  -7  -7   1    3.14    0.53
   6   7  -1    5.41    0.62
  -6  -7   1    5.19    0.65
   5   7  -1   16.02    0.82
  -5  -7   1   16.95    0.90
   4   7  -1    3.27    0.42
   4   7  -1    3.51    0.43
  -4  -7   1    3.23    0.45
   3   7  -1   33.71    1.09
   3   7  -1   31.45    1.12
   3   7  -1   31.75    1.07
   3   7  -1   32.80    1.05
  -3  -7   1   31.53    1.10
  -3  -7   1   32.72    1.14
   2   7  -1    8.47    0.46
   2   7  -1    7.21    0.42
   2   7  -1    8.06    0.46
   2   7  -1    9.15    0.55
  -2  -7   1    8.98    0.51
  -2  -7   1    9.30    0.54
   1   7  -1    0.72    0.17
   1   7  -1    1.04    0.17
   1   7  -1    0.51    0.15
   1   7  -1    0.72    0.22
  -1  -7   1    0.57    0.18
  -1  -7   1    0.86    0.20
   0   7  -1   79.51    2.02
   0   7  -1   78.35    1.74
   0   7  -1   76.89    1.76
   0   7  -1   78.37    1.75
   0  -7   1   78.50    1.82
   0  -7   1   79.86    2.01
  -1   7  -1   51.82    1.14
  -1   7  -1   51.50    1.47
  -1   7  -1   51.47    1.14
  -1   7  -1   51.15    1.15
   1  -7   1   51.67    1.20
   1  -7   1   50.96    1.45
   1  -7   1   51.35    1.23
  -2   7  -1    1.02    0.22
   2  -7   1    1.44    0.24
   2  -7   1    1.63    0.15
   2  -7   1    1.29    0.15
  -3   7  -1   39.99    1.21
   3  -7   1   39.26    0.91
   3  -7   1   39.37    0.91
  -4   7  -1    2.44    0.32
   4  -7   1    2.63    0.19
   4  -7   1    2.86    0.19
  -5   7  -1    3.26    0.36
  -5   7  -1    3.69    0.21
  -5   7  -1    3.82    0.20
   5  -7   1    3.12    0.23
   5  -7   1    3.57    0.24
  -6   7  -1    0.84    0.15
  -6   7  -1    0.63    0.21
  -6   7  -1    0.72    0.16
   6  -7   1    0.97    0.19
  -7   7  -1   31.58    1.04
  -7   7  -1   31.61    1.00
  -7   7  -1   32.76    0.98
   7  -7   1   32.43    1.00
  -8   7  -1    1.05    0.25
  -8   7  -1    1.53    0.28
   8  -7   1    1.03    0.26
  -9   7  -1    3.90    0.45
   9  -7   1    4.67    0.50
 -10   7  -1   -0.20    0.20
  10  -7   1    0.43    0.26
 -11   7  -1    0.21    0.24
  11  -7   1    0.25    0.28
  10   6  -1   -0.20    0.31
   9   6  -1    1.82    0.51
   8   6  -1    1.19    0.37
  -8  -6   1    1.69    0.47
   7   6  -1    2.75    0.50
  -7  -6   1    2.24    0.49
   6   6  -1    5.73    0.60
  -6  -6   1    6.55    0.58
  -6  -6   1    8.55    0.79
   5   6  -1    0.83    0.29
  -5  -6   1    1.12    0.30
  -5  -6   1    1.46    0.26
   4   6  -1   17.76    0.77
   4   6  -1   19.35    0.81
  -4  -6   1   19.89    0.78
  -4  -6   1   17.83    0.73
  -4  -6   1   17.93    0.84
   3   6  -1   22.00    0.79
   3   6  -1   21.69    0.81
   3   6  -1   21.31    0.81
   3   6  -1   22.60    0.85
  -3  -6   1   21.66    0.86
  -3  -6   1   22.58    0.83
  -3  -6   1   22.61    0.83
   2   6  -1   39.39    1.18
   2   6  -1   38.05    1.09
   2   6  -1   39.91    1.08
   2   6  -1   36.75    1.09
  -2  -6   1   38.93    1.16
  -2  -6   1   38.40    1.16
   1   6  -1   12.94    0.60
   1   6  -1   12.25    0.49
   1   6  -1   11.99    0.46
   1   6  -1   12.14    0.48
  -1  -6   1   12.09    0.52
  -1  -6   1   13.05    0.59
   0   6  -1    3.31    0.36
   0   6  -1    3.01    0.21
   0   6  -1    2.52    0.20
   0   6  -1    2.98    0.20
   0  -6   1    2.13    0.26
   0  -6   1    2.95    0.24
  -1   6  -1   30.64    0.98
  -1   6  -1   30.10    0.68
  -1   6  -1   29.90    0.69
  -1   6  -1   30.19    0.69
   1  -6   1   30.04    0.76
   1  -6   1   30.18    0.96
   1  -6   1   30.75    0.75
  -2   6  -1    6.46    0.42
   2  -6   1    6.81    0.25
   2  -6   1    6.42    0.40
   2  -6   1    7.06    0.26
  -3   6  -1   12.23    0.56
   3  -6   1   12.56    0.36
   3  -6   1   12.26    0.36
  -4   6  -1   14.67    0.61
   4  -6   1   13.08    0.42
   4  -6   1   13.64    0.44
  -5   6  -1    6.02    0.28
  -5   6  -1    6.13    0.27
  -5   6  -1    6.21    0.41
   5  -6   1    5.95    0.32
   5  -6   1    6.29    0.32
  -6   6  -1    1.84    0.27
  -6   6  -1    1.74    0.22
  -6   6  -1    2.14    0.23
   6  -6   1    2.07    0.26
  -7   6  -1    0.02    0.13
  -7   6  -1    0.03    0.14
  -7   6  -1   -0.05    0.13
   7  -6   1   -0.15    0.14
  -8   6  -1    6.96    0.50
  -8   6  -1    7.04    0.51
   8  -6   1    6.83    0.50
  -9   6  -1    0.47    0.23
   9  -6   1    0.15    0.21
 -10   6  -1    0.97    0.32
  10  -6   1    0.81    0.30
 -11   6  -1    1.30    0.40
  11  -6   1    1.52    0.40
  10   5  -1    0.95    0.44
   9   5  -1    0.30    0.30
   8   5  -1    8.13    0.80
  -8  -5   1    7.43    0.78
   7   5  -1    0.16    0.23
  -7  -5   1    0.23    0.25
   6   5  -1    0.83    0.30
  -6  -5   1    0.45    0.17
  -6  -5   1    0.41    0.27
   5   5  -1    5.61    0.44
   5   5  -1    7.75    0.56
  -5  -5   1    5.56    0.42
  -5  -5   1    7.97    0.45
  -5  -5   1    7.68    0.58
   4   5  -1    3.38    0.36
   4   5  -1    3.42    0.39
  -4  -5   1    4.40    0.34
  -4  -5   1    4.36    0.46
   3   5  -1    2.69    0.31
   3   5  -1    2.89    0.33
   3   5  -1    2.85    0.32
   3   5  -1    2.72    0.31
  -3  -5   1    3.10    0.32
  -3  -5   1    2.69    0.33
  -3  -5   1    3.25    0.30
   2   5  -1    7.96    0.41
   2   5  -1    7.14    0.37
   2   5  -1    6.77    0.42
   2   5  -1    7.09    0.38
  -2  -5   1    7.39    0.43
  -2  -5   1    7.07    0.41
   1   5  -1   63.54    1.47
   1   5  -1   63.68    1.46
   1   5  -1   64.57    1.60
   1   5  -1   64.55    1.48
  -1  -5   1   64.07    1.52
  -1  -5   1   61.59    1.58
   0   5  -1   19.82    0.54
   0   5  -1   20.21    0.53
   0   5  -1   19.17    0.70
   0  -5   1   19.19    0.57
  -1   5  -1    1.51    0.24
   1  -5   1    0.89    0.12
   1  -5   1    1.04    0.12
  -2   5  -1   30.90    0.92
   2  -5   1   31.05    0.68
   2  -5   1   30.92    0.68
  -3   5  -1   42.56    1.16
   3  -5   1   43.62    0.95
   3  -5   1   42.52    0.94
  -4   5  -1   62.93    1.31
  -4   5  -1   64.11    1.58
  -4   5  -1   62.76    1.32
   4  -5   1   64.85    1.43
   4  -5   1   63.56    1.41
  -5   5  -1   21.10    0.72
  -5   5  -1   21.62    0.61
  -5   5  -1   21.01    0.62
   5  -5   1   20.54    0.67
   5  -5   1   20.43    0.65
  -6   5  -1    0.30    0.12
  -6   5  -1    0.04    0.12
  -6   5  -1    0.09    0.12
   6  -5   1    0.05    0.13
   6  -5   1    0.08    0.10
  -7   5  -1    0.09    0.13
  -7   5  -1    0.18    0.14
  -7   5  -1    0.02    0.12
   7  -5   1    0.04    0.15
  -8   5  -1    2.13    0.33
  -8   5  -1    2.05    0.33
   8  -5   1    1.78    0.32
  -9   5  -1    1.05    0.29
   9  -5   1    0.62    0.26
 -10   5  -1    0.85    0.30
  10  -5   1    1.70    0.38
 -11   5  -1    0.16    0.26
  11  -5   1    0.00    0.25
  11   4  -1    0.79    0.42
  10   4  -1    0.38    0.38
   9   4  -1    5.19    0.71
   8   4  -1    2.32    0.46
  -8  -4   1    2.05    0.45
   7   4  -1   -0.05    0.25
  -7  -4   1    0.18    0.24
   6   4  -1   18.54    0.88
  -6  -4   1   19.24    0.90
  -6  -4   1   17.12    0.79
  -6  -4   1   17.94    0.67
   5   4  -1    1.16    0.24
   5   4  -1    1.07    0.25
  -5  -4   1    0.71    0.20
  -5  -4   1    1.24    0.21
  -5  -4   1    1.19    0.31
   4   4  -1   43.24    1.28
  -4  -4   1   42.40    1.30
  -4  -4   1   44.28    1.18
   3   4  -1   50.19    1.28
   3   4  -1   49.26    1.32
   3   4  -1   47.65    1.29
  -3  -4   1   49.57    1.28
  -3  -4   1   48.60    1.36
  -3  -4   1   49.95    1.27
   2   4  -1   98.50    2.19
   2   4  -1   97.06    2.16
   2   4  -1   97.25    2.13
   2   4  -1   97.22    2.15
  -2  -4   1   96.53    2.11
  -2  -4   1   95.21    2.19
  -2  -4   1   95.27    2.17
   1   4  -1    4.45    0.31
   1   4  -1    3.99    0.23
   1   4  -1    3.99    0.24
  -1  -4   1    3.77    0.26
  -1   4  -1   60.20    1.45
   1  -4   1   60.78    1.24
   1  -4   1   61.40    1.24
  -2   4  -1  113.42    2.44
   2  -4   1  113.12    2.20
   2  -4   1  110.82    2.20
  -3   4  -1   60.60    1.47
   3  -4   1   60.95    1.30
   3  -4   1   63.03    1.32
  -4   4  -1   67.80    1.45
  -4   4  -1   68.88    1.46
  -4   4  -1   68.72    1.61
   4  -4   1   66.09    1.51
   4  -4   1   69.06    1.54
  -5   4  -1    6.07    0.34
  -5   4  -1    6.37    0.31
  -5   4  -1    5.43    0.40
  -5   4  -1    5.64    0.31
   5  -4   1    5.79    0.33
  -6   4  -1    4.05    0.29
  -6   4  -1    4.19    0.31
  -6   4  -1    4.01    0.32
   6  -4   1    3.87    0.37
  -7   4  -1    2.11    0.30
  -7   4  -1    1.77    0.21
  -7   4  -1    1.62    0.27
   7  -4   1    1.71    0.29
  -8   4  -1    1.59    0.32
  -8   4  -1    1.84    0.32
   8  -4   1    1.28    0.29
  -9   4  -1    9.10    0.65
   9  -4   1    9.01    0.63
 -10   4  -1    0.29    0.26
  10  -4   1    0.18    0.26
 -11   4  -1   -0.06    0.27
  11  -4   1   -0.11    0.27
  11   3  -1    1.28    0.47
  10   3  -1   -0.18    0.29
   9   3  -1   -0.12    0.25
   8   3  -1    2.46    0.45
  -8  -3   1    2.55    0.47
   7   3  -1    0.71    0.30
  -7  -3   1    0.86    0.26
  -7  -3   1    0.92    0.29
   6   3  -1    1.31    0.31
  -6  -3   1    0.88    0.17
  -6  -3   1    1.36    0.33
  -6  -3   1    1.19    0.26
   5   3  -1   35.36    1.14
   5   3  -1   32.99    1.06
  -5  -3   1   32.64    1.06
  -5  -3   1   33.96    0.93
  -5  -3   1   33.35    1.14
   4   3  -1   44.89    1.23
   4   3  -1   44.72    1.27
  -4  -3   1   41.16    1.27
  -4  -3   1   44.77    1.22
  -4  -3   1   43.49    1.11
   3   3  -1   -0.01    0.03
   3   3  -1    0.16    0.11
   3   3  -1    0.32    0.14
  -3  -3   1    0.06    0.13
  -3  -3   1    0.00    0.05
  -3  -3   1    0.19    0.10
   2   3  -1  156.41    3.15
   2   3  -1  150.15    3.17
   2   3  -1  147.34    3.16
   2   3  -1  152.52    3.16
  -2  -3   1  152.57    3.15
  -2  -3   1  152.42    3.21
  -2  -3   1  153.96    3.14
   1   3  -1  122.09    2.53
   1   3  -1  104.80    2.43
   1   3  -1  124.43    2.47
  -1  -3   1  123.03    2.50
  -1  -3   1  125.12    2.44
   0   3  -1    4.70    0.18
   0  -3   1    5.42    0.19
  -1   3  -1    0.76    0.16
  -2   3  -1  674.99   13.31
   2  -3   1  697.21   13.16
   2  -3   1  695.99   13.24
  -3   3  -1   24.81    0.56
  -3   3  -1   24.99    0.58
  -3   3  -1   23.99    0.56
   3  -3   1   25.44    0.64
   3  -3   1   25.45    0.63
  -4   3  -1   61.86    1.37
  -4   3  -1   62.30    1.38
  -4   3  -1   61.28    1.37
   4  -3   1   60.45    1.41
  -5   3  -1    1.83    0.21
  -5   3  -1    1.53    0.20
  -5   3  -1    1.25    0.17
   5  -3   1    1.51    0.22
  -6   3  -1    0.93    0.19
  -6   3  -1    1.52    0.23
  -6   3  -1    1.15    0.21
   6  -3   1    1.49    0.25
  -7   3  -1    0.30    0.18
  -7   3  -1    0.48    0.18
  -7   3  -1    0.37    0.12
   7  -3   1    0.85    0.23
  -8   3  -1    3.42    0.42
   8  -3   1    3.27    0.43
  -9   3  -1    5.86    0.59
   9  -3   1    4.71    0.55
 -10   3  -1    0.44    0.26
  10  -3   1    0.19    0.27
  11  -3   1    1.21    0.41
  11   2  -1    1.35    0.49
  10   2  -1    0.93    0.41
   9   2  -1    9.29    0.77
   8   2  -1    1.68    0.37
  -8  -2   1    2.83    0.47
   7   2  -1   39.37    1.36
  -7  -2   1   35.16    1.32
  -7  -2   1   38.68    1.30
   6   2  -1    0.21    0.21
  -6  -2   1    0.25    0.17
  -6  -2   1    0.27    0.18
  -6  -2   1    0.50    0.24
  -6  -2   1    0.08    0.09
   5   2  -1    5.81    0.42
  -5  -2   1    6.08    0.43
  -5  -2   1    4.85    0.39
  -5  -2   1    5.52    0.28
  -5  -2   1    5.02    0.38
   4   2  -1    2.96    0.29
   4   2  -1    2.13    0.27
  -4  -2   1    3.19    0.35
  -4  -2   1    2.55    0.29
  -4  -2   1    2.64    0.20
  -4  -2   1    3.13    0.30
   3   2  -1    0.56    0.14
   3   2  -1    0.58    0.15
  -3  -2   1    0.84    0.15
  -3  -2   1    0.68    0.14
  -3  -2   1    0.61    0.17
  -3  -2   1    0.73    0.12
   2   2  -1  515.50   10.01
   2   2  -1  504.99   10.03
   2   2  -1  525.94    9.98
  -2  -2   1  520.15   10.08
  -2  -2   1  516.81   10.03
   1   2  -1   40.51    0.92
   1   2  -1   40.88    0.94
  -1  -2   1   41.68    0.95
  -1  -2   1   39.65    0.91
  -2   2  -1  902.15   17.45
   2  -2   1  894.14   17.54
   2  -2   1  925.09   17.54
  -3   2  -1   39.87    0.87
  -3   2  -1   38.91    0.85
  -3   2  -1   30.43    0.82
   3  -2   1   37.45    0.88
  -4   2  -1   21.00    0.63
  -4   2  -1   20.32    0.61
  -4   2  -1   20.45    0.62
   4  -2   1   21.18    0.65
  -5   2  -1    0.22    0.12
  -5   2  -1    0.33    0.13
  -5   2  -1    0.23    0.12
   5  -2   1    0.27    0.14
  -6   2  -1    7.31    0.45
  -6   2  -1    7.32    0.43
  -6   2  -1    6.82    0.41
   6  -2   1    6.69    0.44
  -7   2  -1    0.29    0.16
  -7   2  -1    0.28    0.17
   7  -2   1    0.31    0.21
  -8   2  -1    0.28    0.19
   8  -2   1    0.16    0.20
  -9   2  -1    3.68    0.50
   9  -2   1    3.48    0.50
 -10   2  -1    0.69    0.29
  10  -2   1    0.34    0.32
  11  -2   1    1.73    0.47
  11   1  -1    0.16    0.32
  10   1  -1    0.09    0.29
   9   1  -1    3.87    0.55
   8   1  -1    2.28    0.42
  -8  -1   1    2.78    0.39
   7   1  -1    1.62    0.35
  -7  -1   1    1.38    0.32
  -7  -1   1    1.57    0.30
   6   1  -1   46.79    1.42
  -6  -1   1   48.34    1.42
  -6  -1   1   47.27    1.43
  -6  -1   1   46.23    1.02
  -6  -1   1   45.53    1.36
   5   1  -1    9.33    0.51
  -5  -1   1    9.39    0.51
  -5  -1   1    9.61    0.50
  -5  -1   1    9.44    0.49
  -5  -1   1    9.83    0.31
   4   1  -1   24.17    0.80
  -4  -1   1   24.31    0.78
  -4  -1   1   24.49    0.76
  -4  -1   1   23.56    0.59
  -4  -1   1   24.37    0.81
   3   1  -1    1.82    0.19
   3   1  -1    1.86    0.22
  -3  -1   1    1.82    0.22
  -3  -1   1    1.53    0.18
  -3  -1   1    1.45    0.17
  -3  -1   1    1.89    0.13
   2   1  -1  244.54    4.81
   2   1  -1  244.75    4.71
   2   1  -1  240.38    4.82
  -2  -1   1  242.32    4.84
  -2  -1   1  242.71    4.81
   0   1  -1    0.00    0.01
   0   1  -1    0.00    0.00
   0   1  -1   -0.01    0.01
   0   1  -1    0.00    0.00
   0  -1   1   -0.01    0.01
  -3   1  -1   12.50    0.42
  -3   1  -1   12.30    0.41
  -3   1  -1   11.68    0.39
   3  -1   1   10.88    0.41
  -4   1  -1   37.58    0.99
  -4   1  -1   36.35    0.97
  -4   1  -1   36.55    0.98
   4  -1   1   36.60    1.00
  -5   1  -1    1.54    0.22
  -5   1  -1    1.80    0.25
  -5   1  -1    1.43    0.20
   5  -1   1    1.78    0.27
  -6   1  -1    2.72    0.32
  -6   1  -1    3.39    0.35
  -6   1  -1    3.41    0.36
   6  -1   1    2.88    0.35
  -7   1  -1   10.84    0.60
  -7   1  -1   10.62    0.63
   7  -1   1   10.52    0.61
  -8   1  -1    2.93    0.41
   8  -1   1    3.04    0.43
  -9   1  -1   -0.11    0.20
   9  -1   1   -0.13    0.22
  10  -1   1    3.64    0.57
  11  -1   1    0.18    0.33
  11   0  -1    1.01    0.41
  10   0  -1    2.02    0.45
   9   0  -1    1.27    0.37
  -9   0   1    0.87    0.32
   8   0  -1    3.73    0.49
  -8   0   1    3.31    0.42
   7   0  -1    7.57    0.55
  -7   0   1    6.89    0.53
  -7   0   1    7.67    0.52
   6   0  -1    5.79    0.45
  -6   0   1    5.83    0.44
  -6   0   1    5.95    0.42
  -6   0   1    4.89    0.41
   5   0  -1   21.18    0.78
  -5   0   1   20.60    0.77
  -5   0   1   22.29    0.75
  -5   0   1   21.04    0.76
   4   0  -1   70.45    1.75
  -4   0   1   77.01    1.74
  -4   0   1   75.09    1.76
  -4   0   1   76.49    1.79
   3   0  -1    1.04    0.17
  -3   0   1    0.90    0.15
  -3   0   1    0.73    0.13
  -3   0   1    0.66    0.15
   2   0  -1    9.25    0.33
   2   0  -1    9.56    0.32
  -2   0   1    9.27    0.34
  -2   0   1    7.19    0.29
   1   0  -1   -0.60    0.01
   1   0  -1   -0.58    0.03
   1   0  -1   -0.58    0.03
  -1   0   1   -0.63    0.02
  -1   0   1   -0.61    0.01
   0   0  -1    0.03    0.03
   0   0  -1    0.00    0.01
   0   0  -1    0.00    0.00
   0   0  -1    0.00    0.01
   0   0   1    0.00    0.01
   0   0   1   -0.01    0.03
   0   0   1   -0.02    0.03
   0   0   1    0.01    0.02
  -2   0  -1   32.31    0.86
  -2   0  -1   39.94    0.90
   2   0   1   39.75    0.90
  -3   0  -1    0.84    0.13
  -3   0  -1    1.22    0.18
  -3   0  -1    1.02    0.15
   3   0   1    1.01    0.16
  -4   0  -1   18.83    0.64
  -4   0  -1   18.85    0.66
  -4   0  -1   18.90    0.66
   4   0   1   19.47    0.67
  -5   0  -1    9.62    0.50
  -5   0  -1   10.08    0.49
  -5   0  -1   10.13    0.51
   5   0   1   10.79    0.53
  -6   0  -1    1.77    0.29
  -6   0  -1    1.91    0.29
  -6   0  -1    2.08    0.29
   6   0   1    1.36    0.28
  -7   0  -1    0.49    0.21
  -7   0  -1    0.66    0.24
   7   0   1    0.77    0.27
  -8   0  -1    2.77    0.42
   8   0   1    2.75    0.45
  -9   0  -1    0.37    0.25
   9   0   1    1.10    0.35
  10   0   1   -0.01    0.30
  11   0   1   -0.26    0.29
  11  -1  -1    0.86    0.39
  10  -1  -1    4.23    0.58
   9  -1  -1    0.70    0.29
  -9   1   1    1.27    0.35
   8  -1  -1    0.13    0.20
  -8   1   1    0.39    0.22
   7  -1  -1    8.07    0.55
  -7   1   1    6.87    0.50
  -7   1   1    6.97    0.50
  -7   1   1    7.39    0.50
   6  -1  -1   11.86    0.60
  -6   1   1   12.73    0.58
  -6   1   1   10.85    0.57
  -6   1   1   11.65    0.59
   5  -1  -1   31.41    0.97
  -5   1   1   31.56    0.98
  -5   1   1   32.91    0.96
  -5   1   1   33.17    0.98
   4  -1  -1   10.69    0.46
  -4   1   1   10.05    0.42
  -4   1   1   10.05    0.43
  -4   1   1    9.98    0.44
   3  -1  -1   11.23    0.41
  -3   1   1   10.79    0.41
  -3   1   1   10.37    0.38
  -3   1   1   10.54    0.39
   1  -1  -1   30.00    0.65
   0  -1  -1   -0.15    0.03
   0  -1  -1   -0.14    0.01
   0  -1  -1   -0.13    0.02
   0   1   1   -0.15    0.01
   0   1   1   -0.14    0.01
   0   1   1   -0.19    0.03
   0   1   1   -0.13    0.02
  -1  -1  -1   21.66    0.56
   1   1   1   21.53    0.55
   1   1   1   20.12    0.53
  -2  -1  -1   17.79    0.56
  -2  -1  -1   17.83    0.54
   2   1   1   18.69    0.56
   2   1   1   18.44    0.54
  -3  -1  -1   13.77    0.50
  -3  -1  -1   12.91    0.51
  -3  -1  -1   14.87    0.51
   3   1   1   13.13    0.51
  -4  -1  -1    1.03    0.21
  -4  -1  -1    1.39    0.22
  -4  -1  -1    1.02    0.18
   4   1   1    1.01    0.21
  -5  -1  -1   13.85    0.62
  -5  -1  -1   14.15    0.52
  -5  -1  -1   13.87    0.63
  -5  -1  -1   13.84    0.60
   5   1   1   13.52    0.62
  -6  -1  -1   23.24    0.90
  -6  -1  -1   22.20    0.71
  -6  -1  -1   23.03    0.88
  -6  -1  -1   21.13    0.87
   6   1   1   22.82    0.92
  -7  -1  -1    6.88    0.53
  -7  -1  -1    6.62    0.51
   7   1   1    5.83    0.57
  -8  -1  -1    1.54    0.34
   8   1   1    1.42    0.36
   9   1   1    0.70    0.35
  10   1   1    0.19    0.34
  11   1   1   -0.12    0.32
  11  -2  -1    0.69    0.36
  10  -2  -1   -0.12    0.27
 -10   2   1    0.32    0.28
   9  -2  -1    1.88    0.39
  -9   2   1    2.01    0.41
   8  -2  -1    1.39    0.33
  -8   2   1    1.52    0.30
   7  -2  -1    1.59    0.30
  -7   2   1    1.78    0.29
  -7   2   1    1.91    0.36
  -7   2   1    1.44    0.27
   6  -2  -1   -0.03    0.15
  -6   2   1    0.41    0.16
  -6   2   1   -0.04    0.11
  -6   2   1    0.02    0.14
   5  -2  -1   69.34    1.74
  -5   2   1   72.20    1.70
  -5   2   1   73.44    1.73
  -5   2   1   70.04    1.72
   4  -2  -1   14.19    0.53
  -4   2   1   15.81    0.54
  -4   2   1   14.22    0.37
  -4   2   1   14.51    0.52
  -4   2   1   14.93    0.50
   3  -2  -1    2.45    0.20
  -3   2   1    2.41    0.17
  -3   2   1    2.86    0.20
  -3   2   1    2.78    0.19
  -3   2   1    2.42    0.15
   2  -2  -1   -0.03    0.02
   2  -2  -1    0.03    0.06
   2  -2  -1    0.34    0.09
  -2   2   1    0.21    0.08
  -2   2   1   -0.08    0.04
  -2   2   1    0.39    0.10
  -2   2   1   -0.05    0.03
  -1  -2  -1  293.26    5.74
  -1  -2  -1  286.55    5.70
   1   2   1  289.98    5.72
   1   2   1  291.45    5.69
  -2  -2  -1   25.98    0.73
  -2  -2  -1   25.28    0.71
  -2  -2  -1   26.56    0.76
  -2  -2  -1   24.16    0.73
   2   2   1   26.14    0.74
   2   2   1   26.50    0.73
  -3  -2  -1   -0.05    0.09
  -3  -2  -1    0.10    0.10
  -3  -2  -1    0.16    0.14
  -3  -2  -1    0.07    0.10
   3   2   1   -0.06    0.12
   3   2   1    0.10    0.09
  -4  -2  -1   69.58    1.81
  -4  -2  -1   72.96    1.77
  -4  -2  -1   74.19    1.79
  -4  -2  -1   72.61    1.71
   4   2   1   71.86    1.81
  -5  -2  -1    6.52    0.45
  -5  -2  -1    5.89    0.40
  -5  -2  -1    5.83    0.35
  -5  -2  -1    5.33    0.41
   5   2   1    5.45    0.42
  -6  -2  -1    2.29    0.27
  -6  -2  -1    1.43    0.32
  -6  -2  -1    1.89    0.32
   6   2   1    1.94    0.34
  -7  -2  -1    0.63    0.22
  -7  -2  -1    0.61    0.29
   7   2   1    0.91    0.31
  -8  -2  -1    0.39    0.32
   8   2   1    0.17    0.27
   9   2   1    1.68    0.42
  10   2   1    0.64    0.38
  11   2   1    0.20    0.38
  11  -3  -1    0.25    0.30
  10  -3  -1    2.36    0.46
 -10   3   1    1.77    0.39
   9  -3  -1    0.00    0.23
  -9   3   1    0.05    0.21
   8  -3  -1    0.03    0.20
  -8   3   1   -0.05    0.16
   7  -3  -1    1.71    0.30
  -7   3   1    1.33    0.26
  -7   3   1    1.84    0.28
   6  -3  -1    1.02    0.22
  -6   3   1    1.14    0.21
  -6   3   1    0.72    0.18
  -6   3   1    0.93    0.20
   5  -3  -1   37.55    1.06
  -5   3   1   37.58    1.03
  -5   3   1   36.56    0.86
  -5   3   1   38.96    1.05
  -5   3   1   38.86    1.03
   4  -3  -1   35.31    0.94
  -4   3   1   36.07    0.92
  -4   3   1   35.38    0.85
  -4   3   1   33.84    0.89
  -4   3   1   36.83    0.93
   3  -3  -1   38.09    0.92
   3  -3  -1   38.94    0.94
  -3   3   1   38.57    0.93
  -3   3   1   38.81    0.93
  -3   3   1   37.89    0.89
  -3   3   1   38.86    0.91
   2  -3  -1   73.27    1.56
   0  -3  -1   32.44    0.75
   0  -3  -1   31.62    0.80
   0   3   1   32.26    0.79
   0   3   1   31.43    0.86
  -1  -3  -1   12.61    0.47
   1   3   1   12.00    0.44
   1   3   1   13.16    0.45
   1   3   1   13.00    0.44
  -3  -3  -1   14.74    0.57
  -3  -3  -1   14.16    0.56
  -3  -3  -1   13.04    0.58
   3   3   1   15.87    0.59
   3   3   1   15.24    0.60
  -4  -3  -1    4.66    0.35
  -4  -3  -1    4.81    0.38
  -4  -3  -1    4.11    0.32
  -4  -3  -1    4.36    0.41
   4   3   1    4.11    0.40
   4   3   1    4.70    0.35
  -5  -3  -1   30.68    0.97
  -5  -3  -1   31.75    1.11
  -5  -3  -1   32.18    1.09
  -5  -3  -1   31.39    1.05
   5   3   1   32.66    1.12
  -6  -3  -1   25.48    0.97
  -6  -3  -1   24.27    0.84
  -6  -3  -1   25.72    1.04
   6   3   1   24.68    1.04
  -7  -3  -1    0.07    0.23
  -7  -3  -1    0.04    0.20
   7   3   1    0.12    0.26
   8   3   1    4.51    0.59
   9   3   1    3.73    0.59
  10   3   1    0.90    0.39
  11   3   1    0.17    0.39
  11  -4  -1    0.48    0.33
 -11   4   1    0.15    0.28
  10  -4  -1    2.28    0.43
 -10   4   1    1.85    0.39
   9  -4  -1    0.32    0.26
  -9   4   1    0.95    0.30
   8  -4  -1    0.06    0.20
  -8   4   1    0.18    0.19
   7  -4  -1    2.21    0.32
  -7   4   1    1.85    0.28
  -7   4   1    1.84    0.29
   6  -4  -1   12.12    0.56
  -6   4   1   12.27    0.55
  -6   4   1   11.88    0.52
  -6   4   1   11.52    0.50
  -6   4   1   11.59    0.39
   5  -4  -1   17.00    0.61
  -5   4   1   15.77    0.52
  -5   4   1   16.54    0.57
  -5   4   1   16.74    0.59
  -5   4   1   17.51    0.58
   4  -4  -1   19.19    0.62
  -4   4   1   19.74    0.58
  -4   4   1   19.94    0.60
  -4   4   1   19.37    0.57
  -4   4   1   19.60    0.61
   3  -4  -1    6.43    0.30
   3  -4  -1    8.68    0.37
   3  -4  -1    7.70    0.32
  -3   4   1    7.89    0.30
  -3   4   1    8.06    0.37
  -3   4   1    8.04    0.30
  -3   4   1    8.41    0.29
   2  -4  -1   32.53    0.88
   2  -4  -1   32.09    0.79
   2  -4  -1   30.39    0.78
  -2   4   1   32.64    0.74
  -2   4   1   32.52    0.76
  -2   4   1   32.12    0.88
   0  -4  -1   36.46    0.93
   0   4   1   36.24    0.88
   0   4   1   35.57    0.90
   0   4   1   37.12    1.02
  -1  -4  -1  128.88    2.81
  -1  -4  -1  131.69    2.73
   1   4   1  129.20    2.78
   1   4   1  132.66    2.76
   1   4   1  131.47    2.77
   1   4   1  131.80    2.88
  -2  -4  -1    0.07    0.14
  -2  -4  -1    0.38    0.15
  -2  -4  -1    0.40    0.13
   2   4   1    0.37    0.17
   2   4   1    0.35    0.14
   2   4   1    0.25    0.14
  -3  -4  -1    0.98    0.23
  -3  -4  -1    0.59    0.17
   3   4   1    0.71    0.19
  -4  -4  -1   22.19    0.80
  -4  -4  -1   20.55    0.77
  -4  -4  -1   20.12    0.84
   4   4   1   21.25    0.79
   4   4   1   22.45    0.85
  -5  -4  -1    0.20    0.15
  -5  -4  -1   -0.22    0.13
  -5  -4  -1   -0.14    0.11
   5   4   1    0.25    0.21
  -6  -4  -1    2.91    0.39
  -6  -4  -1    4.18    0.40
  -6  -4  -1    4.25    0.51
   6   4   1    2.97    0.42
  -7  -4  -1    5.57    0.65
   7   4   1    4.20    0.56
   8   4   1    3.45    0.57
   9   4   1    0.50    0.38
  10   4   1    0.18    0.36
  11  -5  -1    0.70    0.35
 -11   5   1    0.83    0.35
  10  -5  -1    1.43    0.37
 -10   5   1    1.35    0.36
   9  -5  -1   -0.03    0.22
  -9   5   1    0.20    0.22
   8  -5  -1    7.19    0.53
  -8   5   1    7.95    0.55
  -8   5   1    7.57    0.54
   7  -5  -1    1.00    0.25
  -7   5   1    1.01    0.23
  -7   5   1    0.89    0.14
  -7   5   1    0.77    0.21
   6  -5  -1    3.54    0.35
  -6   5   1    3.58    0.33
  -6   5   1    3.07    0.31
  -6   5   1    3.06    0.25
   5  -5  -1   55.22    1.38
  -5   5   1   53.96    1.32
  -5   5   1   55.39    1.29
  -5   5   1   53.55    1.34
  -5   5   1   54.80    1.34
   4  -5  -1   30.63    0.84
  -4   5   1   31.01    0.80
  -4   5   1   31.78    0.82
  -4   5   1   30.31    0.89
  -4   5   1   31.49    0.79
   3  -5  -1    0.20    0.12
   3  -5  -1    0.12    0.09
   3  -5  -1    0.14    0.10
  -3   5   1    0.14    0.07
  -3   5   1    0.16    0.07
  -3   5   1    0.13    0.12
  -3   5   1    0.04    0.08
   2  -5  -1    0.98    0.19
   2  -5  -1    0.97    0.13
   2  -5  -1    1.15    0.16
  -2   5   1    0.98    0.12
  -2   5   1    1.28    0.14
  -2   5   1    1.16    0.12
  -2   5   1    1.08    0.20
   1  -5  -1    0.00    0.05
   1  -5  -1    0.13    0.12
   1  -5  -1    0.22    0.12
  -1   5   1    0.02    0.08
  -1   5   1    0.28    0.16
  -1   5   1    0.16    0.08
  -1   5   1    0.22    0.09
   0  -5  -1    5.97    0.37
   0  -5  -1    7.79    0.37
   0   5   1    7.49    0.33
   0   5   1    7.47    0.34
   0   5   1    7.23    0.33
   0   5   1    6.29    0.40
  -1  -5  -1   69.24    1.70
  -1  -5  -1   71.21    1.77
   1   5   1   71.35    1.79
   1   5   1   70.61    1.67
   1   5   1   71.25    1.65
   1   5   1   69.89    1.66
  -2  -5  -1  132.05    2.96
  -2  -5  -1  130.27    2.85
  -2  -5  -1  131.30    2.98
   2   5   1  131.92    2.92
   2   5   1  132.00    2.92
   2   5   1  133.62    2.90
  -3  -5  -1   40.17    1.23
  -3  -5  -1   39.13    1.19
  -3  -5  -1   38.81    1.13
   3   5   1   39.74    1.20
   3   5   1   39.57    1.17
  -4  -5  -1    5.31    0.41
  -4  -5  -1    4.58    0.47
   4   5   1    5.22    0.49
  -5  -5  -1    8.69    0.62
  -5  -5  -1    9.59    0.57
  -5  -5  -1    9.55    0.55
   5   5   1    9.89    0.62
  -6  -5  -1    2.08    0.33
  -6  -5  -1    2.52    0.41
   6   5   1    2.17    0.41
  -7  -5  -1    2.01    0.44
   7   5   1    1.98    0.43
  -8  -5  -1    3.41    0.59
   8   5   1    2.54    0.52
   9   5   1    1.11    0.43
  10   5   1    0.51    0.40
  11  -6  -1   -0.05    0.27
 -11   6   1   -0.33    0.23
  10  -6  -1    2.70    0.46
 -10   6   1    1.88    0.40
   9  -6  -1    3.71    0.48
  -9   6   1    3.29    0.44
   8  -6  -1    0.30    0.23
  -8   6   1    0.37    0.21
  -8   6   1    0.43    0.21
   7  -6  -1    3.10    0.36
  -7   6   1    2.93    0.27
  -7   6   1    2.21    0.31
  -7   6   1    2.62    0.31
   6  -6  -1    8.95    0.47
  -6   6   1    9.98    0.46
  -6   6   1    9.16    0.46
  -6   6   1    9.29    0.47
   5  -6  -1    0.29    0.11
   5  -6  -1    0.55    0.15
  -5   6   1    0.51    0.13
  -5   6   1    0.54    0.14
  -5   6   1    0.54    0.16
   4  -6  -1   89.50    1.99
   4  -6  -1   90.30    2.12
   4  -6  -1   92.25    2.02
  -4   6   1   88.21    1.93
  -4   6   1   91.84    2.14
  -4   6   1   88.88    1.95
   3  -6  -1   53.66    1.28
   3  -6  -1   54.80    1.30
   3  -6  -1   56.95    1.31
   3  -6  -1   53.42    1.44
  -3   6   1   56.25    1.25
  -3   6   1   54.24    1.45
  -3   6   1   55.43    1.23
  -3   6   1   55.18    1.24
   2  -6  -1    0.03    0.05
   2  -6  -1    0.11    0.13
   2  -6  -1    0.03    0.10
  -2   6   1    0.02    0.08
  -2   6   1   -0.05    0.07
  -2   6   1   -0.08    0.13
  -2   6   1    0.00    0.07
   1  -6  -1   66.41    1.73
   1  -6  -1   67.42    1.58
  -1   6   1   66.61    1.52
  -1   6   1   68.77    1.52
  -1   6   1   68.05    1.75
  -1   6   1   67.86    1.53
   0  -6  -1   97.61    2.37
   0  -6  -1   98.24    2.24
   0   6   1   97.56    2.37
   0   6   1   99.69    2.20
   0   6   1  100.95    2.20
   0   6   1   99.43    2.18
  -1  -6  -1   10.41    0.50
  -1  -6  -1    9.69    0.53
   1   6   1   10.31    0.48
   1   6   1   10.35    0.46
   1   6   1   10.27    0.48
   1   6   1    9.77    0.55
  -2  -6  -1    6.22    0.44
  -2  -6  -1    7.40    0.46
   2   6   1    6.25    0.40
   2   6   1    6.22    0.41
   2   6   1    6.49    0.40
  -3  -6  -1   11.71    0.55
  -3  -6  -1   11.02    0.61
  -3  -6  -1   11.53    0.61
   3   6   1   12.20    0.62
   3   6   1   11.20    0.58
  -4  -6  -1    6.87    0.54
  -4  -6  -1    4.50    0.37
  -4  -6  -1    5.61    0.56
   4   6   1    6.17    0.57
   4   6   1    5.18    0.49
  -5  -6  -1    5.80    0.63
   5   6   1    6.63    0.63
  -6  -6  -1   16.82    0.94
   6   6   1   15.93    0.90
  -7  -6  -1    3.73    0.56
   7   6   1    2.97    0.54
  -8  -6  -1   -0.03    0.31
   8   6   1    0.20    0.28
   9   6   1    0.80    0.41
  10   6   1    0.04    0.40
  11  -7  -1    0.44    0.31
 -11   7   1    0.74    0.32
  10  -7  -1    0.21    0.26
 -10   7   1    0.19    0.26
   9  -7  -1    0.98    0.28
  -9   7   1    0.67    0.27
   8  -7  -1    0.86    0.28
  -8   7   1    0.85    0.24
  -8   7   1    0.80    0.24
   7  -7  -1    0.79    0.22
  -7   7   1    0.57    0.20
  -7   7   1    0.54    0.19
  -7   7   1    0.75    0.19
   6  -7  -1    5.64    0.39
  -6   7   1    5.65    0.40
  -6   7   1    5.36    0.36
  -6   7   1    5.33    0.37
   5  -7  -1   10.48    0.47
   5  -7  -1   11.53    0.49
  -5   7   1   11.09    0.44
  -5   7   1   10.63    0.55
  -5   7   1   11.22    0.46
   4  -7  -1    6.54    0.34
   4  -7  -1    6.21    0.33
   4  -7  -1    6.21    0.41
  -4   7   1    6.39    0.43
  -4   7   1    6.22    0.30
  -4   7   1    6.52    0.31
   3  -7  -1    7.63    0.35
   3  -7  -1    6.70    0.44
   3  -7  -1    7.33    0.36
  -3   7   1    7.84    0.47
  -3   7   1    7.43    0.31
  -3   7   1    6.79    0.30
   2  -7  -1    3.11    0.26
   2  -7  -1    3.47    0.37
  -2   7   1    3.32    0.23
  -2   7   1    3.33    0.23
  -2   7   1    3.74    0.23
  -2   7   1    3.10    0.36
   1  -7  -1   13.21    0.53
   1  -7  -1   12.14    0.62
  -1   7   1   12.68    0.47
  -1   7   1   12.51    0.48
  -1   7   1   12.02    0.62
  -1   7   1   12.91    0.47
   0  -7  -1   26.60    0.87
   0  -7  -1   28.31    0.99
   0   7   1   27.45    0.83
   0   7   1   26.93    0.81
   0   7   1   25.52    0.97
   0   7   1   26.71    0.83
  -1  -7  -1   15.14    0.71
  -1  -7  -1   16.56    0.68
   1   7   1   15.19    0.61
   1   7   1   16.14    0.64
   1   7   1   15.69    0.63
   1   7   1   15.11    0.72
  -2  -7  -1    5.35    0.44
   2   7   1    5.34    0.41
   2   7   1    5.96    0.40
   2   7   1    5.26    0.40
  -3  -7  -1   30.35    1.14
   3   7   1   31.12    1.10
   3   7   1   33.60    1.11
  -4  -7  -1    1.44    0.35
   4   7   1    1.56    0.33
   4   7   1    1.60    0.30
  -5  -7  -1    1.67    0.41
   5   7   1    2.99    0.46
  -6  -7  -1    2.46    0.49
   6   7   1    2.64    0.46
  -7  -7  -1    4.92    0.70
   7   7   1    5.30    0.65
  -8  -7  -1    2.60    0.58
   8   7   1    1.97    0.49
   9   7   1   -0.10    0.32
  11  -8  -1    1.07    0.36
 -11   8   1    1.30    0.37
  10  -8  -1    0.04    0.25
 -10   8   1    0.21    0.26
   9  -8  -1    1.00    0.30
  -9   8   1    1.20    0.30
   8  -8  -1   15.16    0.72
  -8   8   1   15.40    0.74
  -8   8   1   16.53    0.75
   7  -8  -1    6.84    0.45
  -7   8   1    6.68    0.45
  -7   8   1    5.94    0.45
  -7   8   1    7.00    0.45
   6  -8  -1    5.41    0.37
  -6   8   1    5.21    0.35
  -6   8   1    4.46    0.34
  -6   8   1    5.63    0.43
   5  -8  -1    4.41    0.32
   5  -8  -1    4.71    0.48
  -5   8   1    5.11    0.43
  -5   8   1    4.52    0.29
  -5   8   1    4.10    0.30
   4  -8  -1   18.58    0.80
   4  -8  -1   20.49    0.67
   4  -8  -1   20.15    0.67
  -4   8   1   20.52    0.84
  -4   8   1   20.11    0.62
  -4   8   1   20.38    0.62
   3  -8  -1    0.08    0.10
   3  -8  -1    0.18    0.12
   3  -8  -1    0.03    0.13
  -3   8   1   -0.10    0.15
  -3   8   1    0.04    0.09
  -3   8   1    0.09    0.09
   2  -8  -1   47.43    1.59
   2  -8  -1   43.58    1.19
  -2   8   1   45.43    1.11
  -2   8   1   45.35    1.13
  -2   8   1   45.60    1.41
  -2   8   1   43.33    1.13
   1  -8  -1    5.89    0.39
  -1   8   1    6.60    0.50
  -1   8   1    6.19    0.34
  -1   8   1    6.10    0.36
  -1   8   1    6.20    0.34
   0  -8  -1    0.31    0.17
   0   8   1    0.22    0.13
   0   8   1    0.26    0.14
   0   8   1    0.12    0.21
   0   8   1    0.07    0.13
  -1  -8  -1    0.13    0.17
   1   8   1   -0.02    0.18
   1   8   1    0.12    0.13
   1   8   1    0.13    0.13
   1   8   1   -0.10    0.12
  -2  -8  -1    7.68    0.53
   2   8   1    6.98    0.46
   2   8   1    6.82    0.47
   2   8   1    7.37    0.49
  -3  -8  -1    8.36    0.59
   3   8   1    7.81    0.54
   3   8   1    8.82    0.56
  -4  -8  -1   16.79    0.88
   4   8   1   15.76    0.83
  -5  -8  -1    8.93    0.73
   5   8   1    8.26    0.67
  -6  -8  -1    8.38    0.86
   6   8   1    9.10    0.72
  -7  -8  -1    1.37    0.44
   7   8   1    0.59    0.39
  -8  -8  -1    0.21    0.37
   8   8   1    0.10    0.36
   9   8   1   -0.05    0.33
  11  -9  -1    0.07    0.25
 -11   9   1    0.01    0.25
  10  -9  -1    0.71    0.29
 -10   9   1    0.80    0.31
   9  -9  -1    1.10    0.29
  -9   9   1    0.73    0.28
   8  -9  -1    0.55    0.23
  -8   9   1    1.07    0.26
  -8   9   1    0.28    0.20
   7  -9  -1   -0.01    0.15
  -7   9   1    0.03    0.18
  -7   9   1    0.16    0.16
  -7   9   1    0.06    0.16
   6  -9  -1    0.64    0.19
  -6   9   1    0.63    0.18
  -6   9   1    0.84    0.18
  -6   9   1    0.79    0.25
   5  -9  -1    2.27    0.26
  -5   9   1    2.07    0.25
  -5   9   1    1.94    0.23
  -5   9   1    2.29    0.36
   4  -9  -1    8.98    0.43
   4  -9  -1    7.61    0.42
   4  -9  -1    9.04    0.43
  -4   9   1    8.16    0.56
  -4   9   1    8.72    0.39
  -4   9   1    8.91    0.41
   3  -9  -1   28.08    0.88
   3  -9  -1   29.94    0.91
  -3   9   1   31.42    1.15
  -3   9   1   31.06    0.86
  -3   9   1   31.37    0.86
   2  -9  -1    3.06    0.32
  -2   9   1    3.02    0.29
  -2   9   1    2.89    0.24
  -2   9   1    2.48    0.37
  -2   9   1    3.13    0.26
   1  -9  -1    4.28    0.35
  -1   9   1    3.85    0.29
  -1   9   1    3.71    0.46
  -1   9   1    3.86    0.35
  -1   9   1    3.95    0.31
   0  -9  -1   11.19    0.58
   0   9   1   10.81    0.52
   0   9   1   10.44    0.69
   0   9   1   10.49    0.53
   0   9   1   10.68    0.52
  -1  -9  -1    1.54    0.31
   1   9   1    1.70    0.27
   1   9   1    1.75    0.35
   1   9   1    1.56    0.28
   1   9   1    2.00    0.29
  -2  -9  -1    1.77    0.35
   2   9   1    1.67    0.31
   2   9   1    2.00    0.32
   2   9   1    2.08    0.34
  -3  -9  -1    3.20    0.48
   3   9   1    3.26    0.41
   3   9   1    3.91    0.48
  -4  -9  -1   -0.24    0.24
   4   9   1    0.01    0.21
  -5  -9  -1    2.42    0.48
   5   9   1    2.59    0.47
  -6  -9  -1    0.73    0.40
   6   9   1    1.32    0.40
  -7  -9  -1    0.76    0.41
   7   9   1    0.96    0.39
  -8  -9  -1    0.02    0.37
   8   9   1    0.10    0.34
   9   9   1    0.59    0.40
  10 -10  -1    0.37    0.25
 -10  10   1    0.08    0.22
   9 -10  -1    0.92    0.29
  -9  10   1    0.66    0.25
   8 -10  -1    2.10    0.33
  -8  10   1    1.62    0.29
  -8  10   1    1.79    0.32
   7 -10  -1    0.19    0.17
  -7  10   1    0.04    0.15
  -7  10   1   -0.16    0.18
  -7  10   1    0.13    0.15
   6 -10  -1    2.53    0.30
  -6  10   1    2.57    0.39
  -6  10   1    2.09    0.28
  -6  10   1    2.51    0.28
   5 -10  -1    2.84    0.30
  -5  10   1    3.14    0.44
  -5  10   1    3.43    0.32
  -5  10   1    2.64    0.28
   4 -10  -1    0.96    0.21
   4 -10  -1    1.08    0.21
  -4  10   1    0.64    0.16
  -4  10   1    0.55    0.25
  -4  10   1    0.96    0.18
   3 -10  -1    0.84    0.21
  -3  10   1    0.52    0.27
  -3  10   1    1.08    0.20
  -3  10   1    1.05    0.18
   2 -10  -1    2.88    0.33
  -2  10   1    2.88    0.31
  -2  10   1    2.91    0.30
  -2  10   1    2.83    0.41
   1 -10  -1   18.90    0.77
  -1  10   1   17.31    0.89
  -1  10   1   18.43    0.73
  -1  10   1   18.64    0.70
  -1  10   1   17.11    0.66
   0 -10  -1    0.92    0.25
   0  10   1    0.52    0.18
   0  10   1    0.54    0.27
   0  10   1    0.53    0.17
  -1 -10  -1   26.52    1.06
   1  10   1   29.48    1.04
   1  10   1   26.96    0.98
   1  10   1   26.78    1.17
   1  10   1   26.89    0.98
  -2 -10  -1    3.32    0.48
   2  10   1    3.52    0.45
   2  10   1    3.26    0.44
  -3 -10  -1    2.30    0.46
   3  10   1    2.75    0.44
   3  10   1    2.34    0.36
  -4 -10  -1   15.52    0.94
   4  10   1   13.50    0.80
  -5 -10  -1    3.80    0.62
   5  10   1    2.07    0.45
  -6 -10  -1    0.03    0.28
   6  10   1    0.21    0.29
  -7 -10  -1   -0.32    0.33
   7  10   1    0.20    0.37
  -8 -10  -1    1.58    0.56
   8  10   1    1.26    0.48
  10 -11  -1    0.97    0.31
 -10  11   1    0.69    0.29
   9 -11  -1    0.05    0.21
  -9  11   1   -0.21    0.16
   8 -11  -1    1.82    0.32
  -8  11   1    1.29    0.28
  -8  11   1    1.47    0.28
   7 -11  -1    5.14    0.40
  -7  11   1    4.96    0.46
  -7  11   1    5.68    0.43
   6 -11  -1    0.12    0.16
  -6  11   1    0.22    0.16
  -6  11   1    0.20    0.23
  -6  11   1    0.11    0.15
   5 -11  -1    5.73    0.39
  -5  11   1    4.88    0.36
  -5  11   1    5.39    0.37
  -5  11   1    5.01    0.57
   4 -11  -1    0.08    0.16
  -4  11   1    0.17    0.14
  -4  11   1    0.31    0.26
  -4  11   1    0.29    0.14
   3 -11  -1   10.94    0.56
  -3  11   1   10.94    0.74
  -3  11   1   10.20    0.52
  -3  11   1   12.40    0.54
   2 -11  -1    0.48    0.19
  -2  11   1    0.43    0.18
  -2  11   1    0.38    0.25
  -2  11   1    0.26    0.15
   1 -11  -1   -0.06    0.17
  -1  11   1    0.19    0.26
  -1  11   1    0.64    0.20
  -1  11   1    0.24    0.17
   0 -11  -1    9.97    0.62
   0  11   1    9.37    0.59
   0  11   1    9.55    0.56
   0  11   1   11.55    0.79
  -1 -11  -1    0.11    0.23
   1  11   1   -0.17    0.17
   1  11   1    0.13    0.21
   1  11   1   -0.30    0.19
  -2 -11  -1    3.89    0.55
   2  11   1    3.86    0.48
   2  11   1    4.03    0.49
  -3 -11  -1    3.39    0.54
   3  11   1    2.55    0.43
   3  11   1    3.78    0.57
  -4 -11  -1    0.75    0.34
   4  11   1    0.73    0.31
  -5 -11  -1    2.59    0.53
   5  11   1    3.49    0.57
  -6 -11  -1    0.57    0.41
   6  11   1    1.25    0.44
  -7 -11  -1    1.15    0.52
   7  11   1    1.38    0.45
  -8 -11  -1    1.56    0.59
  10 -12  -1   -0.12    0.20
 -10  12   1    0.02    0.21
   9 -12  -1    0.96    0.27
  -9  12   1    0.50    0.24
   8 -12  -1    0.80    0.23
  -8  12   1    0.36    0.22
  -8  12   1    0.20    0.21
   7 -12  -1    1.53    0.28
  -7  12   1    1.70    0.29
  -7  12   1    1.37    0.26
   6 -12  -1    6.42    0.44
  -6  12   1    6.17    0.43
  -6  12   1    6.00    0.43
  -6  12   1    5.76    0.63
   5 -12  -1    2.83    0.32
  -5  12   1    2.58    0.30
  -5  12   1    2.13    0.29
  -5  12   1    2.91    0.47
   4 -12  -1    0.22    0.17
  -4  12   1   -0.11    0.13
  -4  12   1    0.03    0.13
  -4  12   1   -0.19    0.21
   3 -12  -1    3.53    0.41
  -3  12   1    4.91    0.62
  -3  12   1    3.49    0.36
  -3  12   1    4.51    0.42
   2 -12  -1    2.41    0.35
  -2  12   1    2.24    0.32
  -2  12   1    2.21    0.31
  -2  12   1    2.25    0.44
   1 -12  -1    0.68    0.25
  -1  12   1    0.83    0.25
  -1  12   1    0.64    0.21
  -1  12   1    0.04    0.26
   0 -12  -1   11.49    0.71
   0  12   1   10.46    0.79
   0  12   1   14.06    0.73
  -1 -12  -1    9.56    0.69
   1  12   1    9.42    0.78
   1  12   1    9.75    0.66
  -2 -12  -1    0.05    0.28
   2  12   1    0.21    0.21
  -3 -12  -1    1.61    0.45
  -4 -12  -1    0.74    0.35
  -5 -12  -1    0.51    0.34
  -6 -12  -1    0.73    0.41
  -7 -12  -1    1.12    0.48
   9 -13  -1   -0.10    0.18
  -9  13   1   -0.05    0.19
   8 -13  -1    1.25    0.27
  -8  13   1    0.87    0.29
  -8  13   1    0.86    0.26
   7 -13  -1    0.53    0.21
  -7  13   1    1.00    0.25
  -7  13   1    0.83    0.24
   6 -13  -1   -0.08    0.15
  -6  13   1   -0.02    0.14
  -6  13   1   -0.06    0.16
  -6  13   1   -0.05    0.25
   5 -13  -1    0.52    0.20
  -5  13   1    0.55    0.31
  -5  13   1    0.87    0.23
  -5  13   1    0.83    0.23
   4 -13  -1    1.75    0.30
  -4  13   1    1.18    0.25
  -4  13   1    0.84    0.23
  -4  13   1    0.88    0.34
   3 -13  -1    0.10    0.19
  -3  13   1    0.37    0.20
  -3  13   1    0.15    0.16
  -3  13   1    0.50    0.30
   2 -13  -1    8.85    0.59
  -2  13   1    9.19    0.56
  -2  13   1    8.43    0.57
  -2  13   1    8.64    0.74
   1 -13  -1    2.94    0.44
  -1  13   1    4.05    0.61
  -1  13   1    3.73    0.47
   0 -13  -1    0.09    0.24
   0  13   1    0.46    0.24
   0  13   1    0.10    0.29
  -1 -13  -1    3.12    0.49
   1  13   1    3.41    0.49
  -2 -13  -1    4.16    0.60
   2  13   1    4.45    0.57
  -3 -13  -1   -0.22    0.27
  -4 -13  -1    0.09    0.31
  -5 -13  -1    2.36    0.60
  -6 -13  -1   -0.05    0.39
   9 -14  -1   -0.08    0.18
  -9  14   1    0.07    0.21
   8 -14  -1   -0.05    0.17
  -8  14   1    0.53    0.24
   7 -14  -1    0.96    0.26
  -7  14   1    1.51    0.30
  -7  14   1    1.83    0.32
   6 -14  -1    2.43    0.33
  -6  14   1    2.49    0.35
  -6  14   1    2.30    0.50
  -6  14   1    2.12    0.33
   5 -14  -1   -0.17    0.15
  -5  14   1   -0.10    0.15
  -5  14   1    0.15    0.18
  -5  14   1    0.21    0.29
   4 -14  -1    2.87    0.39
  -4  14   1    2.77    0.38
  -4  14   1    2.58    0.36
  -4  14   1    2.43    0.52
   3 -14  -1    1.30    0.31
  -3  14   1    0.61    0.23
  -3  14   1    0.41    0.31
  -3  14   1    0.96    0.25
   2 -14  -1    1.78    0.36
  -2  14   1    1.98    0.35
  -2  14   1    1.89    0.45
   1 -14  -1    1.62    0.37
  -1  14   1    2.20    0.40
  -1  14   1    2.62    0.54
   0 -14  -1    4.06    0.54
   0  14   1    3.69    0.50
   0  14   1    5.54    0.78
  -1 -14  -1    0.13    0.26
   1  14   1   -0.12    0.21
  -2 -14  -1    0.29    0.33
  -3 -14  -1    3.28    0.62
  -4 -14  -1    0.14    0.32
  -5 -14  -1    1.95    0.58
  -6 -14  -1    2.25    0.65
   8 -15  -1    1.10    0.28
  -8  15   1    1.35    0.32
   7 -15  -1    0.04    0.18
  -7  15   1    0.38    0.23
   6 -15  -1    1.70    0.31
  -6  15   1    2.26    0.36
  -6  15   1    2.35    0.37
  -6  15   1    2.22    0.50
   5 -15  -1    1.48    0.30
  -5  15   1    0.93    0.27
  -5  15   1    0.78    0.38
  -5  15   1    1.64    0.31
   4 -15  -1   -0.04    0.19
  -4  15   1   -0.17    0.30
  -4  15   1    0.00    0.19
   3 -15  -1    0.84    0.29
  -3  15   1    0.53    0.25
  -3  15   1    0.38    0.34
   2 -15  -1    2.68    0.45
  -2  15   1    1.71    0.49
  -2  15   1    2.11    0.38
   1 -15  -1    1.05    0.36
  -1  15   1    0.70    0.44
  -1  15   1    0.74    0.29
   0 -15  -1    0.34    0.31
   0  15   1    0.23    0.26
  -1 -15  -1    1.07    0.38
   1  15   1    0.49    0.29
  -2 -15  -1    0.06    0.30
  -3 -15  -1    1.57    0.49
  -4 -15  -1    1.02    0.47
  -5 -15  -1    0.30    0.43
   7 -16  -1    0.79    0.26
  -7  16   1    0.96    0.29
   6 -16  -1    0.16    0.19
  -6  16   1    0.10    0.20
   5 -16  -1    1.19    0.29
  -5  16   1    1.14    0.33
   4 -16  -1    0.24    0.24
  -4  16   1    0.53    0.24
   3 -16  -1   -0.03    0.24
  -3  16   1    0.25    0.23
   2 -16  -1    0.26    0.29
   1 -16  -1    3.09    0.50
  -1  16   1    3.90    0.53
   0 -16  -1    0.00    0.29
   0  16   1    0.21    0.29
  -1 -16  -1   -0.09    0.30
  -2 -16  -1    1.68    0.50
  -3 -16  -1    0.43    0.41
  -4 -16  -1   -0.20    0.36
   6 -17  -1    0.78    0.25
  -6  17   1    0.69    0.28
   5 -17  -1    0.08    0.19
  -5  17   1   -0.02    0.22
   4 -17  -1    1.20    0.33
  -4  17   1    0.74    0.30
   3 -17  -1    4.28    0.56
  -3  17   1    2.74    0.45
   2 -17  -1    0.58    0.34
  -2  17   1    1.14    0.37
   1 -17  -1    0.04    0.28
  -1  17   1    0.12    0.28
   0 -17  -1    2.34    0.51
   0  17   1    2.03    0.49
  -1 -17  -1    0.09    0.34
  -2 -17  -1    0.17    0.39
  -3 -17  -1    0.33    0.45
   5 -18  -1    0.50    0.25
  -5  18   1    0.35    0.29
   4 -18  -1    0.04    0.27
  -4  18   1    0.40    0.28
   3 -18  -1    2.64    0.47
   2 -18  -1   -0.03    0.30
  -2  18   1    0.82    0.35
   1 -18  -1    0.71    0.38
  -1  18   1    0.08    0.30
   0 -18  -1   -0.48    0.28
  -1 -18  -1    0.36    0.39
   0  19  -2    0.42    0.33
   0 -19   2    0.71    0.37
  -1  19  -2   -0.24    0.28
   1 -19   2    0.12    0.30
  -2  19  -2   -0.27    0.24
   2 -19   2   -0.01    0.26
  -3  19  -2    0.68    0.31
   3 -19   2    0.99    0.34
  -4  19  -2    0.25    0.26
   4 -19   2    0.08    0.22
  -2 -18   2    2.80    0.59
   1  18  -2    0.45    0.33
  -1 -18   2    0.54    0.38
   0  18  -2    0.10    0.27
   0 -18   2    0.53    0.34
  -1  18  -2    0.12    0.26
   1 -18   2   -0.24    0.25
  -2  18  -2    0.27    0.26
   2 -18   2    0.32    0.28
  -3  18  -2    0.28    0.25
   3 -18   2    0.18    0.25
  -4  18  -2    0.15    0.21
   4 -18   2   -0.14    0.22
  -5  18  -2    0.37    0.22
   5 -18   2    0.44    0.21
  -6  18  -2    0.36    0.23
  -6  18  -2    0.11    0.21
  -4 -17   2    0.86    0.47
  -3 -17   2    0.47    0.42
  -2 -17   2    0.85    0.40
   1  17  -2    0.35    0.30
  -1 -17   2    1.29    0.41
   0  17  -2    0.40    0.30
   0 -17   2    0.13    0.29
  -1  17  -2    0.84    0.34
   1 -17   2    0.42    0.31
  -2  17  -2    0.55    0.26
   2 -17   2    0.45    0.29
   3 -17   2    0.14    0.22
  -4  17  -2    0.27    0.21
  -4  17  -2    0.10    0.19
   4 -17   2    0.32    0.23
  -5  17  -2    0.43    0.20
  -5  17  -2    0.28    0.19
   5 -17   2    0.20    0.17
  -6  17  -2   -0.16    0.16
  -6  17  -2    0.02    0.17
  -7  17  -2    0.14    0.18
  -7  17  -2    0.11    0.16
  -5 -16   2    0.21    0.41
  -4 -16   2    0.83    0.46
  -3 -16   2    1.23    0.46
   2  16  -2    0.01    0.27
  -2 -16   2    0.44    0.34
   1  16  -2    0.34    0.27
  -1 -16   2    0.25    0.29
   0  16  -2    2.68    0.45
   0 -16   2    3.04    0.50
  -1  16  -2    0.78    0.30
   1 -16   2    1.12    0.34
  -2  16  -2    1.15    0.30
   2 -16   2    1.55    0.35
  -3  16  -2    1.04    0.26
  -3  16  -2    1.35    0.28
   3 -16   2    0.86    0.27
  -4  16  -2    1.86    0.30
  -4  16  -2    1.59    0.30
   4 -16   2    1.95    0.31
  -5  16  -2    0.27    0.16
  -5  16  -2   -0.01    0.16
   5 -16   2    0.08    0.15
  -6  16  -2    0.65    0.21
  -6  16  -2    0.44    0.19
  -7  16  -2    0.13    0.16
  -7  16  -2    0.14    0.18
  -8  16  -2    0.24    0.19
  -8  16  -2    0.09    0.17
  -6 -15   2    0.29    0.44
  -5 -15   2    1.31    0.49
  -4 -15   2    1.59    0.51
  -3 -15   2    0.08    0.32
   2  15  -2    1.25    0.44
   2  15  -2    0.92    0.34
  -2 -15   2    0.52    0.35
   1  15  -2    2.73    0.47
   1  15  -2    2.24    0.50
  -1 -15   2    2.43    0.47
   0  15  -2    1.48    0.34
   0  15  -2    0.87    0.42
   0 -15   2    1.51    0.35
  -1  15  -2    0.86    0.38
  -1  15  -2    2.32    0.39
   1 -15   2    1.82    0.37
  -2  15  -2    0.33    0.35
  -2  15  -2    0.41    0.19
   2 -15   2    0.60    0.25
  -3  15  -2   -0.17    0.29
  -3  15  -2    0.26    0.19
  -3  15  -2    0.27    0.16
   3 -15   2    0.29    0.20
  -4  15  -2    0.72    0.20
  -4  15  -2    1.11    0.43
  -4  15  -2    0.75    0.21
   4 -15   2    1.03    0.23
  -5  15  -2    1.34    0.42
  -5  15  -2    1.30    0.24
  -5  15  -2    0.99    0.20
   5 -15   2    1.00    0.20
  -6  15  -2    0.16    0.14
  -6  15  -2    0.20    0.31
  -6  15  -2    0.05    0.13
   6 -15   2   -0.03    0.12
  -7  15  -2    0.82    0.21
  -7  15  -2    0.44    0.18
  -8  15  -2    1.55    0.27
  -8  15  -2    0.77    0.22
  -6 -14   2    0.59    0.42
  -5 -14   2    1.48    0.51
  -4 -14   2   -0.17    0.30
   3  14  -2    0.83    0.38
  -3 -14   2    0.46    0.34
   2  14  -2    0.10    0.24
   2  14  -2    0.12    0.29
  -2 -14   2    0.16    0.28
   1  14  -2    1.03    0.36
   1  14  -2    0.44    0.25
  -1 -14   2    0.26    0.25
   0  14  -2    7.17    0.79
   0  14  -2    7.74    0.60
   0 -14   2    8.30    0.62
  -1  14  -2    0.68    0.25
  -1  14  -2    1.16    0.26
  -1  14  -2    0.72    0.39
   1 -14   2    0.85    0.28
  -2  14  -2    2.90    0.35
  -2  14  -2    2.43    0.49
  -2  14  -2    2.94    0.34
   2 -14   2    3.05    0.38
  -3  14  -2    0.64    0.37
  -3  14  -2    0.52    0.18
  -3  14  -2    0.42    0.16
   3 -14   2    0.77    0.21
  -4  14  -2    0.15    0.14
  -4  14  -2    0.00    0.26
  -4  14  -2   -0.04    0.12
   4 -14   2    0.25    0.15
  -5  14  -2    0.28    0.13
  -5  14  -2    0.21    0.14
  -5  14  -2   -0.16    0.25
   5 -14   2    0.01    0.12
  -6  14  -2    0.80    0.18
  -6  14  -2    1.00    0.19
  -6  14  -2    0.49    0.32
   6 -14   2    0.66    0.15
  -7  14  -2    0.86    0.20
  -7  14  -2    1.09    0.21
   7 -14   2    0.86    0.17
  -8  14  -2    0.08    0.16
  -8  14  -2    0.05    0.15
  -9  14  -2    0.31    0.20
  -9  14  -2    0.61    0.22
  -7 -13   2    0.64    0.45
  -6 -13   2    1.18    0.47
  -5 -13   2    0.09    0.33
  -4 -13   2    0.54    0.32
   3  13  -2    4.09    0.64
   3  13  -2    3.74    0.54
  -3 -13   2    3.58    0.54
   2  13  -2    6.07    0.62
   2  13  -2    4.28    0.61
  -2 -13   2    4.15    0.57
   1  13  -2    2.84    0.52
   1  13  -2    3.60    0.44
  -1 -13   2    4.30    0.53
   0  13  -2    6.40    0.73
   0  13  -2    6.55    0.52
   0  13  -2    5.43    0.45
   0 -13   2    5.81    0.55
  -1  13  -2    9.74    0.53
  -1  13  -2    9.60    0.56
  -1  13  -2    9.36    0.79
   1 -13   2   10.09    0.59
  -2  13  -2    0.51    0.31
  -2  13  -2    0.49    0.18
  -2  13  -2    0.18    0.15
   2 -13   2    0.29    0.19
  -3  13  -2    0.04    0.13
  -3  13  -2    0.29    0.13
  -3  13  -2    0.19    0.26
   3 -13   2    0.08    0.14
  -4  13  -2    2.14    0.23
  -4  13  -2    2.24    0.45
  -4  13  -2    2.37    0.24
   4 -13   2    2.05    0.25
  -5  13  -2    2.58    0.23
  -5  13  -2    2.23    0.23
  -5  13  -2    2.71    0.49
   5 -13   2    2.54    0.24
  -6  13  -2    0.66    0.15
  -6  13  -2    0.72    0.32
  -6  13  -2    1.24    0.19
   6 -13   2    0.91    0.16
  -7  13  -2    0.81    0.17
  -7  13  -2    0.73    0.46
  -7  13  -2    0.43    0.16
   7 -13   2    0.34    0.14
  -8  13  -2    0.49    0.19
  -8  13  -2    0.59    0.19
   8 -13   2    0.97    0.20
  -9  13  -2    0.57    0.23
  -9  13  -2    0.40    0.21
  -8 -12   2   -0.03    0.43
  -7 -12   2    0.64    0.44
  -6 -12   2    0.32    0.36
  -5 -12   2    0.81    0.42
   4  12  -2    0.87    0.37
  -4 -12   2    1.16    0.39
   3  12  -2    0.86    0.31
   3  12  -2    0.89    0.34
  -3 -12   2    0.47    0.31
   2  12  -2   15.91    0.83
   2  12  -2   17.24    1.00
  -2 -12   2   16.95    0.89
   1  12  -2   32.83    1.38
   1  12  -2   29.81    1.12
   1  12  -2   30.43    1.08
  -1 -12   2   30.45    1.16
   0  12  -2    0.21    0.23
   0  12  -2   -0.24    0.12
   0  12  -2   -0.10    0.13
   0 -12   2    0.04    0.19
  -1  12  -2    0.64    0.19
  -1  12  -2    0.26    0.29
   1 -12   2    0.50    0.20
  -2  12  -2   15.82    0.59
  -2  12  -2   15.82    0.94
  -2  12  -2   15.70    0.62
   2 -12   2   16.58    0.65
  -3  12  -2    0.93    0.17
  -3  12  -2    1.10    0.35
  -3  12  -2    1.00    0.16
   3 -12   2    0.75    0.19
  -4  12  -2    0.16    0.09
  -4  12  -2    0.19    0.10
  -4  12  -2    0.03    0.22
   4 -12   2    0.00    0.11
  -5  12  -2    7.31    0.32
  -5  12  -2    8.90    0.69
  -5  12  -2    7.47    0.32
   5 -12   2    7.69    0.34
  -6  12  -2    1.83    0.39
  -6  12  -2    1.14    0.17
  -6  12  -2    1.21    0.17
   6 -12   2    1.13    0.17
  -7  12  -2    0.01    0.24
  -7  12  -2    0.35    0.15
  -7  12  -2    0.46    0.15
   7 -12   2    0.30    0.14
  -8  12  -2    3.23    0.34
  -8  12  -2    3.35    0.35
   8 -12   2    3.81    0.34
  -9  12  -2    0.02    0.18
  -9  12  -2   -0.02    0.16
   9 -12   2    0.32    0.18
 -10  12  -2    0.18    0.23
  10 -12   2    0.35    0.21
  -8 -11   2    0.74    0.47
   7  11  -2    0.59    0.58
  -7 -11   2   -0.04    0.36
   6  11  -2    2.00    0.45
  -6 -11   2    1.34    0.42
   5  11  -2   -0.09    0.24
  -5 -11   2   -0.11    0.27
   4  11  -2    5.18    0.62
   4  11  -2    4.30    0.53
  -4 -11   2    4.04    0.58
   3  11  -2   13.63    0.76
   3  11  -2   13.85    0.88
   3  11  -2   15.06    0.81
  -3 -11   2   15.29    0.87
   2  11  -2   11.17    0.80
   2  11  -2   10.84    0.90
   2  11  -2   11.25    0.67
  -2 -11   2   11.46    0.71
   1  11  -2    3.79    0.52
   1  11  -2    3.26    0.37
   1  11  -2    3.11    0.38
  -1 -11   2    3.40    0.43
   0  11  -2    8.84    0.47
   0  11  -2    7.98    0.64
   0  11  -2    8.27    0.48
   0 -11   2    8.54    0.51
  -1  11  -2    5.07    0.35
  -1  11  -2    3.77    0.50
  -1  11  -2    4.58    0.32
   1 -11   2    4.69    0.38
  -2  11  -2    7.09    0.35
  -2  11  -2    7.12    0.36
  -2  11  -2    7.44    0.63
   2 -11   2    6.92    0.40
  -3  11  -2   25.52    0.69
  -3  11  -2   26.79    1.16
  -3  11  -2   25.01    0.67
   3 -11   2   25.56    0.75
   3 -11   2   25.97    0.83
  -4  11  -2    0.96    0.11
  -4  11  -2    0.61    0.27
  -4  11  -2    1.02    0.11
   4 -11   2    1.10    0.17
  -5  11  -2    0.51    0.26
  -5  11  -2    0.58    0.10
  -5  11  -2    0.55    0.10
   5 -11   2    0.40    0.12
  -6  11  -2    4.05    0.53
  -6  11  -2    4.67    0.26
  -6  11  -2    5.03    0.27
   6 -11   2    4.42    0.27
  -7  11  -2    0.10    0.21
  -7  11  -2   -0.03    0.11
  -7  11  -2   -0.05    0.11
   7 -11   2    0.10    0.13
  -8  11  -2    2.20    0.30
  -8  11  -2    2.45    0.29
   8 -11   2    2.41    0.30
  -9  11  -2    0.49    0.21
  -9  11  -2    0.37    0.22
   9 -11   2    0.60    0.20
 -10  11  -2   -0.07    0.21
  10 -11   2    0.13    0.21
   9  10  -2    0.55    0.44
  -9 -10   2    0.81    0.47
   8  10  -2    1.12    0.46
  -8 -10   2    0.58    0.42
   7  10  -2   -0.19    0.28
  -7 -10   2   -0.20    0.34
   6  10  -2    2.27    0.46
  -6 -10   2    3.01    0.58
   5  10  -2    1.88    0.41
  -5 -10   2    0.94    0.35
   4  10  -2    1.10    0.32
   4  10  -2    0.82    0.30
   4  10  -2    0.97    0.32
  -4 -10   2    0.54    0.29
   3  10  -2   42.14    1.52
   3  10  -2   43.95    1.44
   3  10  -2   42.92    1.39
  -3 -10   2   43.90    1.50
   2  10  -2    5.15    0.57
   2  10  -2    5.59    0.46
   2  10  -2    5.63    0.44
   2  10  -2    5.58    0.43
  -2 -10   2    5.57    0.54
   1  10  -2    0.07    0.15
   1  10  -2    0.21    0.14
   1  10  -2    0.41    0.23
   1  10  -2    0.22    0.14
  -1 -10   2   -0.02    0.17
   0  10  -2    2.51    0.28
   0  10  -2    1.97    0.36
   0  10  -2    3.33    0.30
   0  10  -2    2.49    0.27
   0 -10   2    2.71    0.33
  -1  10  -2   11.92    0.73
  -1  10  -2   10.87    0.46
  -1  10  -2   11.44    0.45
   1 -10   2   11.16    0.51
  -2  10  -2   33.56    0.85
  -2  10  -2   33.98    0.85
  -2  10  -2   35.45    1.30
   2 -10   2   35.10    0.94
   2 -10   2   32.89    0.90
  -3  10  -2    1.60    0.12
  -3  10  -2    1.79    0.12
  -3  10  -2    1.18    0.32
   3 -10   2    1.61    0.19
   3 -10   2    1.90    0.19
  -4  10  -2    7.47    0.57
   4 -10   2    6.74    0.29
   4 -10   2    7.06    0.30
   4 -10   2    7.02    0.30
  -5  10  -2    9.48    0.65
   5 -10   2    9.59    0.38
   5 -10   2   10.03    0.37
  -6  10  -2    5.68    0.27
  -6  10  -2    5.32    0.28
  -6  10  -2    5.72    0.58
   6 -10   2    5.69    0.31
  -7  10  -2    2.23    0.25
  -7  10  -2    1.73    0.36
  -7  10  -2    2.21    0.24
   7 -10   2    2.18    0.25
  -8  10  -2    0.70    0.20
  -8  10  -2    0.55    0.19
   8 -10   2    0.42    0.20
  -9  10  -2    0.13    0.17
  -9  10  -2    0.19    0.20
   9 -10   2    0.14    0.19
 -10  10  -2    1.16    0.31
  10 -10   2    0.84    0.29
   9   9  -2   -0.16    0.34
  -9  -9   2    0.07    0.38
   8   9  -2   -0.09    0.31
  -8  -9   2    0.25    0.35
   7   9  -2    2.57    0.53
  -7  -9   2    2.54    0.52
   6   9  -2    3.09    0.50
  -6  -9   2    1.99    0.47
   5   9  -2    2.03    0.40
  -5  -9   2    2.35    0.45
   4   9  -2   11.37    0.72
   4   9  -2   10.58    0.68
   4   9  -2   11.50    0.69
  -4  -9   2   11.82    0.76
   3   9  -2   17.38    0.80
   3   9  -2   17.55    0.78
   3   9  -2   16.97    0.85
  -3  -9   2   15.52    0.82
   2   9  -2    1.75    0.27
   2   9  -2    2.21    0.28
   2   9  -2    2.24    0.37
   2   9  -2    2.29    0.31
  -2  -9   2    1.99    0.33
   1   9  -2   13.44    0.60
   1   9  -2   13.39    0.74
   1   9  -2   14.81    0.59
   1   9  -2   14.13    0.58
  -1  -9   2   14.16    0.65
   0   9  -2   24.26    0.98
   0   9  -2   22.32    0.73
   0   9  -2   22.14    0.71
   0   9  -2   22.94    0.69
   0  -9   2   21.51    0.77
  -1   9  -2    3.34    0.24
  -1   9  -2    3.53    0.23
  -1   9  -2    2.59    0.38
   1  -9   2    3.34    0.27
   1  -9   2    3.32    0.25
  -2   9  -2   23.70    0.99
  -2   9  -2   23.03    0.56
  -2   9  -2   23.00    0.57
   2  -9   2   23.38    0.67
   2  -9   2   23.46    0.65
  -3   9  -2   18.39    0.85
   3  -9   2   17.45    0.50
   3  -9   2   17.47    0.51
  -4   9  -2    0.15    0.18
   4  -9   2    0.08    0.08
   4  -9   2   -0.06    0.07
  -5   9  -2   13.34    0.72
   5  -9   2   11.72    0.41
   5  -9   2   12.73    0.42
  -6   9  -2    2.71    0.21
  -6   9  -2    2.79    0.21
  -6   9  -2    2.54    0.39
   6  -9   2    2.93    0.26
  -7   9  -2    3.49    0.31
  -7   9  -2    3.11    0.30
  -7   9  -2    3.42    0.44
   7  -9   2    3.96    0.31
  -8   9  -2    0.46    0.18
  -8   9  -2    0.49    0.18
   8  -9   2    0.42    0.20
  -9   9  -2    2.20    0.33
  -9   9  -2    1.78    0.33
   9  -9   2    2.01    0.33
 -10   9  -2    0.07    0.22
  10  -9   2   -0.19    0.19
 -11   9  -2    0.13    0.25
  11  -9   2   -0.03    0.27
   9   8  -2    0.33    0.36
  -9  -8   2    1.12    0.45
   8   8  -2    0.78    0.37
  -8  -8   2   -0.32    0.27
   7   8  -2    1.46    0.38
  -7  -8   2    1.05    0.39
   6   8  -2    3.74    0.52
  -6  -8   2    3.81    0.58
   5   8  -2    0.92    0.28
  -5  -8   2    0.71    0.30
   4   8  -2   12.09    0.68
   4   8  -2   11.15    0.64
   4   8  -2   12.00    0.69
  -4  -8   2   13.07    0.77
   3   8  -2    4.74    0.39
   3   8  -2    5.06    0.47
   3   8  -2    4.69    0.48
   3   8  -2    3.89    0.40
  -3  -8   2    3.69    0.44
   2   8  -2    4.34    0.46
   2   8  -2    4.37    0.40
   2   8  -2    3.67    0.36
   2   8  -2    3.79    0.32
  -2  -8   2    4.52    0.44
   1   8  -2   -0.10    0.15
   1   8  -2    0.15    0.12
   1   8  -2   -0.01    0.09
   1   8  -2    0.05    0.11
  -1  -8   2    0.20    0.15
   0   8  -2    9.54    0.58
   0   8  -2    9.60    0.40
   0   8  -2   10.87    0.44
   0   8  -2   10.53    0.41
   0  -8   2   10.52    0.47
   0  -8   2    9.86    0.58
  -1   8  -2   56.03    1.65
  -1   8  -2   57.60    1.29
  -1   8  -2   56.92    1.26
   1  -8   2   58.64    1.34
   1  -8   2   59.00    1.65
   1  -8   2   57.93    1.36
  -2   8  -2    6.13    0.47
   2  -8   2    6.67    0.28
   2  -8   2    7.00    0.27
  -3   8  -2   42.29    1.34
   3  -8   2   42.97    0.94
   3  -8   2   41.90    0.94
  -4   8  -2    9.42    0.57
   4  -8   2    9.55    0.31
   4  -8   2    8.75    0.30
  -5   8  -2    1.94    0.33
   5  -8   2    2.22    0.20
   5  -8   2    2.11    0.20
  -6   8  -2    1.71    0.19
  -6   8  -2    2.14    0.21
  -6   8  -2    2.28    0.35
   6  -8   2    2.51    0.25
  -7   8  -2   12.78    0.54
  -7   8  -2   13.14    0.56
  -7   8  -2   13.85    0.70
   7  -8   2   12.89    0.56
  -8   8  -2    0.75    0.21
  -8   8  -2    0.87    0.22
   8  -8   2    0.60    0.22
  -9   8  -2    0.16    0.20
  -9   8  -2    0.54    0.22
   9  -8   2    0.17    0.21
 -10   8  -2    1.12    0.32
  10  -8   2    0.67    0.29
 -11   8  -2    0.17    0.28
  11  -8   2   -0.19    0.24
  10   7  -2   -0.14    0.31
   9   7  -2    0.56    0.36
  -9  -7   2   -0.05    0.40
   8   7  -2    2.62    0.50
  -8  -7   2    4.39    0.67
   7   7  -2    2.69    0.50
  -7  -7   2    2.61    0.49
   6   7  -2   11.65    0.78
  -6  -7   2   13.79    0.84
   5   7  -2    4.32    0.49
  -5  -7   2    4.29    0.52
  -5  -7   2    4.13    0.51
   4   7  -2    1.70    0.32
   4   7  -2    1.80    0.30
   4   7  -2    1.84    0.33
  -4  -7   2    1.30    0.26
  -4  -7   2    1.42    0.33
   3   7  -2    0.25    0.18
   3   7  -2    0.20    0.17
   3   7  -2    0.23    0.13
   3   7  -2    0.55    0.20
  -3  -7   2    0.37    0.17
  -3  -7   2    0.37    0.20
   2   7  -2   33.73    1.02
   2   7  -2   34.83    1.01
   2   7  -2   34.46    1.13
   2   7  -2   32.84    1.02
  -2  -7   2   35.00    1.09
  -2  -7   2   32.93    1.11
   1   7  -2    7.72    0.40
   1   7  -2    7.24    0.49
   1   7  -2    7.78    0.38
   1   7  -2    6.84    0.35
  -1  -7   2    7.15    0.41
  -1  -7   2    7.17    0.46
   0   7  -2   13.96    0.46
   0   7  -2   14.21    0.68
   0   7  -2   13.31    0.47
   0   7  -2   14.01    0.46
   0  -7   2   14.08    0.52
   0  -7   2   13.69    0.64
  -1   7  -2    0.10    0.16
  -1   7  -2    0.04    0.05
  -1   7  -2    0.11    0.06
   1  -7   2    0.12    0.13
   1  -7   2    0.08    0.08
   1  -7   2    0.27    0.10
  -2   7  -2   17.75    0.74
   2  -7   2   16.31    0.44
   2  -7   2   17.28    0.46
  -3   7  -2    0.91    0.21
   3  -7   2    1.11    0.10
   3  -7   2    1.28    0.11
  -4   7  -2    8.43    0.51
   4  -7   2    8.24    0.28
   4  -7   2    7.98    0.28
  -5   7  -2    6.47    0.24
  -5   7  -2    6.72    0.23
  -5   7  -2    7.26    0.47
   5  -7   2    6.28    0.30
   5  -7   2    6.97    0.31
  -6   7  -2   13.83    0.67
  -6   7  -2   12.58    0.47
  -6   7  -2   13.72    0.49
   6  -7   2   13.73    0.52
  -7   7  -2    1.59    0.26
  -7   7  -2    1.64    0.25
  -7   7  -2    1.34    0.28
   7  -7   2    1.37    0.25
  -8   7  -2    0.60    0.21
  -8   7  -2    0.85    0.23
   8  -7   2    0.37    0.20
  -9   7  -2   -0.04    0.19
   9  -7   2    0.06    0.19
 -10   7  -2    0.08    0.21
  10  -7   2    0.02    0.24
 -11   7  -2    0.55    0.30
  11  -7   2    0.21    0.29
  10   6  -2    1.15    0.41
   9   6  -2    0.71    0.39
   8   6  -2   -0.20    0.22
  -8  -6   2    0.47    0.35
   7   6  -2    3.61    0.54
  -7  -6   2    3.02    0.54
   6   6  -2    2.12    0.40
  -6  -6   2    2.20    0.44
  -6  -6   2    2.19    0.39
   5   6  -2    1.35    0.28
   5   6  -2    1.33    0.30
  -5  -6   2    1.63    0.35
  -5  -6   2    1.05    0.23
   4   6  -2   12.14    0.61
   4   6  -2   11.70    0.61
   4   6  -2   11.17    0.57
  -4  -6   2   10.30    0.62
  -4  -6   2   11.07    0.56
  -4  -6   2   10.68    0.55
   3   6  -2   10.75    0.52
   3   6  -2   11.73    0.56
   3   6  -2    9.78    0.53
   3   6  -2   10.11    0.54
  -3  -6   2   10.17    0.56
  -3  -6   2   11.08    0.55
   2   6  -2    6.96    0.38
   2   6  -2    6.02    0.38
   2   6  -2    6.26    0.43
   2   6  -2    6.47    0.39
  -2  -6   2    6.41    0.42
  -2  -6   2    7.51    0.44
   1   6  -2   31.42    0.89
   1   6  -2   34.35    0.89
   1   6  -2   32.19    1.03
   1   6  -2   32.46    0.89
  -1  -6   2   33.35    1.03
  -1  -6   2   32.72    0.94
   0   6  -2   36.29    0.86
   0   6  -2   35.48    1.10
   0   6  -2   36.49    0.87
   0   6  -2   35.50    0.87
   0  -6   2   35.74    0.93
   0  -6   2   36.10    1.08
  -1   6  -2    5.50    0.39
   1  -6   2    6.15    0.25
   1  -6   2    6.18    0.24
  -2   6  -2  198.74    4.30
   2  -6   2  203.82    3.90
   2  -6   2  201.99    3.90
  -3   6  -2   36.93    1.10
   3  -6   2   35.00    0.76
   3  -6   2   35.70    0.76
  -4   6  -2  115.90    2.66
   4  -6   2  114.90    2.34
   4  -6   2  113.36    2.35
  -5   6  -2    2.39    0.17
  -5   6  -2    2.37    0.17
  -5   6  -2    2.22    0.30
   5  -6   2    2.44    0.22
   5  -6   2    2.57    0.21
  -6   6  -2    6.96    0.45
  -6   6  -2    5.73    0.33
  -6   6  -2    5.67    0.33
   6  -6   2    5.70    0.35
  -7   6  -2    4.39    0.38
  -7   6  -2    5.10    0.38
  -7   6  -2    4.22    0.35
   7  -6   2    4.18    0.39
  -8   6  -2    3.53    0.39
  -8   6  -2    2.86    0.36
   8  -6   2    2.68    0.36
  -9   6  -2    3.19    0.42
   9  -6   2    3.34    0.44
 -10   6  -2    0.18    0.23
  10  -6   2    0.33    0.25
 -11   6  -2    0.20    0.29
  11  -6   2    0.01    0.27
  10   5  -2    0.20    0.38
   9   5  -2    2.06    0.47
   8   5  -2    0.29    0.32
  -8  -5   2    0.05    0.26
   7   5  -2    0.01    0.25
  -7  -5   2    0.79    0.34
   6   5  -2    6.67    0.64
  -6  -5   2    5.46    0.39
  -6  -5   2    5.85    0.60
   4   5  -2   -0.23    0.15
   4   5  -2   -0.08    0.12
   4   5  -2   -0.17    0.12
  -4  -5   2   -0.09    0.18
  -4  -5   2    0.12    0.12
  -4  -5   2   -0.06    0.10
   3   5  -2   99.42    2.28
   3   5  -2   97.47    2.29
   3   5  -2   98.87    2.30
   3   5  -2   96.38    2.30
  -3  -5   2   99.39    2.29
  -3  -5   2  101.59    2.38
  -3  -5   2   98.86    2.25
   2   5  -2  126.59    2.67
   2   5  -2  122.23    2.68
   2   5  -2  126.17    2.70
   2   5  -2  119.68    2.73
  -2  -5   2  121.90    2.74
  -2  -5   2  121.89    2.74
   1   5  -2    2.25    0.22
   1   5  -2    2.10    0.27
   1   5  -2    1.98    0.19
   1   5  -2    1.75    0.17
  -1  -5   2    1.93    0.22
  -1  -5   2    1.82    0.22
   0   5  -2    0.70    0.17
   0   5  -2    0.90    0.12
   0   5  -2    0.89    0.10
   0   5  -2    0.25    0.06
   0  -5   2    0.42    0.08
   0  -5   2    1.06    0.15
   0  -5   2    0.12    0.09
  -1   5  -2   12.53    0.54
   1  -5   2   12.39    0.33
   1  -5   2   12.77    0.35
  -2   5  -2   22.39    0.76
  -3   5  -2   10.37    0.50
   3  -5   2   10.15    0.28
   3  -5   2   10.50    0.29
  -4   5  -2  255.27    5.22
   4  -5   2  251.00    4.97
   4  -5   2  251.40    4.99
  -5   5  -2    7.81    0.32
  -5   5  -2    7.66    0.44
  -5   5  -2    7.80    0.33
   5  -5   2    8.11    0.37
   5  -5   2    7.78    0.38
  -6   5  -2    1.89    0.23
  -6   5  -2    2.55    0.30
  -6   5  -2    1.40    0.21
   6  -5   2    1.90    0.25
  -7   5  -2    0.10    0.15
  -7   5  -2    0.23    0.15
  -7   5  -2    0.35    0.16
   7  -5   2    0.30    0.17
  -8   5  -2    2.99    0.38
  -8   5  -2    3.52    0.39
   8  -5   2    4.13    0.45
  -9   5  -2    0.42    0.24
   9  -5   2    0.15    0.23
 -10   5  -2    1.28    0.33
  10  -5   2    1.05    0.35
 -11   5  -2    0.99    0.36
  11  -5   2    1.07    0.38
  11   4  -2   -0.10    0.33
  10   4  -2    0.65    0.38
   9   4  -2   -0.12    0.28
   8   4  -2    0.09    0.29
  -8  -4   2    0.15    0.28
   7   4  -2    7.03    0.69
  -7  -4   2    7.88    0.73
   6   4  -2    1.34    0.33
  -6  -4   2    1.36    0.33
  -6  -4   2    1.70    0.31
  -6  -4   2    1.38    0.21
   5   4  -2   11.75    0.65
   5   4  -2   12.50    0.62
  -5  -4   2   12.67    0.52
  -5  -4   2   13.29    0.70
  -5  -4   2   12.49    0.61
   4   4  -2   29.60    0.99
   4   4  -2   30.40    0.90
  -4  -4   2   29.76    0.88
  -4  -4   2   30.14    1.04
   3   4  -2   15.55    0.59
   3   4  -2   16.06    0.62
   3   4  -2   16.38    0.64
   3   4  -2   16.58    0.62
  -3  -4   2   16.74    0.59
  -3  -4   2   15.58    0.65
  -3  -4   2   16.15    0.60
   2   4  -2    1.21    0.18
   2   4  -2    1.40    0.19
   2   4  -2    1.27    0.20
   2   4  -2    1.18    0.17
  -2  -4   2    1.21    0.19
  -2  -4   2    1.11    0.15
  -2  -4   2    1.30    0.22
   1   4  -2    3.03    0.27
   1   4  -2    3.31    0.20
   1   4  -2    3.52    0.22
  -1  -4   2    3.01    0.24
   0   4  -2    4.41    0.30
   0   4  -2    4.32    0.19
   0  -4   2    4.70    0.22
   0  -4   2    4.01    0.19
  -1   4  -2    0.14    0.12
   1  -4   2    0.12    0.05
   1  -4   2    0.12    0.04
   3  -4   2  128.27    2.55
   3  -4   2  126.50    2.54
  -4   4  -2   46.70    1.03
  -4   4  -2   45.74    1.03
   4  -4   2   47.80    1.11
   4  -4   2   47.01    1.12
  -5   4  -2   31.69    0.85
  -5   4  -2   31.94    0.83
   5  -4   2   27.67    0.86
   5  -4   2   31.61    0.88
  -6   4  -2    6.67    0.39
  -6   4  -2    6.57    0.39
   6  -4   2    7.15    0.42
  -7   4  -2    0.02    0.12
  -7   4  -2    0.05    0.14
  -7   4  -2    0.14    0.15
   7  -4   2   -0.20    0.13
  -8   4  -2    3.36    0.41
  -8   4  -2    3.23    0.39
   8  -4   2    3.27    0.41
  -9   4  -2    8.29    0.64
   9  -4   2    7.55    0.61
 -10   4  -2    0.77    0.30
  10  -4   2    0.17    0.28
 -11   4  -2    0.33    0.31
  11  -4   2    0.59    0.34
  11   3  -2    0.33    0.36
  10   3  -2    1.77    0.49
   9   3  -2    4.69    0.65
   8   3  -2    1.68    0.40
  -8  -3   2    1.17    0.36
   7   3  -2   20.15    0.97
  -7  -3   2   19.36    0.90
  -7  -3   2   18.64    0.95
   6   3  -2   26.77    1.04
  -6  -3   2   26.34    0.98
  -6  -3   2   24.51    1.03
   5   3  -2    1.01    0.21
   5   3  -2    0.68    0.22
  -5  -3   2    0.69    0.14
  -5  -3   2    0.74    0.19
  -5  -3   2    0.42    0.23
   4   3  -2  192.76    4.15
   4   3  -2  195.59    4.19
   4   3  -2  201.18    4.01
  -4  -3   2  199.47    4.15
  -4  -3   2  190.76    4.23
  -4  -3   2  195.81    3.99
   3   3  -2   10.44    0.41
   3   3  -2    9.83    0.47
  -3  -3   2   10.46    0.41
  -3  -3   2   10.33    0.50
   2   3  -2   19.30    0.62
   2   3  -2   20.65    0.61
   2   3  -2   19.14    0.59
   2   3  -2   19.59    0.61
  -2  -3   2   19.86    0.59
  -2  -3   2   19.35    0.60
  -2  -3   2   20.11    0.65
   1   3  -2   23.18    0.60
   1   3  -2   18.52    0.55
   1   3  -2   22.71    0.65
  -1  -3   2   22.93    0.62
   0   3  -2   56.77    1.34
   0  -3   2   57.97    1.22
   0  -3   2   57.33    1.20
   2  -3   2  174.94    3.39
   2  -3   2  175.11    3.39
  -3   3  -2  365.75    7.07
  -3   3  -2  363.55    7.07
   3  -3   2  375.57    7.17
   3  -3   2  370.11    7.15
  -4   3  -2   25.18    0.65
  -4   3  -2   25.68    0.67
  -4   3  -2   25.06    0.65
   4  -3   2   25.29    0.70
   4  -3   2   21.09    0.69
  -5   3  -2    1.63    0.20
  -5   3  -2    1.68    0.20
  -5   3  -2    1.63    0.21
   5  -3   2    1.84    0.23
  -6   3  -2    7.70    0.44
  -6   3  -2    7.29    0.43
  -6   3  -2    7.57    0.42
   6  -3   2    7.31    0.44
  -7   3  -2    0.12    0.15
  -7   3  -2   -0.03    0.14
   7  -3   2    0.01    0.16
  -8   3  -2    0.24    0.20
   8  -3   2    0.38    0.23
  -9   3  -2    2.17    0.40
   9  -3   2    2.40    0.42
 -10   3  -2   -0.13    0.23
  10  -3   2   -0.09    0.23
  11  -3   2   -0.30    0.27
  11   2  -2    0.35    0.39
  10   2  -2    0.14    0.29
   9   2  -2    1.48    0.42
   8   2  -2    3.44    0.53
  -8  -2   2    2.91    0.48
   7   2  -2    0.20    0.22
  -7  -2   2    0.25    0.23
  -7  -2   2    0.34    0.22
   6   2  -2    2.95    0.39
  -6  -2   2    3.34    0.37
  -6  -2   2    2.99    0.42
  -6  -2   2    3.61    0.45
   5   2  -2   25.96    0.93
  -5  -2   2   25.09    0.94
  -5  -2   2   26.51    0.91
  -5  -2   2   25.19    0.87
   4   2  -2   30.00    0.96
   4   2  -2   32.54    0.95
  -4  -2   2   30.66    0.93
  -4  -2   2   31.42    0.77
  -4  -2   2   31.26    1.00
  -4  -2   2   30.76    0.94
   3   2  -2   14.22    0.44
   3   2  -2   14.24    0.53
   3   2  -2   13.65    0.51
  -3  -2   2   14.31    0.53
  -3  -2   2   14.96    0.58
   2   2  -2  247.72    4.75
   2   2  -2  241.01    4.70
   2   2  -2  241.79    4.77
  -2  -2   2  213.08    4.72
  -2  -2   2  247.66    4.82
   1   2  -2    0.36    0.10
  -1  -2   2    0.27    0.10
  -1  -2   2    0.40    0.08
   1  -2   2  367.20    6.98
   1  -2   2  360.46    7.00
  -3   2  -2   68.13    1.47
  -3   2  -2   67.70    1.47
  -3   2  -2   69.34    1.49
   3  -2   2   70.65    1.52
  -4   2  -2   39.32    1.00
  -4   2  -2   39.10    0.99
  -4   2  -2   39.23    1.00
   4  -2   2   41.03    1.04
  -5   2  -2    0.17    0.10
  -5   2  -2    0.05    0.11
  -5   2  -2   -0.07    0.09
   5  -2   2    0.03    0.12
  -6   2  -2    1.91    0.27
  -6   2  -2    2.51    0.30
  -6   2  -2    2.09    0.26
   6  -2   2    1.87    0.29
  -7   2  -2    3.14    0.40
  -7   2  -2    4.19    0.44
   7  -2   2    3.01    0.39
  -8   2  -2    1.71    0.33
   8  -2   2    1.44    0.33
  -9   2  -2    3.92    0.53
   9  -2   2    2.78    0.44
 -10   2  -2    1.89    0.41
  10  -2   2    2.38    0.47
  11  -2   2   -0.10    0.29
  11   1  -2    0.77    0.39
  10   1  -2    1.17    0.36
   9   1  -2   -0.15    0.24
   8   1  -2    4.15    0.52
  -8  -1   2    4.62    0.62
  -8  -1   2    4.13    0.50
   7   1  -2   13.58    0.75
  -7  -1   2   14.25    0.76
  -7  -1   2   14.06    0.72
   6   1  -2   -0.06    0.15
  -6  -1   2    0.31    0.20
  -6  -1   2    0.05    0.14
  -6  -1   2   -0.10    0.12
   5   1  -2   14.57    0.65
  -5  -1   2   15.22    0.62
  -5  -1   2   14.57    0.66
  -5  -1   2   15.16    0.64
   4   1  -2    1.68    0.25
   4   1  -2    1.06    0.20
  -4  -1   2    1.02    0.19
  -4  -1   2    2.01    0.23
  -4  -1   2    1.46    0.24
   3   1  -2    2.63    0.14
   3   1  -2    2.81    0.24
   3   1  -2    2.80    0.27
  -3  -1   2    2.67    0.28
  -3  -1   2    1.86    0.19
  -3  -1   2    2.73    0.23
   2   1  -2   76.37    1.61
   2   1  -2   89.08    1.98
   2   1  -2   76.35    1.71
  -2  -1   2   77.78    1.71
  -2  -1   2   76.73    1.74
  -1  -1   2  237.03    4.63
   1  -1   2   94.53    1.90
  -2   1  -2    2.23    0.14
  -3   1  -2  337.74    6.60
  -3   1  -2  339.10    6.59
  -3   1  -2  335.41    6.61
   3  -1   2  331.21    6.62
  -4   1  -2    7.03    0.37
  -4   1  -2    7.41    0.38
  -4   1  -2    8.12    0.37
   4  -1   2    7.38    0.39
  -5   1  -2   16.32    0.64
  -5   1  -2   15.88    0.62
  -5   1  -2   14.36    0.59
   5  -1   2   14.26    0.61
  -6   1  -2   22.97    0.86
  -6   1  -2   21.97    0.82
  -6   1  -2   22.97    0.83
   6  -1   2   22.65    0.86
  -7   1  -2    0.05    0.16
  -7   1  -2   -0.01    0.18
   7  -1   2   -0.11    0.16
  -8   1  -2    2.35    0.38
   8  -1   2    1.98    0.37
  -9   1  -2    3.05    0.48
   9  -1   2    1.86    0.39
  10  -1   2   -0.20    0.24
  11  -1   2    0.53    0.37
  11   0  -2    0.15    0.31
  10   0  -2    1.75    0.42
   9   0  -2    2.71    0.44
  -9   0   2    2.28    0.40
   8   0  -2    0.85    0.30
  -8   0   2    0.36    0.22
   7   0  -2    1.90    0.35
  -7   0   2    1.94    0.35
  -7   0   2    2.40    0.36
   6   0  -2    8.76    0.53
  -6   0   2    8.05    0.51
  -6   0   2    8.23    0.51
  -6   0   2    8.08    0.49
   5   0  -2    0.14    0.16
  -5   0   2    0.00    0.11
  -5   0   2   -0.06    0.11
  -5   0   2    0.03    0.14
   4   0  -2    0.34    0.16
  -4   0   2    0.07    0.10
  -4   0   2    0.00    0.12
  -4   0   2   -0.04    0.09
   3   0  -2   29.32    0.83
   3   0  -2   29.40    0.79
  -3   0   2   30.36    0.85
  -3   0   2   30.85    0.82
  -3   0   2   29.30    0.80
   2   0  -2  408.28    7.89
   2   0  -2  405.32    7.86
  -2   0   2  400.35    7.87
  -2   0   2  404.95    7.90
  -2   0  -2    7.68    0.33
  -2   0  -2    7.45    0.30
   2   0   2    7.33    0.32
  -3   0  -2   29.08    0.77
  -3   0  -2   27.02    0.79
  -3   0  -2   26.89    0.77
   3   0   2   26.75    0.78
  -4   0  -2   34.15    0.99
  -4   0  -2   34.14    0.98
  -4   0  -2   34.60    0.97
   4   0   2   33.94    0.99
  -5   0  -2   25.47    0.85
  -5   0  -2   25.21    0.87
  -5   0  -2   25.74    0.87
   5   0   2   23.68    0.86
  -6   0  -2    1.27    0.26
  -6   0  -2    1.09    0.25
  -6   0  -2    0.87    0.21
   6   0   2    0.93    0.26
  -7   0  -2   15.00    0.74
   7   0   2   14.75    0.77
  -8   0  -2    4.94    0.55
   8   0   2    3.32    0.49
  -9   0  -2    0.24    0.26
   9   0   2    0.37    0.29
  10   0   2    0.99    0.40
  11   0   2   -0.06    0.31
  11  -1  -2    1.78    0.46
  10  -1  -2   -0.10    0.25
   9  -1  -2    0.78    0.30
  -9   1   2    0.82    0.28
   8  -1  -2    3.81    0.48
  -8   1   2    2.71    0.39
   7  -1  -2    1.93    0.34
  -7   1   2    2.43    0.33
  -7   1   2    2.70    0.45
  -7   1   2    2.18    0.35
   6  -1  -2   -0.03    0.15
  -6   1   2    0.07    0.14
  -6   1   2   -0.16    0.14
  -6   1   2   -0.08    0.12
   5  -1  -2   26.57    0.88
  -5   1   2   26.15    0.86
  -5   1   2   26.65    0.85
  -5   1   2   25.82    0.87
   4  -1  -2   -0.05    0.12
  -4   1   2    0.02    0.08
  -4   1   2    0.04    0.12
  -4   1   2    0.03    0.10
   3  -1  -2    3.94    0.26
  -3   1   2    4.65    0.28
  -3   1   2    3.86    0.24
  -3   1   2    3.88    0.24
   2  -1  -2   61.20    1.33
   2  -1  -2   61.35    1.36
  -2   1   2   60.53    1.37
  -2   1   2   61.74    1.35
   0  -1  -2    5.14    0.21
  -1  -1  -2  119.97    2.48
  -1  -1  -2  118.39    2.46
   1   1   2  120.79    2.46
   1   1   2  120.64    2.47
  -2  -1  -2    6.35    0.31
  -2  -1  -2    6.96    0.31
  -2  -1  -2    6.51    0.33
   2   1   2    7.05    0.31
   2   1   2    6.60    0.32
  -3  -1  -2   26.40    0.78
  -3  -1  -2   27.88    0.81
  -3  -1  -2   26.35    0.81
   3   1   2   26.58    0.81
  -4  -1  -2   27.98    0.87
  -4  -1  -2   27.82    0.90
  -4  -1  -2   28.95    0.89
   4   1   2   28.02    0.91
  -5  -1  -2   46.20    1.38
  -5  -1  -2   50.28    1.40
  -5  -1  -2   48.25    1.37
   5   1   2   51.40    1.44
  -6  -1  -2    4.01    0.44
  -6  -1  -2    4.65    0.46
  -6  -1  -2    4.00    0.42
   6   1   2    4.47    0.48
  -7  -1  -2    0.24    0.18
  -7  -1  -2   -0.09    0.19
   7   1   2    0.13    0.24
  -8  -1  -2    2.81    0.43
   8   1   2    2.49    0.45
   9   1   2    1.84    0.45
  10   1   2    1.22    0.42
  11   1   2    1.74    0.52
  11  -2  -2    0.42    0.34
  10  -2  -2    3.05    0.51
 -10   2   2    2.99    0.51
   9  -2  -2    1.28    0.34
  -9   2   2    0.78    0.28
   8  -2  -2   -0.23    0.20
  -8   2   2    0.11    0.17
   7  -2  -2    0.05    0.18
  -7   2   2    0.17    0.17
  -7   2   2    0.22    0.20
  -7   2   2    0.25    0.17
   6  -2  -2    3.16    0.37
  -6   2   2    3.57    0.35
  -6   2   2    3.77    0.38
  -6   2   2    4.71    0.38
   5  -2  -2   22.17    0.77
  -5   2   2   22.28    0.75
  -5   2   2   21.80    0.75
  -5   2   2   22.62    0.76
   4  -2  -2   13.87    0.53
  -4   2   2   14.40    0.51
  -4   2   2   13.61    0.53
  -4   2   2   14.27    0.52
   3  -2  -2   67.55    1.43
   3  -2  -2   67.24    1.55
  -3   2   2   68.46    1.52
  -3   2   2   68.16    1.55
  -3   2   2   68.83    1.53
   2  -2  -2    0.34    0.11
   2  -2  -2    0.17    0.09
  -2   2   2    0.49    0.12
  -2   2   2    0.37    0.10
   1  -2  -2    1.62    0.14
   1  -2  -2    2.01    0.18
  -1   2   2    1.91    0.17
   0  -2  -2   97.06    2.03
   0  -2  -2   92.81    1.98
   0   2   2   96.97    2.02
   0   2   2   95.46    1.99
  -1  -2  -2   68.61    1.55
  -1  -2  -2   72.03    1.60
   1   2   2   70.91    1.55
   1   2   2   69.70    1.58
  -2  -2  -2   11.34    0.43
  -2  -2  -2   11.11    0.46
  -2  -2  -2   10.67    0.43
   2   2   2   10.65    0.43
   2   2   2   11.14    0.46
  -3  -2  -2  126.71    2.77
  -3  -2  -2  126.24    2.82
  -3  -2  -2  124.82    2.76
   3   2   2  128.74    2.76
   3   2   2  127.99    2.81
  -4  -2  -2   59.25    1.59
  -4  -2  -2   60.92    1.57
  -4  -2  -2   59.00    1.54
   4   2   2   59.45    1.58
  -5  -2  -2   17.42    0.68
  -5  -2  -2   18.04    0.76
  -5  -2  -2   18.53    0.78
  -5  -2  -2   17.25    0.73
   5   2   2   18.74    0.79
  -6  -2  -2   14.49    0.71
  -6  -2  -2   12.88    0.60
  -6  -2  -2   14.95    0.75
   6   2   2   13.97    0.74
  -7  -2  -2    1.48    0.35
  -7  -2  -2    0.96    0.26
   7   2   2    1.00    0.31
   8   2   2    0.94    0.34
   9   2   2    2.66    0.53
  10   2   2    0.90    0.41
  11   2   2   -0.08    0.32
  11  -3  -2   -0.08    0.26
  10  -3  -2    0.21    0.29
 -10   3   2    0.14    0.27
   9  -3  -2    0.43    0.28
  -9   3   2    0.79    0.28
   8  -3  -2    5.63    0.55
  -8   3   2    4.87    0.48
   7  -3  -2    3.28    0.39
  -7   3   2    3.53    0.39
  -7   3   2    4.67    0.43
   6  -3  -2   13.85    0.62
  -6   3   2   13.72    0.60
  -6   3   2   14.09    0.60
  -6   3   2   13.43    0.61
   5  -3  -2   70.91    1.75
  -5   3   2   70.55    1.71
  -5   3   2   73.63    1.74
  -5   3   2   71.72    1.73
   4  -3  -2    0.24    0.13
  -4   3   2    0.26    0.11
  -4   3   2    0.22    0.11
  -4   3   2    0.16    0.11
   3  -3  -2   20.09    0.58
   3  -3  -2   19.45    0.60
  -3   3   2   20.04    0.58
  -3   3   2   20.18    0.60
  -3   3   2   19.45    0.59
   2  -3  -2   21.84    0.64
   2  -3  -2   22.54    0.63
   2  -3  -2   23.24    0.66
  -2   3   2   23.38    0.62
  -2   3   2   23.40    0.64
   0  -3  -2   14.23    0.44
   0  -3  -2   14.36    0.48
   0   3   2   14.25    0.45
   0   3   2   11.55    0.43
   0   3   2   14.63    0.48
  -1  -3  -2  319.08    6.29
  -1  -3  -2  314.47    6.35
   1   3   2  321.44    6.30
   1   3   2  317.45    6.33
  -2  -3  -2   27.39    0.85
  -2  -3  -2   26.42    0.86
   2   3   2   26.56    0.82
  -3  -3  -2   63.18    1.59
  -3  -3  -2   58.87    1.60
  -3  -3  -2   62.05    1.57
  -3  -3  -2   62.43    1.55
   3   3   2   62.99    1.60
   3   3   2   61.88    1.55
  -4  -3  -2   38.15    1.20
  -4  -3  -2   37.67    1.14
  -4  -3  -2   39.17    1.17
  -4  -3  -2   39.91    1.16
   4   3   2   35.66    1.16
   4   3   2   39.63    1.27
  -5  -3  -2   30.32    1.00
  -5  -3  -2   31.49    1.05
  -5  -3  -2   32.03    1.08
  -5  -3  -2   28.40    1.07
   5   3   2   28.53    1.07
  -6  -3  -2    6.75    0.63
  -6  -3  -2    6.74    0.51
  -6  -3  -2    7.52    0.47
   6   3   2    6.83    0.57
  -7  -3  -2    2.88    0.40
  -7  -3  -2    4.59    0.57
   7   3   2    3.06    0.46
   8   3   2   12.57    0.86
   9   3   2   -0.05    0.25
  10   3   2    0.38    0.38
  11  -4  -2    1.20    0.38
 -11   4   2    1.35    0.46
  10  -4  -2    1.40    0.37
 -10   4   2    0.96    0.34
   9  -4  -2   -0.15    0.21
  -9   4   2    0.03    0.19
   8  -4  -2    1.36    0.31
  -8   4   2    1.33    0.28
   7  -4  -2    6.71    0.48
  -7   4   2    5.95    0.45
  -7   4   2    6.09    0.46
   6  -4  -2    1.41    0.25
  -6   4   2    1.71    0.26
  -6   4   2    1.37    0.23
  -6   4   2    1.63    0.24
   5  -4  -2    6.07    0.38
  -5   4   2    5.51    0.34
  -5   4   2    6.41    0.37
  -5   4   2    5.71    0.35
   4  -4  -2   29.42    0.84
   4  -4  -2   28.73    0.79
  -4   4   2   29.35    0.80
  -4   4   2   27.94    0.81
  -4   4   2   29.31    0.80
  -4   4   2   27.46    0.80
   3  -4  -2    0.09    0.07
   3  -4  -2    0.20    0.11
   3  -4  -2    0.28    0.11
  -3   4   2    0.14    0.09
  -3   4   2    0.00    0.10
  -3   4   2    0.24    0.09
  -3   4   2    0.15    0.10
   2  -4  -2    0.93    0.17
   2  -4  -2    1.17    0.17
  -2   4   2    0.61    0.11
  -2   4   2    0.81    0.16
  -2   4   2    1.07    0.16
  -2   4   2    0.72    0.12
   1  -4  -2   26.17    0.74
  -1   4   2   23.94    0.69
  -1   4   2   26.43    0.83
  -1   4   2   27.80    0.73
  -1   4   2   25.87    0.69
   0  -4  -2    0.05    0.12
   0  -4  -2   -0.06    0.07
   0   4   2    0.17    0.09
   0   4   2    0.19    0.12
   0   4   2    0.18    0.09
  -1  -4  -2  194.01    3.93
  -1  -4  -2  192.78    4.02
  -1  -4  -2  188.85    4.06
   1   4   2  194.13    3.95
   1   4   2  187.33    3.96
   1   4   2  193.91    3.99
  -2  -4  -2  302.96    6.03
  -2  -4  -2  286.98    5.98
   2   4   2  286.21    5.95
  -3  -4  -2    0.26    0.12
  -3  -4  -2    0.08    0.16
  -3  -4  -2    0.13    0.14
   3   4   2    0.05    0.08
   3   4   2    0.19    0.17
  -4  -4  -2    0.80    0.23
  -4  -4  -2    0.57    0.19
  -4  -4  -2    0.48    0.17
   4   4   2    0.39    0.18
   4   4   2    0.77    0.25
  -5  -4  -2   22.42    0.90
  -5  -4  -2   24.16    0.91
  -5  -4  -2   24.95    1.01
   5   4   2   23.75    0.97
  -6  -4  -2    0.97    0.30
  -6  -4  -2    1.33    0.30
  -6  -4  -2    0.95    0.23
   6   4   2    0.70    0.28
  -7  -4  -2    1.74    0.41
   7   4   2    1.10    0.36
   8   4   2    3.30    0.54
   9   4   2    3.96    0.64
  10   4   2    0.07    0.37
  11  -5  -2    0.24    0.30
 -11   5   2   -0.57    0.21
  10  -5  -2    1.22    0.36
 -10   5   2    1.08    0.36
   9  -5  -2    8.09    0.63
  -9   5   2    9.19    0.65
   8  -5  -2    0.10    0.21
  -8   5   2    0.18    0.20
   7  -5  -2    6.06    0.46
  -7   5   2    5.71    0.45
  -7   5   2    6.81    0.46
   6  -5  -2    5.44    0.40
  -6   5   2    5.07    0.37
  -6   5   2    6.06    0.40
   5  -5  -2    0.34    0.16
  -5   5   2    0.65    0.16
  -5   5   2    0.54    0.15
  -5   5   2    0.54    0.15
  -5   5   2    0.42    0.14
   4  -5  -2   49.72    1.26
   4  -5  -2   49.11    1.24
  -4   5   2   49.93    1.27
  -4   5   2   46.66    1.20
  -4   5   2   47.82    1.19
  -4   5   2   48.48    1.19
   3  -5  -2   17.35    0.63
   3  -5  -2   16.79    0.56
  -3   5   2   16.27    0.52
  -3   5   2   16.53    0.53
  -3   5   2   16.36    0.62
  -3   5   2   16.92    0.54
   2  -5  -2    0.23    0.13
   2  -5  -2    0.20    0.12
  -2   5   2    0.50    0.16
  -2   5   2    0.19    0.11
  -2   5   2    0.22    0.09
  -2   5   2    0.30    0.10
   1  -5  -2    0.67    0.15
   1  -5  -2    0.38    0.15
  -1   5   2    0.70    0.13
  -1   5   2    0.55    0.14
  -1   5   2    0.59    0.19
  -1   5   2    0.66    0.13
   0  -5  -2  154.82    3.38
   0  -5  -2  163.05    3.51
   0   5   2  161.93    3.36
   0   5   2  157.29    3.36
   0   5   2  162.67    3.34
  -1  -5  -2   97.99    2.34
  -1  -5  -2  101.31    2.42
  -1  -5  -2  103.33    2.26
   1   5   2  103.27    2.28
   1   5   2  102.13    2.30
   1   5   2  102.59    2.32
  -2  -5  -2    8.75    0.50
  -2  -5  -2   10.24    0.54
  -2  -5  -2    8.74    0.44
   2   5   2    7.33    0.45
  -3  -5  -2   25.66    0.93
  -3  -5  -2   23.83    0.92
   3   5   2   24.97    0.91
  -4  -5  -2   12.96    0.70
  -4  -5  -2   14.82    0.70
  -4  -5  -2   12.18    0.61
   4   5   2   14.74    0.73
   4   5   2   13.76    0.66
  -5  -5  -2    0.41    0.17
  -5  -5  -2    0.21    0.21
   5   5   2    0.26    0.21
  -6  -5  -2   10.78    0.76
   6   5   2   11.48    0.76
  -7  -5  -2    6.36    0.71
   7   5   2    6.12    0.71
   8   5   2   -0.17    0.27
   9   5   2    0.66    0.40
  10   5   2    0.34    0.40
  11  -6  -2    0.70    0.34
 -11   6   2    0.69    0.36
  10  -6  -2   -0.16    0.24
 -10   6   2    0.05    0.23
   9  -6  -2    1.90    0.37
  -9   6   2    1.93    0.37
   8  -6  -2    5.77    0.53
  -8   6   2    4.81    0.48
  -8   6   2    5.38    0.53
   7  -6  -2    0.72    0.22
  -7   6   2    0.61    0.19
  -7   6   2    0.56    0.20
   6  -6  -2    8.56    0.49
  -6   6   2    9.49    0.50
  -6   6   2    9.91    0.49
  -6   6   2   10.27    0.47
   5  -6  -2   22.89    0.76
  -5   6   2   21.85    0.76
  -5   6   2   21.11    0.67
  -5   6   2   22.35    0.74
  -5   6   2   22.82    0.72
   4  -6  -2   35.78    0.99
   4  -6  -2   34.15    1.05
  -4   6   2   35.60    1.07
  -4   6   2   36.60    0.94
  -4   6   2   35.10    0.95
  -4   6   2   36.78    0.98
   3  -6  -2    4.67    0.30
   3  -6  -2    4.54    0.35
   3  -6  -2    5.05    0.32
  -3   6   2    4.34    0.27
  -3   6   2    4.63    0.36
  -3   6   2    4.66    0.27
  -3   6   2    4.57    0.27
   2  -6  -2   11.12    0.47
   2  -6  -2   10.47    0.53
  -2   6   2   11.70    0.44
  -2   6   2   11.38    0.56
  -2   6   2   11.05    0.44
  -2   6   2   11.18    0.43
   1  -6  -2    3.34    0.36
   1  -6  -2    2.88    0.29
  -1   6   2    3.52    0.26
  -1   6   2    4.04    0.28
  -1   6   2    3.41    0.37
  -1   6   2    3.59    0.25
   0  -6  -2   81.03    1.96
   0  -6  -2   83.58    2.09
   0   6   2   83.03    1.93
   0   6   2   84.04    1.91
   0   6   2   81.68    1.92
  -1  -6  -2   15.13    0.68
  -1  -6  -2   14.48    0.64
   1   6   2   14.93    0.61
   1   6   2   14.65    0.60
   1   6   2   14.89    0.59
  -2  -6  -2   39.77    1.28
  -2  -6  -2   40.01    1.14
  -2  -6  -2   40.32    1.24
   2   6   2   40.50    1.17
   2   6   2   38.63    1.20
  -3  -6  -2    9.42    0.50
  -3  -6  -2    7.81    0.53
   3   6   2    9.30    0.56
   3   6   2    8.65    0.51
  -4  -6  -2    4.77    0.51
   4   6   2    5.67    0.57
  -5  -6  -2   16.96    0.89
   5   6   2   16.59    0.88
  -6  -6  -2    0.20    0.29
   6   6   2    0.56    0.32
  -7  -6  -2    2.82    0.51
   7   6   2    4.66    0.65
   8   6   2    5.27    0.74
   9   6   2    0.04    0.37
  10   6   2    0.37    0.39
  11  -7  -2    0.26    0.30
 -11   7   2    0.41    0.31
  10  -7  -2    1.47    0.38
 -10   7   2    1.45    0.37
   9  -7  -2    1.11    0.32
  -9   7   2    0.96    0.31
   8  -7  -2    3.52    0.42
  -8   7   2    4.01    0.44
  -8   7   2    4.10    0.47
   7  -7  -2    0.86    0.22
  -7   7   2    0.68    0.21
  -7   7   2    0.72    0.21
   6  -7  -2    3.25    0.35
  -6   7   2    3.28    0.34
  -6   7   2    2.78    0.32
  -6   7   2    2.59    0.29
   5  -7  -2    0.03    0.13
   5  -7  -2   -0.02    0.06
   5  -7  -2    0.05    0.13
  -5   7   2    0.04    0.11
  -5   7   2    0.00    0.11
  -5   7   2   -0.17    0.12
   4  -7  -2   10.43    0.47
   4  -7  -2    9.92    0.54
  -4   7   2   10.17    0.40
  -4   7   2   10.51    0.56
  -4   7   2   10.37    0.43
  -4   7   2   10.02    0.44
   3  -7  -2    1.47    0.21
   3  -7  -2    1.46    0.26
  -3   7   2    1.47    0.19
  -3   7   2    1.71    0.19
  -3   7   2    2.00    0.22
  -3   7   2    1.00    0.23
   2  -7  -2   16.14    0.72
   2  -7  -2   16.93    0.62
  -2   7   2   15.36    0.72
  -2   7   2   16.35    0.57
  -2   7   2   17.37    0.58
  -2   7   2   16.75    0.58
   1  -7  -2   32.39    1.00
   1  -7  -2   35.46    1.14
  -1   7   2   33.24    0.94
  -1   7   2   33.05    0.96
  -1   7   2   32.89    1.13
  -1   7   2   33.98    0.96
   0  -7  -2    3.61    0.35
   0  -7  -2    3.92    0.42
   0   7   2    4.08    0.33
   0   7   2    3.52    0.42
   0   7   2    3.80    0.30
   0   7   2    3.98    0.32
  -1  -7  -2    5.37    0.41
   1   7   2    5.64    0.40
   1   7   2    5.98    0.41
   1   7   2    6.06    0.39
  -2  -7  -2   41.96    1.33
   2   7   2   41.43    1.27
   2   7   2   42.23    1.28
   2   7   2   40.99    1.24
  -3  -7  -2   23.17    0.97
  -3  -7  -2   21.92    1.19
   3   7   2   22.02    0.89
   3   7   2   22.92    0.93
  -4  -7  -2    1.11    0.33
   4   7   2    1.42    0.33
  -5  -7  -2    0.30    0.30
   5   7   2    0.84    0.32
  -6  -7  -2    9.79    0.77
   6   7   2    9.95    0.76
  -7  -7  -2    1.25    0.41
   7   7   2    1.29    0.41
  -8  -7  -2    0.31    0.45
   8   7   2   -0.26    0.30
   9   7   2   -0.21    0.26
  11  -8  -2   -0.45    0.25
 -11   8   2   -0.18    0.24
  10  -8  -2    0.17    0.26
 -10   8   2    0.34    0.25
   9  -8  -2    5.94    0.59
  -9   8   2    4.57    0.53
   8  -8  -2   10.46    0.62
  -8   8   2   11.07    0.65
  -8   8   2   10.80    0.63
   7  -8  -2    0.85    0.23
  -7   8   2    0.70    0.20
  -7   8   2    0.55    0.20
   6  -8  -2    5.92    0.41
  -6   8   2    5.89    0.45
  -6   8   2    5.13    0.39
  -6   8   2    6.38    0.41
   5  -8  -2    5.14    0.36
   5  -8  -2    4.23    0.42
  -5   8   2    4.41    0.33
  -5   8   2    5.18    0.44
  -5   8   2    5.40    0.36
   4  -8  -2   -0.01    0.06
   4  -8  -2    0.19    0.14
   4  -8  -2   -0.09    0.13
  -4   8   2    0.04    0.15
  -4   8   2   -0.05    0.10
  -4   8   2   -0.04    0.09
   3  -8  -2   23.73    0.80
  -3   8   2   23.92    0.71
  -3   8   2   24.14    0.95
  -3   8   2   23.41    0.74
  -3   8   2   22.93    0.74
   2  -8  -2    3.29    0.34
  -2   8   2    3.51    0.41
  -2   8   2    4.03    0.29
  -2   8   2    3.45    0.28
  -2   8   2    3.64    0.28
   1  -8  -2    0.10    0.15
  -1   8   2    0.25    0.13
  -1   8   2    0.17    0.19
  -1   8   2    0.03    0.10
  -1   8   2    0.29    0.15
   0  -8  -2    8.81    0.51
   0   8   2    8.25    0.59
   0   8   2    8.06    0.45
   0   8   2    7.59    0.45
   0   8   2    8.48    0.46
  -1  -8  -2   45.58    1.43
   1   8   2   50.01    1.41
   1   8   2   50.02    1.39
   1   8   2   49.79    1.42
  -2  -8  -2    1.28    0.29
   2   8   2    1.67    0.30
   2   8   2    1.47    0.25
   2   8   2    1.21    0.26
  -3  -8  -2    7.65    0.58
   3   8   2    7.55    0.54
   3   8   2    8.91    0.58
  -4  -8  -2    5.59    0.61
   4   8   2    4.05    0.50
  -5  -8  -2    1.64    0.41
   5   8   2    0.79    0.31
  -6  -8  -2    1.50    0.44
   6   8   2    1.81    0.46
  -7  -8  -2    2.88    0.59
   7   8   2    2.43    0.51
  -8  -8  -2    0.35    0.41
   8   8   2    0.74    0.38
   9   8   2   -0.05    0.36
  11  -9  -2   -0.27    0.24
 -11   9   2    0.06    0.25
  10  -9  -2    0.09    0.24
 -10   9   2   -0.13    0.21
   9  -9  -2    1.26    0.33
  -9   9   2    1.15    0.30
   8  -9  -2    3.46    0.42
  -8   9   2    2.99    0.39
  -8   9   2    3.68    0.44
   7  -9  -2    0.36    0.20
  -7   9   2    0.45    0.21
  -7   9   2    0.41    0.19
   6  -9  -2    1.19    0.24
  -6   9   2    1.47    0.25
  -6   9   2    1.30    0.23
  -6   9   2    1.53    0.30
   5  -9  -2    8.84    0.47
  -5   9   2    9.17    0.60
  -5   9   2    8.90    0.47
  -5   9   2    8.95    0.47
   4  -9  -2   11.49    0.54
   4  -9  -2   11.07    0.52
  -4   9   2   10.54    0.49
  -4   9   2   10.74    0.65
  -4   9   2   10.06    0.49
   3  -9  -2    0.35    0.17
  -3   9   2    0.59    0.16
  -3   9   2    0.31    0.20
  -3   9   2    0.27    0.14
  -3   9   2    0.45    0.22
   2  -9  -2    8.22    0.49
  -2   9   2    8.50    0.45
  -2   9   2    8.24    0.44
  -2   9   2    9.14    0.63
  -2   9   2    8.85    0.43
   1  -9  -2    5.95    0.45
  -1   9   2    4.77    0.53
  -1   9   2    4.77    0.36
  -1   9   2    5.98    0.41
  -1   9   2    5.69    0.38
   0  -9  -2    3.15    0.39
   0   9   2    2.88    0.34
   0   9   2    3.32    0.48
   0   9   2    3.34    0.37
   0   9   2    2.90    0.35
  -1  -9  -2    7.92    0.56
   1   9   2    8.71    0.54
   1   9   2    7.96    0.50
   1   9   2    7.75    0.51
  -2  -9  -2   14.10    0.79
   2   9   2   13.21    0.71
   2   9   2   13.18    0.70
  -3  -9  -2    2.24    0.41
   3   9   2    2.38    0.41
   3   9   2    1.98    0.37
  -4  -9  -2   21.31    1.07
   4   9   2   19.67    0.98
  -5  -9  -2    4.04    0.60
   5   9   2    4.51    0.60
  -6  -9  -2    0.58    0.35
   6   9   2    0.37    0.30
  -7  -9  -2    0.75    0.41
   7   9   2    0.35    0.31
  -8  -9  -2    1.40    0.54
   8   9   2    1.33    0.48
  10 -10  -2    0.58    0.29
 -10  10   2    0.54    0.27
   9 -10  -2    1.10    0.30
  -9  10   2    1.19    0.30
   8 -10  -2    0.33    0.20
  -8  10   2    0.17    0.20
  -8  10   2   -0.08    0.16
   7 -10  -2    2.34    0.34
  -7  10   2    1.85    0.30
  -7  10   2    2.23    0.32
   6 -10  -2    1.49    0.26
  -6  10   2    2.33    0.31
  -6  10   2    1.54    0.26
  -6  10   2    1.73    0.34
   5 -10  -2    0.44    0.18
  -5  10   2    0.53    0.18
  -5  10   2    0.39    0.24
  -5  10   2    0.19    0.15
   4 -10  -2   10.01    0.52
   4 -10  -2   10.62    0.54
  -4  10   2   10.16    0.51
  -4  10   2   10.67    0.52
  -4  10   2   11.33    0.71
   3 -10  -2   10.02    0.53
  -3  10   2    9.81    0.50
  -3  10   2   10.33    0.51
  -3  10   2    9.90    0.69
   2 -10  -2    9.55    0.54
  -2  10   2    9.12    0.49
  -2  10   2    9.00    0.65
  -2  10   2    9.46    0.52
   1 -10  -2    2.48    0.36
  -1  10   2    1.93    0.28
  -1  10   2    2.13    0.30
  -1  10   2    2.22    0.42
  -1  10   2    2.37    0.31
   0 -10  -2    6.22    0.50
   0  10   2    6.20    0.45
   0  10   2    5.63    0.44
  -1 -10  -2   10.07    0.65
   1  10   2    8.70    0.59
   1  10   2   10.20    0.61
  -2 -10  -2    2.84    0.45
   2  10   2    3.80    0.47
   2  10   2    3.17    0.43
  -3 -10  -2    6.02    0.65
   3  10   2    7.03    0.57
  -4 -10  -2    3.87    0.60
   4  10   2    4.25    0.56
  -5 -10  -2    0.93    0.37
   5  10   2    0.87    0.36
  -6 -10  -2    0.21    0.33
   6  10   2    0.80    0.39
  -7 -10  -2    2.58    0.57
   7  10   2    2.44    0.52
  -8 -10  -2    0.10    0.42
   8  10   2    0.31    0.38
  10 -11  -2   -0.09    0.24
 -10  11   2    0.02    0.22
   9 -11  -2    0.17    0.22
  -9  11   2    0.90    0.28
   8 -11  -2    0.41    0.22
  -8  11   2    0.85    0.26
   7 -11  -2    0.01    0.17
  -7  11   2   -0.07    0.15
  -7  11   2    0.16    0.18
   6 -11  -2    5.28    0.42
  -6  11   2    5.73    0.43
  -6  11   2    4.74    0.55
  -6  11   2    5.29    0.43
   5 -11  -2    3.99    0.40
  -5  11   2    3.80    0.38
  -5  11   2    4.04    0.39
  -5  11   2    3.55    0.49
   4 -11  -2    3.62    0.40
  -4  11   2    2.96    0.46
  -4  11   2    3.53    0.36
  -4  11   2    3.40    0.36
   3 -11  -2    5.00    0.46
  -3  11   2    4.78    0.39
  -3  11   2    5.14    0.41
  -3  11   2    5.96    0.63
   2 -11  -2   16.12    0.75
  -2  11   2   15.84    0.72
  -2  11   2   17.73    0.95
  -2  11   2   14.65    0.67
   1 -11  -2    5.87    0.54
  -1  11   2    5.49    0.64
  -1  11   2    5.66    0.47
  -1  11   2    6.10    0.45
   0 -11  -2   24.73    1.03
   0  11   2   23.78    1.38
   0  11   2   23.75    0.98
  -1 -11  -2   11.94    0.75
   1  11   2   13.13    0.74
   1  11   2   12.53    0.71
  -2 -11  -2    7.60    0.63
   2  11   2    7.13    0.59
   2  11   2    7.91    0.60
  -3 -11  -2    0.73    0.35
   3  11   2    0.61    0.29
  -4 -11  -2    4.37    0.66
   4  11   2    4.18    0.57
  -5 -11  -2    0.69    0.42
   5  11   2    0.57    0.35
  -6 -11  -2   -0.24    0.32
   6  11   2    0.58    0.39
  -7 -11  -2    1.32    0.49
   7  11   2    1.38    0.48
  10 -12  -2   -0.06    0.23
 -10  12   2    0.12    0.24
   9 -12  -2    0.30    0.23
  -9  12   2    0.17    0.22
   8 -12  -2    0.54    0.24
  -8  12   2    0.29    0.22
   7 -12  -2    2.54    0.36
  -7  12   2    2.13    0.34
  -7  12   2    1.81    0.30
   6 -12  -2    0.40    0.20
  -6  12   2    0.15    0.25
  -6  12   2    0.35    0.20
  -6  12   2    0.23    0.19
   5 -12  -2    2.22    0.32
  -5  12   2    1.92    0.30
  -5  12   2    1.97    0.30
  -5  12   2    2.18    0.42
   4 -12  -2    6.45    0.49
  -4  12   2    5.16    0.42
  -4  12   2    6.88    0.72
  -4  12   2    6.40    0.46
   3 -12  -2    3.62    0.42
  -3  12   2    3.92    0.41
  -3  12   2    2.80    0.47
  -3  12   2    4.32    0.42
   2 -12  -2    0.33    0.22
  -2  12   2    0.05    0.23
  -2  12   2    0.42    0.20
  -2  12   2   -0.04    0.15
   1 -12  -2    3.76    0.48
  -1  12   2    2.07    0.48
  -1  12   2    2.83    0.39
  -1  12   2    2.64    0.45
   0 -12  -2    4.76    0.54
   0  12   2    4.24    0.50
  -1 -12  -2    0.27    0.27
   1  12   2    0.20    0.22
  -2 -12  -2   12.83    0.85
   2  12   2   11.69    0.80
  -3 -12  -2    1.42    0.42
  -4 -12  -2    0.29    0.32
  -5 -12  -2    2.99    0.62
  -6 -12  -2    0.14    0.40
  -7 -12  -2   -0.11    0.35
   9 -13  -2    0.63    0.25
  -9  13   2    0.42    0.26
   8 -13  -2    0.16    0.20
  -8  13   2   -0.12    0.18
   7 -13  -2    2.95    0.39
  -7  13   2    1.89    0.34
  -7  13   2    2.39    0.42
   6 -13  -2    4.69    0.46
  -6  13   2    4.09    0.43
  -6  13   2    4.69    0.47
  -6  13   2    3.68    0.57
   5 -13  -2    0.05    0.17
  -5  13   2    0.00    0.16
  -5  13   2    0.09    0.18
  -5  13   2   -0.08    0.22
   4 -13  -2    4.05    0.46
  -4  13   2    4.30    0.45
  -4  13   2    3.95    0.58
  -4  13   2    3.70    0.42
   3 -13  -2    3.88    0.46
  -3  13   2    3.06    0.39
  -3  13   2    4.33    0.63
  -3  13   2    3.10    0.40
   2 -13  -2    0.75    0.28
  -2  13   2    1.01    0.28
  -2  13   2    0.23    0.35
   1 -13  -2    0.20    0.23
  -1  13   2    0.09    0.20
   0 -13  -2    2.37    0.44
   0  13   2    2.16    0.40
  -1 -13  -2    7.87    0.75
   1  13   2    8.07    0.75
  -2 -13  -2    0.83    0.34
  -3 -13  -2    1.18    0.43
  -4 -13  -2    0.66    0.42
  -5 -13  -2    0.29    0.39
  -6 -13  -2    5.30    0.82
   9 -14  -2    0.03    0.21
  -9  14   2    0.06    0.24
   8 -14  -2    1.49    0.31
  -8  14   2    1.50    0.35
   7 -14  -2    0.42    0.22
  -7  14   2    0.46    0.24
   6 -14  -2    1.91    0.32
  -6  14   2    1.32    0.30
   5 -14  -2    1.60    0.31
  -5  14   2    2.19    0.36
  -5  14   2    1.62    0.44
  -5  14   2    1.26    0.32
   4 -14  -2    0.18    0.21
  -4  14   2    0.20    0.34
  -4  14   2    0.20    0.20
   3 -14  -2    0.64    0.27
  -3  14   2    0.00    0.20
  -3  14   2    0.44    0.33
   2 -14  -2    7.34    0.60
  -2  14   2    7.39    0.60
   1 -14  -2    6.28    0.66
   0 -14  -2    0.71    0.33
   0  14   2    0.65    0.31
  -1 -14  -2    1.33    0.43
   1  14   2    1.49    0.39
  -2 -14  -2    1.20    0.42
  -3 -14  -2    0.41    0.37
  -4 -14  -2    0.54    0.43
  -5 -14  -2    1.08    0.51
   8 -15  -2   -0.13    0.19
  -8  15   2    0.05    0.22
   7 -15  -2    0.42    0.23
  -7  15   2    0.51    0.25
   6 -15  -2    0.28    0.22
  -6  15   2    0.49    0.24
   5 -15  -2    0.63    0.24
  -5  15   2    0.14    0.22
   4 -15  -2    2.79    0.43
  -4  15   2    2.98    0.43
   3 -15  -2    1.64    0.36
  -3  15   2    0.97    0.31
   2 -15  -2    0.52    0.31
  -2  15   2    0.23    0.25
   1 -15  -2    7.53    0.74
  -1  15   2    8.40    0.70
   0 -15  -2    1.98    0.45
   0  15   2    3.13    0.52
  -1 -15  -2    0.06    0.31
  -2 -15  -2    3.57    0.64
  -3 -15  -2    1.80    0.50
  -4 -15  -2    0.08    0.38
   7 -16  -2   -0.07    0.20
  -7  16   2    0.34    0.25
   6 -16  -2    0.35    0.23
  -6  16   2    0.49    0.26
   5 -16  -2    1.26    0.31
  -5  16   2    1.27    0.34
   4 -16  -2   -0.05    0.23
  -4  16   2   -0.04    0.21
   3 -16  -2    4.50    0.56
  -3  16   2    4.10    0.53
   2 -16  -2    3.42    0.53
   1 -16  -2   -0.11    0.26
  -1  16   2    0.12    0.25
   0 -16  -2    0.08    0.30
   0  16   2   -0.26    0.25
  -1 -16  -2    1.11    0.44
  -2 -16  -2    0.42    0.41
  -3 -16  -2   -0.18    0.38
   6 -17  -2    0.02    0.21
  -6  17   2   -0.06    0.24
   5 -17  -2    0.78    0.27
  -5  17   2    0.53    0.29
   4 -17  -2    0.31    0.30
  -4  17   2    0.39    0.28
   3 -17  -2    0.34    0.30
  -3  17   2   -0.06    0.25
   2 -17  -2    0.08    0.29
  -2  17   2    0.26    0.29
   1 -17  -2    0.72    0.38
  -1  17   2    0.66    0.34
   0 -17  -2   -0.08    0.30
  -1 -17  -2   -0.14    0.33
  -2 -17  -2    1.94    0.55
   5 -18  -2    0.22    0.24
  -5  18   2    0.21    0.29
   4 -18  -2    3.76    0.55
  -4  18   2    2.70    0.49
   3 -18  -2    0.58    0.34
   2 -18  -2   -0.25    0.27
  -2  18   2    0.13    0.27
   1 -18  -2   -0.19    0.32
  -1  18   2    0.07    0.33
   0 -18  -2    1.17    0.46
   0  19  -3    0.24    0.29
   0 -19   3   -0.06    0.29
  -1  19  -3    0.75    0.34
   1 -19   3    0.39    0.32
  -2  19  -3    1.67    0.39
   2 -19   3    0.91    0.32
  -3  19  -3   -0.11    0.22
   3 -19   3   -0.12    0.22
  -4  19  -3    0.74    0.29
   4 -19   3    1.55    0.33
  -2 -18   3    0.11    0.34
   1  18  -3    0.19    0.30
  -1 -18   3   -0.38    0.26
   0  18  -3   -0.19    0.21
   0 -18   3    0.29    0.29
  -1  18  -3   -0.05    0.25
   1 -18   3    0.50    0.31
  -2  18  -3   -0.13    0.22
   2 -18   3    0.29    0.26
  -3  18  -3    0.39    0.26
   3 -18   3    0.44    0.27
  -4  18  -3    0.01    0.22
   4 -18   3   -0.13    0.19
  -5  18  -3    0.31    0.20
  -5  18  -3   -0.02    0.18
  -6  18  -3    0.09    0.19
  -6  18  -3    0.10    0.17
  -4 -17   3   -0.14    0.35
  -3 -17   3    3.08    0.63
  -2 -17   3    0.44    0.35
   1  17  -3    0.07    0.25
  -1 -17   3    0.24    0.31
   0  17  -3    3.91    0.55
   0 -17   3    3.75    0.56
  -1  17  -3    1.51    0.36
   1 -17   3    1.23    0.35
  -2  17  -3    1.31    0.33
   2 -17   3    1.75    0.36
  -3  17  -3    0.32    0.23
  -3  17  -3    0.22    0.19
   3 -17   3    0.09    0.22
  -4  17  -3    0.54    0.22
  -4  17  -3    0.61    0.22
   4 -17   3    0.55    0.22
  -5  17  -3    0.03    0.16
  -5  17  -3   -0.07    0.13
  -6  17  -3    0.28    0.17
  -6  17  -3    0.11    0.17
  -7  17  -3    0.21    0.17
  -7  17  -3    0.16    0.16
  -5 -16   3    2.16    0.61
  -4 -16   3    3.11    0.64
  -3 -16   3   -0.14    0.31
   2  16  -3    0.36    0.31
  -2 -16   3   -0.07    0.28
   1  16  -3    2.06    0.43
  -1 -16   3    2.12    0.45
   0  16  -3    1.37    0.35
   0 -16   3    1.54    0.37
  -1  16  -3    0.02    0.21
   1 -16   3    0.08    0.23
  -2  16  -3    1.84    0.33
  -2  16  -3    1.96    0.32
   2 -16   3    1.94    0.35
  -3  16  -3    1.03    0.24
   3 -16   3    0.92    0.26
  -4  16  -3    0.68    0.22
  -4  16  -3    0.78    0.20
   4 -16   3    0.56    0.19
  -5  16  -3    1.27    0.23
  -5  16  -3    0.79    0.21
   5 -16   3    1.00    0.18
  -6  16  -3    0.45    0.17
  -6  16  -3    0.13    0.14
  -7  16  -3    0.03    0.14
  -7  16  -3    0.14    0.14
  -8  16  -3    0.10    0.16
  -8  16  -3    0.24    0.16
  -6 -15   3    0.64    0.48
  -5 -15   3   -0.55    0.33
  -4 -15   3   -0.35    0.31
  -3 -15   3    0.30    0.35
   2  15  -3    0.05    0.27
   2  15  -3    0.40    0.27
  -2 -15   3   -0.09    0.25
   1  15  -3    0.48    0.26
   1  15  -3    0.97    0.41
  -1 -15   3    0.50    0.29
   0  15  -3    4.20    0.66
   0  15  -3    3.76    0.48
   0 -15   3    4.41    0.52
  -1  15  -3    8.26    0.55
  -1  15  -3    8.56    0.60
  -1  15  -3    8.76    0.91
   1 -15   3    9.51    0.63
  -2  15  -3   -0.05    0.16
  -2  15  -3    0.17    0.16
  -2  15  -3   -0.14    0.30
   2 -15   3    0.12    0.18
  -3  15  -3    3.98    0.37
  -3  15  -3    3.52    0.37
  -3  15  -3    3.49    0.62
   3 -15   3    3.90    0.38
  -4  15  -3    3.52    0.33
  -4  15  -3    2.82    0.29
  -4  15  -3    3.52    0.60
   4 -15   3    3.80    0.32
  -5  15  -3    0.21    0.30
  -5  15  -3    0.25    0.13
  -5  15  -3    0.12    0.12
   5 -15   3    0.07    0.11
  -6  15  -3    1.11    0.18
  -6  15  -3    1.28    0.44
  -6  15  -3    1.32    0.21
  -7  15  -3    1.96    0.26
  -7  15  -3    2.32    0.26
  -8  15  -3   -0.04    0.15
  -8  15  -3    0.08    0.14
  -6 -14   3    0.67    0.45
  -5 -14   3    2.14    0.51
   4  14  -3   -0.05    0.29
  -4 -14   3   -0.18    0.28
   3  14  -3    0.39    0.31
   3  14  -3    0.16    0.27
  -3 -14   3    0.28    0.30
   2  14  -3    2.42    0.43
   2  14  -3    1.86    0.47
  -2 -14   3    2.39    0.45
   1  14  -3    5.65    0.72
   1  14  -3    5.15    0.55
  -1 -14   3    5.12    0.58
   0  14  -3    0.81    0.26
   0  14  -3    0.64    0.34
   0  14  -3    0.59    0.24
   0 -14   3    1.08    0.31
  -1  14  -3   27.37    0.99
  -1  14  -3   25.49    0.94
  -1  14  -3   26.35    1.31
   1 -14   3   26.15    1.00
  -2  14  -3    0.99    0.21
  -2  14  -3    1.39    0.42
   2 -14   3    1.20    0.26
  -3  14  -3    0.28    0.32
  -3  14  -3    0.34    0.16
  -3  14  -3    0.58    0.16
   3 -14   3    0.69    0.20
  -4  14  -3    4.30    0.63
  -4  14  -3    3.51    0.28
  -4  14  -3    3.19    0.26
   4 -14   3    3.50    0.28
  -5  14  -3    3.93    0.26
  -5  14  -3    3.68    0.26
  -5  14  -3    3.22    0.57
   5 -14   3    4.17    0.24
  -6  14  -3    0.06    0.10
  -6  14  -3   -0.04    0.10
  -6  14  -3   -0.23    0.24
  -7  14  -3    0.83    0.17
  -7  14  -3    0.74    0.17
  -8  14  -3    0.15    0.14
  -8  14  -3    0.09    0.15
  -9  14  -3    0.32    0.19
  -9  14  -3   -0.03    0.16
  -7 -13   3    1.04    0.49
  -6 -13   3    0.01    0.35
  -5 -13   3   -0.04    0.31
   4  13  -3    3.14    0.56
  -4 -13   3    2.21    0.48
   3  13  -3    0.28    0.29
   3  13  -3    0.48    0.32
  -3 -13   3    0.52    0.33
   2  13  -3    0.56    0.32
   2  13  -3    0.03    0.20
  -2 -13   3   -0.28    0.21
   1  13  -3   26.06    1.25
   1  13  -3   22.97    0.99
  -1 -13   3   23.99    1.04
   0  13  -3   10.95    0.62
   0  13  -3   12.00    0.87
   0  13  -3   10.08    0.58
   0 -13   3   11.16    0.65
  -1  13  -3    0.38    0.19
  -1  13  -3    0.55    0.33
  -1  13  -3    0.35    0.16
   1 -13   3    0.63    0.22
  -2  13  -3    5.73    0.68
  -2  13  -3    5.56    0.36
  -2  13  -3    6.63    0.40
   2 -13   3    6.11    0.42
  -3  13  -3   -0.02    0.22
  -3  13  -3    0.23    0.13
  -3  13  -3    0.22    0.11
   3 -13   3    0.39    0.15
  -4  13  -3    0.07    0.09
  -4  13  -3    0.07    0.09
  -4  13  -3   -0.13    0.25
   4 -13   3    0.02    0.11
  -5  13  -3    6.16    0.27
  -5  13  -3    5.55    0.67
  -5  13  -3    6.08    0.27
   5 -13   3    6.10    0.27
  -6  13  -3    3.03    0.21
  -6  13  -3    2.80    0.21
  -6  13  -3    3.55    0.55
  -7  13  -3    0.40    0.30
  -7  13  -3    0.31    0.13
  -7  13  -3    0.29    0.12
  -8  13  -3    0.81    0.20
  -8  13  -3    0.86    0.20
  -9  13  -3    0.51    0.21
  -9  13  -3    0.27    0.19
  -8 -12   3   -0.41    0.30
  -7 -12   3    0.62    0.41
  -6 -12   3    0.54    0.40
  -5 -12   3    0.88    0.40
   4  12  -3    2.92    0.52
  -4 -12   3    1.32    0.40
   3  12  -3   10.89    0.72
   3  12  -3    8.80    0.75
  -3 -12   3   10.46    0.74
   2  12  -3   27.40    1.27
   2  12  -3   27.33    1.09
  -2 -12   3   27.87    1.14
   1  12  -3    9.00    0.58
   1  12  -3    8.75    0.54
   1  12  -3    8.70    0.71
  -1 -12   3    8.71    0.59
   0  12  -3    0.37    0.19
   0  12  -3    0.52    0.18
   0  12  -3    0.25    0.27
   0 -12   3    0.76    0.24
  -1  12  -3    2.23    0.45
  -1  12  -3    1.83    0.26
  -1  12  -3    2.21    0.26
   1 -12   3    1.67    0.27
  -2  12  -3    3.41    0.29
  -2  12  -3    3.64    0.56
  -2  12  -3    3.81    0.28
   2 -12   3    4.08    0.35
  -3  12  -3    0.70    0.13
  -3  12  -3    0.38    0.27
  -3  12  -3    0.96    0.14
   3 -12   3    0.87    0.17
  -4  12  -3   15.82    0.92
  -4  12  -3   15.02    0.40
   4 -12   3   15.43    0.49
  -5  12  -3    3.14    0.49
   5 -12   3    3.36    0.20
  -6  12  -3    1.49    0.15
  -6  12  -3    1.61    0.15
  -6  12  -3    2.52    0.44
   6 -12   3    1.82    0.16
  -7  12  -3    1.21    0.18
  -7  12  -3    1.35    0.38
  -7  12  -3    1.28    0.18
   7 -12   3    1.44    0.18
  -8  12  -3    0.16    0.14
  -8  12  -3    0.41    0.17
   8 -12   3    0.00    0.13
  -9  12  -3    0.00    0.17
  -9  12  -3    0.22    0.18
   9 -12   3   -0.03    0.15
 -10  12  -3    0.20    0.22
  -8 -11   3    0.67    0.43
  -7 -11   3    0.47    0.39
  -6 -11   3   -0.22    0.30
   5  11  -3    3.98    0.64
   5  11  -3    4.53    0.63
  -5 -11   3    3.44    0.56
   4  11  -3    3.04    0.49
   4  11  -3    4.05    0.58
   4  11  -3    4.70    0.56
  -4 -11   3    3.96    0.57
   3  11  -3   15.49    0.92
   3  11  -3   15.49    0.83
  -3 -11   3   16.81    0.90
   2  11  -3    4.54    0.58
   2  11  -3    3.32    0.48
   2  11  -3    4.26    0.47
  -2 -11   3    3.40    0.46
   1  11  -3    3.32    0.48
   1  11  -3    3.75    0.40
   1  11  -3    3.34    0.35
  -1 -11   3    4.14    0.45
   0  11  -3    0.52    0.28
   0  11  -3    0.94    0.19
   0  11  -3    0.79    0.20
   0 -11   3    0.90    0.23
  -1  11  -3   22.08    0.73
  -1  11  -3   23.14    1.08
  -1  11  -3   21.64    0.70
   1 -11   3   22.38    0.78
  -2  11  -3    9.77    0.69
  -2  11  -3    9.93    0.39
  -2  11  -3    9.82    0.37
   2 -11   3    9.50    0.43
   2 -11   3    9.73    0.43
  -3  11  -3    1.43    0.12
  -3  11  -3    1.24    0.11
  -3  11  -3    1.13    0.32
   3 -11   3    1.62    0.18
   3 -11   3    1.29    0.18
  -4  11  -3    0.32    0.25
   4 -11   3    0.15    0.08
   4 -11   3    0.27    0.10
   4 -11   3    0.17    0.09
  -5  11  -3    7.76    0.63
   5 -11   3    7.70    0.27
  -6  11  -3    3.72    0.19
  -6  11  -3    4.69    0.56
  -6  11  -3    4.45    0.21
   6 -11   3    4.37    0.23
  -7  11  -3   -0.01    0.20
  -7  11  -3    0.02    0.10
  -7  11  -3   -0.16    0.09
   7 -11   3   -0.05    0.10
  -8  11  -3    1.57    0.24
  -8  11  -3    1.42    0.25
   8 -11   3    1.18    0.20
  -9  11  -3    0.19    0.19
  -9  11  -3    0.09    0.18
   9 -11   3    0.29    0.19
 -10  11  -3    0.18    0.22
  10 -11   3    0.04    0.20
   9  10  -3    0.16    0.32
  -9 -10   3   -0.21    0.32
   8  10  -3    0.32    0.36
  -8 -10   3   -0.16    0.33
   7  10  -3    1.76    0.48
  -7 -10   3    2.24    0.54
   6  10  -3    7.48    0.77
  -6 -10   3    6.82    0.80
   5  10  -3    0.56    0.29
   5  10  -3    0.49    0.26
  -5 -10   3    0.50    0.34
   4  10  -3   14.83    0.82
   4  10  -3   15.59    0.82
   4  10  -3   16.20    0.88
  -4 -10   3   15.37    0.88
   3  10  -3    2.39    0.37
   3  10  -3    1.73    0.39
   3  10  -3    1.44    0.30
  -3 -10   3    1.27    0.33
   2  10  -3    0.64    0.20
   2  10  -3    0.34    0.17
   2  10  -3    0.58    0.21
   2  10  -3    0.63    0.27
  -2 -10   3    0.44    0.23
   1  10  -3    0.47    0.16
   1  10  -3    0.66    0.20
   1  10  -3    0.68    0.18
   1  10  -3   -0.04    0.20
  -1 -10   3    0.53    0.21
   0  10  -3   38.42    1.07
   0  10  -3   39.99    1.12
   0  10  -3   40.02    1.42
   0  10  -3   39.88    1.03
   0 -10   3   39.31    1.16
  -1  10  -3    5.11    0.28
  -1  10  -3    5.34    0.30
  -1  10  -3    4.67    0.52
   1 -10   3    5.54    0.35
   1 -10   3    4.64    0.30
  -2  10  -3    8.58    0.30
  -2  10  -3    8.99    0.30
  -2  10  -3    8.87    0.63
   2 -10   3    8.55    0.36
   2 -10   3    9.13    0.39
  -3  10  -3   61.65    1.86
   3 -10   3   58.86    1.29
   3 -10   3   58.05    1.31
  -4  10  -3    0.11    0.20
   4 -10   3    0.01    0.06
   4 -10   3    0.09    0.06
  -5  10  -3    1.58    0.35
   5 -10   3    1.75    0.14
   5 -10   3    1.48    0.14
  -6  10  -3    1.79    0.15
  -6  10  -3    1.06    0.31
  -6  10  -3    1.84    0.15
   6 -10   3    2.16    0.20
  -7  10  -3   -0.12    0.10
  -7  10  -3    0.08    0.11
  -7  10  -3   -0.11    0.19
   7 -10   3    0.10    0.13
  -8  10  -3    1.46    0.24
  -8  10  -3    1.81    0.26
   8 -10   3    2.26    0.27
  -9  10  -3   -0.05    0.15
  -9  10  -3    0.05    0.18
   9 -10   3   -0.03    0.17
 -10  10  -3    0.89    0.29
  10 -10   3    1.08    0.29
   9   9  -3    0.30    0.33
  -9  -9   3    0.11    0.39
   8   9  -3    0.62    0.35
  -8  -9   3    0.59    0.40
   7   9  -3    0.78    0.34
  -7  -9   3    1.09    0.44
   6   9  -3    0.61    0.29
  -6  -9   3    0.61    0.35
   5   9  -3    7.51    0.61
   5   9  -3    7.27    0.57
  -5  -9   3    7.26    0.72
   4   9  -3    1.42    0.33
   4   9  -3    1.74    0.32
   4   9  -3    2.39    0.37
  -4  -9   3    1.84    0.37
   3   9  -3    0.54    0.20
   3   9  -3    0.65    0.27
   3   9  -3    0.38    0.21
   3   9  -3    0.69    0.24
  -3  -9   3    0.36    0.24
   2   9  -3    2.09    0.29
   2   9  -3    2.77    0.32
   2   9  -3    2.79    0.42
   2   9  -3    1.82    0.27
  -2  -9   3    2.47    0.36
   1   9  -3    7.56    0.41
   1   9  -3    8.13    0.58
   1   9  -3    8.41    0.46
   1   9  -3    8.47    0.43
  -1  -9   3    7.84    0.49
   0   9  -3    2.39    0.22
   0   9  -3    1.96    0.23
   0   9  -3    2.09    0.37
   0   9  -3    2.15    0.23
   0  -9   3    2.26    0.27
  -1   9  -3   22.40    0.61
  -1   9  -3   22.12    0.62
  -1   9  -3   22.99    0.98
   1  -9   3   22.34    0.66
   1  -9   3   22.06    0.69
  -2   9  -3   22.61    0.96
   2  -9   3   23.36    0.64
   2  -9   3   23.62    0.62
  -3   9  -3    0.05    0.18
   3  -9   3    0.01    0.06
   3  -9   3    0.02    0.06
  -4   9  -3   27.88    1.09
  -5   9  -3    0.83    0.27
   5  -9   3    0.75    0.11
   5  -9   3    0.68    0.11
  -6   9  -3    0.15    0.21
  -6   9  -3    0.12    0.08
  -6   9  -3    0.25    0.09
   6  -9   3    0.36    0.13
  -7   9  -3    7.47    0.39
  -7   9  -3    7.43    0.38
  -7   9  -3    8.31    0.61
   7  -9   3    7.52    0.40
  -8   9  -3    4.65    0.42
  -8   9  -3    4.82    0.39
   8  -9   3    4.36    0.36
  -9   9  -3    0.01    0.18
  -9   9  -3    0.00    0.16
   9  -9   3    0.12    0.19
 -10   9  -3    0.55    0.26
  10  -9   3    0.73    0.27
  10   8  -3   -0.17    0.34
   9   8  -3    0.11    0.29
  -9  -8   3   -0.41    0.34
   8   8  -3    0.74    0.39
  -8  -8   3    0.61    0.40
   7   8  -3   10.15    0.79
  -7  -8   3    8.43    0.86
   6   8  -3    2.05    0.44
  -6  -8   3    2.65    0.50
   5   8  -3    3.19    0.42
   5   8  -3    3.11    0.45
  -5  -8   3    3.19    0.51
   4   8  -3    0.54    0.23
   4   8  -3    0.62    0.24
   4   8  -3    0.14    0.18
  -4  -8   3    0.66    0.29
   3   8  -3    5.34    0.41
   3   8  -3    5.28    0.45
   3   8  -3    5.66    0.43
   3   8  -3    5.82    0.48
  -3  -8   3    5.49    0.54
   2   8  -3   24.07    0.82
   2   8  -3   23.44    0.93
   2   8  -3   22.94    0.80
   2   8  -3   22.49    0.83
  -2  -8   3   23.37    0.88
   1   8  -3    8.86    0.44
   1   8  -3    8.08    0.40
   1   8  -3    8.33    0.41
   1   8  -3    7.79    0.54
  -1  -8   3    8.21    0.46
   0   8  -3   56.74    1.67
   0   8  -3   57.61    1.35
   0   8  -3   59.70    1.34
   0   8  -3   58.64    1.38
   0  -8   3   57.92    1.44
  -1   8  -3    5.25    0.44
  -1   8  -3    5.31    0.22
  -1   8  -3    5.77    0.23
   1  -8   3    5.49    0.29
   1  -8   3    5.67    0.27
  -2   8  -3   19.56    0.85
   2  -8   3   20.23    0.51
   2  -8   3   20.38    0.53
  -3   8  -3    4.92    0.49
  -4   8  -3    0.12    0.16
   4  -8   3    0.33    0.07
   4  -8   3    0.22    0.06
  -5   8  -3    3.03    0.39
   5  -8   3    3.61    0.20
   5  -8   3    3.32    0.20
  -6   8  -3  105.62    2.62
  -6   8  -3  101.26    2.16
  -6   8  -3  103.38    2.18
   6  -8   3  102.29    2.23
  -7   8  -3    7.40    0.56
  -7   8  -3    8.34    0.42
  -7   8  -3    7.88    0.42
   7  -8   3    8.17    0.44
  -8   8  -3    3.03    0.35
  -8   8  -3    2.92    0.34
   8  -8   3    2.81    0.35
  -9   8  -3    0.64    0.25
  -9   8  -3    0.14    0.19
   9  -8   3   -0.12    0.19
 -10   8  -3    0.10    0.21
  10  -8   3   -0.13    0.22
 -11   8  -3    0.59    0.31
  11  -8   3    0.22    0.27
  10   7  -3    1.10    0.45
   9   7  -3    1.11    0.41
  -9  -7   3    1.72    0.52
   8   7  -3    0.51    0.34
  -8  -7   3   -0.14    0.30
   7   7  -3    3.24    0.51
  -7  -7   3    3.49    0.59
   6   7  -3    0.49    0.29
  -6  -7   3    0.43    0.32
   5   7  -3    6.11    0.47
   5   7  -3    5.50    0.54
   5   7  -3    6.17    0.60
  -5  -7   3    5.42    0.44
  -5  -7   3    6.85    0.68
   4   7  -3    0.46    0.23
   4   7  -3    0.59    0.22
   4   7  -3    0.55    0.20
  -4  -7   3    0.67    0.26
  -4  -7   3    0.46    0.18
   3   7  -3   38.49    1.16
   3   7  -3   38.41    1.19
   3   7  -3   39.06    1.20
   3   7  -3   40.66    1.26
  -3  -7   3   38.76    1.26
  -3  -7   3   38.89    1.23
   2   7  -3    1.75    0.29
   2   7  -3    1.37    0.23
   2   7  -3    1.93    0.25
   2   7  -3    1.47    0.22
  -2  -7   3    1.57    0.26
  -2  -7   3    1.39    0.26
   1   7  -3    6.53    0.34
   1   7  -3    6.04    0.34
   1   7  -3    6.40    0.45
   1   7  -3    5.56    0.33
  -1  -7   3    6.18    0.43
  -1  -7   3    6.22    0.38
   0   7  -3   25.49    0.94
   0   7  -3   26.17    0.69
   0   7  -3   27.32    0.70
   0   7  -3   25.50    0.71
   0  -7   3   26.88    0.78
  -1   7  -3    5.05    0.42
  -1   7  -3    4.76    0.15
  -1   7  -3    4.65    0.15
   1  -7   3    4.73    0.25
   1  -7   3    4.42    0.22
  -2   7  -3   12.70    0.62
   2  -7   3   11.76    0.33
   2  -7   3   12.64    0.32
  -3   7  -3   34.85    1.15
  -4   7  -3   54.62    1.56
   4  -7   3   53.48    1.15
   4  -7   3   54.23    1.14
  -5   7  -3    0.39    0.20
   5  -7   3    0.14    0.10
   5  -7   3    0.25    0.10
  -6   7  -3   10.79    0.42
  -6   7  -3    9.83    0.60
  -6   7  -3   11.40    0.44
   6  -7   3   10.83    0.46
  -7   7  -3    6.76    0.41
  -7   7  -3    6.37    0.40
  -7   7  -3    7.01    0.51
   7  -7   3    6.55    0.41
  -8   7  -3    0.85    0.22
  -8   7  -3    0.88    0.23
   8  -7   3    1.07    0.26
  -9   7  -3    0.16    0.20
   9  -7   3    0.54    0.24
 -10   7  -3    0.45    0.27
  10  -7   3    0.35    0.27
 -11   7  -3    0.42    0.29
  11  -7   3    0.32    0.29
  10   6  -3    0.37    0.39
   9   6  -3    0.90    0.37
  -9  -6   3    1.40    0.44
   8   6  -3    9.90    0.81
  -8  -6   3   10.56    0.82
   7   6  -3    0.59    0.29
  -7  -6   3    0.37    0.31
   6   6  -3    2.83    0.42
  -6  -6   3    3.28    0.50
   5   6  -3    8.62    0.51
   5   6  -3    9.39    0.61
   5   6  -3    9.16    0.58
  -5  -6   3    9.87    0.65
  -5  -6   3    8.46    0.49
   4   6  -3    3.26    0.39
   4   6  -3    3.74    0.39
   4   6  -3    2.94    0.39
  -4  -6   3    2.79    0.33
  -4  -6   3    3.66    0.46
  -4  -6   3    2.82    0.32
   3   6  -3    9.32    0.50
   3   6  -3   10.14    0.52
   3   6  -3    9.43    0.51
   3   6  -3    9.80    0.48
  -3  -6   3    8.58    0.54
  -3  -6   3    9.40    0.50
   2   6  -3   54.99    1.37
   2   6  -3   54.11    1.39
   2   6  -3   53.81    1.49
   2   6  -3   55.60    1.42
  -2  -6   3   56.21    1.48
  -2  -6   3   54.22    1.48
   1   6  -3   22.10    0.82
   1   6  -3   23.14    0.68
   1   6  -3   22.97    0.68
   1   6  -3   23.05    0.70
  -1  -6   3   23.14    0.74
   0   6  -3   28.53    0.94
   0   6  -3   27.48    0.70
   0   6  -3   28.50    0.70
   0   6  -3   27.64    0.69
   0  -6   3   26.97    0.76
  -1   6  -3    8.44    0.50
   1  -6   3    9.65    0.30
   1  -6   3    9.49    0.31
  -2   6  -3   28.89    0.97
  -3   6  -3    0.14    0.14
  -4   6  -3   54.02    1.51
   4  -6   3   54.89    1.20
   4  -6   3   55.11    1.19
  -5   6  -3   54.50    1.18
  -5   6  -3   54.79    1.51
  -5   6  -3   52.45    1.17
   5  -6   3   52.45    1.27
   5  -6   3   53.34    1.26
  -6   6  -3    0.13    0.11
  -6   6  -3    0.05    0.10
  -6   6  -3    0.19    0.18
   6  -6   3    0.12    0.13
  -7   6  -3    0.84    0.24
  -7   6  -3    1.03    0.21
  -7   6  -3    0.72    0.19
   7  -6   3    1.08    0.23
  -8   6  -3    3.15    0.38
  -8   6  -3    3.19    0.38
   8  -6   3    3.39    0.39
  -9   6  -3    0.02    0.19
   9  -6   3    0.07    0.20
 -10   6  -3    0.07    0.22
  10  -6   3   -0.16    0.23
 -11   6  -3    0.42    0.30
  11  -6   3    0.59    0.32
  10   5  -3   -0.04    0.32
   9   5  -3    0.55    0.35
  -9  -5   3    0.14    0.56
   8   5  -3    0.36    0.31
  -8  -5   3    0.31    0.32
   7   5  -3    6.80    0.68
  -7  -5   3    6.88    0.71
   6   5  -3   45.88    1.51
  -6  -5   3   46.66    1.59
   5   5  -3    0.10    0.11
   5   5  -3    0.25    0.14
   5   5  -3    0.00    0.19
  -5  -5   3    0.02    0.08
  -5  -5   3    0.26    0.22
   4   5  -3   39.19    1.22
   4   5  -3   39.74    1.21
   4   5  -3   39.34    1.14
  -4  -5   3   37.28    1.26
  -4  -5   3   40.64    1.14
  -4  -5   3   41.04    1.18
   3   5  -3   67.89    1.66
   3   5  -3   66.31    1.68
   3   5  -3   66.06    1.68
   3   5  -3   65.98    1.67
  -3  -5   3   66.11    1.75
  -3  -5   3   65.89    1.66
  -3  -5   3   69.59    1.64
   2   5  -3   30.78    0.87
   2   5  -3   30.22    0.89
   2   5  -3   30.42    0.94
   2   5  -3   31.16    0.89
  -2  -5   3   29.21    0.92
   1   5  -3   72.12    1.64
   1   5  -3   73.16    1.62
   1   5  -3   74.58    1.62
   1   5  -3   72.65    1.78
  -1  -5   3   71.89    1.68
   0   5  -3   13.61    0.40
   0   5  -3   13.66    0.58
   0   5  -3   13.76    0.39
   0  -5   3   13.84    0.42
   0  -5   3   13.57    0.44
  -1   5  -3    0.54    0.17
   1  -5   3    0.66    0.08
   1  -5   3    0.65    0.09
   3  -5   3   43.86    0.92
   3  -5   3   43.11    0.93
   4  -5   3    4.63    0.24
   4  -5   3    4.76    0.25
  -5   5  -3   13.80    0.46
  -5   5  -3   14.80    0.48
   5  -5   3   14.58    0.52
   5  -5   3   14.28    0.52
  -6   5  -3    3.39    0.28
  -6   5  -3    2.78    0.27
   6  -5   3    2.79    0.30
  -7   5  -3    4.09    0.40
  -7   5  -3    4.45    0.38
  -7   5  -3    4.43    0.40
   7  -5   3    3.34    0.37
  -8   5  -3    7.25    0.52
  -8   5  -3    7.18    0.52
   8  -5   3    7.46    0.53
  -9   5  -3    1.52    0.33
   9  -5   3    1.31    0.33
 -10   5  -3    0.08    0.22
  10  -5   3    0.24    0.27
 -11   5  -3   -0.07    0.23
  11  -5   3   -0.12    0.26
  11   4  -3    0.33    0.34
  10   4  -3    1.45    0.43
   9   4  -3    2.82    0.50
   8   4  -3    0.31    0.29
  -8  -4   3    0.19    0.29
   7   4  -3    0.05    0.23
  -7  -4   3   -0.22    0.20
   6   4  -3    6.69    0.55
  -6  -4   3    7.00    0.58
  -6  -4   3    7.13    0.51
   5   4  -3    3.38    0.36
   5   4  -3    5.05    0.33
   5   4  -3    5.26    0.49
  -5  -4   3    5.26    0.39
  -5  -4   3    5.88    0.55
   4   4  -3    2.23    0.31
   4   4  -3    1.75    0.22
   4   4  -3    1.14    0.21
  -4  -4   3    1.50    0.28
   3   4  -3   61.27    1.50
   3   4  -3   59.95    1.53
   3   4  -3   61.07    1.48
   3   4  -3   59.52    1.52
  -3  -4   3   58.96    1.57
  -3  -4   3   59.68    1.48
   2   4  -3   42.00    1.07
   2   4  -3   42.29    1.12
   2   4  -3   41.42    1.09
   2   4  -3   43.30    1.10
  -2  -4   3   43.06    1.15
   1   4  -3    5.02    0.32
   1   4  -3    4.95    0.25
   1   4  -3    5.14    0.26
  -1  -4   3    4.95    0.29
   0   4  -3   48.84    1.05
   0  -4   3   48.25    1.07
   0  -4   3   48.86    1.10
   1  -4   3   22.52    0.51
   1  -4   3   23.23    0.53
   2  -4   3   56.70    1.15
   2  -4   3   57.08    1.15
   3  -4   3  142.53    2.87
   3  -4   3  144.50    2.87
  -4   4  -3   22.68    0.58
  -4   4  -3   21.65    0.56
   4  -4   3   21.40    0.62
   4  -4   3   21.68    0.64
  -5   4  -3    6.59    0.32
  -5   4  -3    6.54    0.33
   5  -4   3    6.39    0.35
   5  -4   3    5.85    0.35
  -6   4  -3    4.97    0.35
  -6   4  -3    4.50    0.33
   6  -4   3    4.72    0.36
  -7   4  -3    0.72    0.21
  -7   4  -3    0.43    0.18
   7  -4   3    0.69    0.22
  -8   4  -3    5.43    0.60
  -8   4  -3    6.86    0.52
   8  -4   3    7.31    0.54
  -9   4  -3    0.00    0.19
   9  -4   3    0.02    0.23
 -10   4  -3    0.84    0.33
  10  -4   3    1.41    0.38
 -11   4  -3    0.37    0.31
  11  -4   3    0.28    0.32
  11   3  -3    0.41    0.39
  10   3  -3    1.78    0.49
   9   3  -3    2.44    0.48
   8   3  -3   13.48    0.83
  -8  -3   3   14.91    0.89
   7   3  -3   13.88    0.79
  -7  -3   3   12.83    1.03
  -7  -3   3   13.83    0.80
   6   3  -3    5.50    0.55
  -6  -3   3    4.76    0.47
  -6  -3   3    4.37    0.49
   5   3  -3   11.76    0.62
   5   3  -3   10.78    0.57
  -5  -3   3   12.47    0.66
  -5  -3   3   12.20    0.58
   4   3  -3    1.33    0.18
   4   3  -3    1.26    0.26
  -4  -3   3    1.28    0.26
   3   3  -3    6.38    0.37
   3   3  -3    6.31    0.32
   3   3  -3    6.36    0.36
  -3  -3   3    5.99    0.39
  -3  -3   3    6.11    0.34
   2   3  -3   14.69    0.52
   2   3  -3   14.87    0.52
   2   3  -3   15.77    0.52
   2   3  -3   15.66    0.53
  -2  -3   3   14.98    0.50
  -2  -3   3   14.95    0.56
   1   3  -3   35.41    0.87
   1   3  -3   35.71    0.86
  -1  -3   3   35.76    0.91
   0   3  -3    1.24    0.12
   0  -3   3    1.31    0.14
   0  -3   3    0.97    0.11
   1  -3   3   33.61    0.73
   1  -3   3   34.61    0.75
   2  -3   3   31.29    0.71
   2  -3   3   30.81    0.70
  -3   3  -3   23.50    0.55
  -3   3  -3   23.02    0.55
   3  -3   3   22.52    0.61
   3  -3   3   22.18    0.61
  -4   3  -3    3.24    0.20
  -4   3  -3    2.69    0.20
  -4   3  -3    3.07    0.21
   4  -3   3    2.43    0.20
   4  -3   3    2.94    0.23
  -5   3  -3   20.71    0.69
  -5   3  -3   20.73    0.68
  -5   3  -3   20.87    0.64
   5  -3   3   21.66    0.72
  -6   3  -3    4.60    0.36
  -6   3  -3    4.65    0.35
   6  -3   3    4.06    0.39
  -7   3  -3    0.00    0.15
  -7   3  -3    0.01    0.16
   7  -3   3    0.10    0.17
  -8   3  -3    6.28    0.53
   8  -3   3    6.72    0.55
  -9   3  -3    3.22    0.46
   9  -3   3    2.93    0.46
 -10   3  -3    0.01    0.25
  10  -3   3    0.09    0.26
  11  -3   3    0.22    0.32
  11   2  -3    0.60    0.38
  10   2  -3    1.16    0.40
   9   2  -3   -0.13    0.26
   8   2  -3    1.07    0.31
  -8  -2   3    2.44    0.45
   7   2  -3   15.29    0.80
  -7  -2   3   16.65    0.86
  -7  -2   3   15.84    0.78
   6   2  -3   31.34    1.13
  -6  -2   3   32.14    1.08
  -6  -2   3   30.30    1.14
   5   2  -3   -0.05    0.13
   5   2  -3    0.18    0.14
  -5  -2   3    0.09    0.11
  -5  -2   3   -0.03    0.16
  -5  -2   3    0.16    0.17
   4   2  -3    1.32    0.22
   4   2  -3    1.79    0.27
   4   2  -3    1.52    0.15
  -4  -2   3    1.41    0.24
  -4  -2   3    1.44    0.21
   3   2  -3    0.65    0.12
   3   2  -3    0.70    0.16
  -3  -2   3    0.50    0.18
   2   2  -3   18.11    0.56
   2   2  -3   15.11    0.53
   2   2  -3   17.66    0.54
  -2  -2   3   17.12    0.59
  -2  -2   3   17.42    0.54
   1   2  -3   34.59    0.86
   1   2  -3   37.52    0.89
  -1  -2   3   37.74    0.91
  -1  -2   3   37.65    0.86
  -2   2  -3   37.90    0.86
  -2   2  -3   38.16    0.84
   2  -2   3   38.72    0.89
   2  -2   3   39.45    0.90
  -3   2  -3  191.78    3.85
  -3   2  -3  196.77    3.86
  -3   2  -3  190.30    3.84
   3  -2   3  190.65    3.88
  -4   2  -3    6.38    0.32
  -4   2  -3    6.30    0.33
  -4   2  -3    6.70    0.32
   4  -2   3    5.75    0.34
  -5   2  -3    0.28    0.14
  -5   2  -3    0.29    0.13
  -5   2  -3    0.37    0.13
   5  -2   3    0.30    0.15
  -6   2  -3    0.56    0.17
  -6   2  -3    0.30    0.15
  -6   2  -3    0.44    0.17
   6  -2   3    0.35    0.19
  -7   2  -3   11.39    0.61
  -7   2  -3   10.51    0.62
   7  -2   3   10.69    0.62
  -8   2  -3    0.71    0.26
   8  -2   3    1.10    0.32
  -9   2  -3    3.35    0.47
   9  -2   3    3.11    0.47
 -10   2  -3    1.01    0.38
  10  -2   3    0.76    0.34
  11  -2   3   -0.24    0.28
  11   1  -3   -0.23    0.31
  10   1  -3    0.16    0.30
   9   1  -3    2.96    0.48
   8   1  -3   11.65    0.76
  -8  -1   3   11.04    0.71
  -8  -1   3   11.07    0.74
   7   1  -3    0.02    0.18
  -7  -1   3   -0.14    0.15
  -7  -1   3    0.22    0.24
   6   1  -3   15.49    0.73
  -6  -1   3   14.99    0.71
  -6  -1   3   15.93    0.70
  -6  -1   3   14.89    0.74
   5   1  -3    1.01    0.23
  -5  -1   3    0.65    0.23
  -5  -1   3    0.95    0.20
  -5  -1   3    0.82    0.19
   4   1  -3   14.08    0.59
   4   1  -3   14.09    0.55
   4   1  -3   13.39    0.34
  -4  -1   3   12.83    0.58
  -4  -1   3   13.26    0.56
  -4  -1   3   14.59    0.57
   3   1  -3    0.38    0.13
   3   1  -3    0.57    0.16
   3   1  -3    0.41    0.08
  -3  -1   3    0.46    0.13
  -3  -1   3    0.41    0.16
  -3  -1   3    0.54    0.13
   2   1  -3   10.10    0.40
   2   1  -3   11.18    0.40
  -2  -1   3   10.98    0.44
  -2  -1   3   10.30    0.40
   1   1  -3  369.01    7.36
   1   1  -3  381.07    7.38
  -1  -1   3  381.49    7.40
  -1  -1   3  385.74    7.36
  -3   1  -3    4.98    0.27
  -3   1  -3    5.17    0.28
  -3   1  -3    5.63    0.30
   3  -1   3    5.27    0.31
  -4   1  -3   31.43    0.91
  -4   1  -3   32.27    0.91
  -4   1  -3   31.27    0.89
   4  -1   3   31.71    0.93
  -5   1  -3   11.42    0.52
  -5   1  -3   11.28    0.53
  -5   1  -3   10.68    0.51
   5  -1   3   11.05    0.55
  -6   1  -3    0.17    0.16
  -6   1  -3    0.07    0.14
  -6   1  -3    0.21    0.15
   6  -1   3    0.04    0.18
  -7   1  -3    5.17    0.51
   7  -1   3    4.39    0.49
  -8   1  -3    0.64    0.25
   8  -1   3    0.93    0.30
  -9   1  -3    2.40    0.42
   9  -1   3    1.61    0.40
  10  -1   3    0.41    0.32
  11  -1   3    0.21    0.33
  11   0  -3    0.88    0.38
  10   0  -3    0.88    0.37
   9   0  -3    0.01    0.22
   8   0  -3    1.97    0.39
  -8   0   3    1.85    0.34
   7   0  -3   28.05    1.08
  -7   0   3   29.53    1.08
  -7   0   3   28.95    1.10
   6   0  -3    4.59    0.47
  -6   0   3    4.18    0.43
  -6   0   3    2.94    0.34
  -6   0   3    3.71    0.41
   5   0  -3    0.00    0.13
  -5   0   3    0.01    0.10
  -5   0   3    0.20    0.16
  -5   0   3   -0.01    0.12
   4   0  -3   10.75    0.50
  -4   0   3   12.47    0.52
  -4   0   3   11.27    0.52
  -4   0   3   12.04    0.50
   3   0  -3    1.28    0.20
   3   0  -3    1.41    0.18
  -3   0   3    0.85    0.17
  -3   0   3    1.03    0.15
  -3   0   3    1.19    0.17
   2   0  -3  459.91    9.10
   2   0  -3  477.23    9.08
  -2   0   3  461.68    9.08
  -2   0   3  468.60    9.12
   1   0  -3  947.33   19.05
   1   0  -3 1000.00   18.91
  -1   0   3  982.18   18.84
  -1   0   3  954.26   18.93
   0   0  -3   26.29    0.67
   0   0  -3   25.61    0.66
   0   0   3   25.56    0.67
   0   0   3   26.52    0.65
  -1   0  -3    1.46    0.15
  -1   0  -3    2.21    0.20
   1   0   3    2.40    0.24
   1   0   3    1.94    0.19
  -2   0  -3    0.23    0.09
  -2   0  -3    0.18    0.09
  -2   0  -3    0.11    0.11
   2   0   3    0.04    0.11
  -3   0  -3   27.80    0.78
  -3   0  -3   25.62    0.79
  -3   0  -3   26.85    0.78
   3   0   3   27.12    0.81
  -4   0  -3   13.70    0.57
  -4   0  -3   13.11    0.55
  -4   0  -3   13.49    0.55
   4   0   3   13.94    0.59
  -5   0  -3   27.03    0.92
  -5   0  -3   27.99    0.92
  -5   0  -3   27.70    0.92
   5   0   3   27.72    0.95
  -6   0  -3   16.92    0.74
  -6   0  -3   14.98    0.71
  -6   0  -3   16.07    0.72
   6   0   3   15.78    0.74
  -7   0  -3    0.03    0.16
   7   0   3   -0.15    0.19
  -8   0  -3    2.71    0.40
   8   0   3    3.42    0.50
  -9   0  -3    2.23    0.42
   9   0   3    1.40    0.41
  10   0   3    1.28    0.43
  11   0   3    0.35    0.35
  11  -1  -3    0.10    0.33
  10  -1  -3    1.09    0.36
   9  -1  -3    2.03    0.41
  -9   1   3    1.80    0.37
   8  -1  -3    0.64    0.28
  -8   1   3    0.71    0.27
   7  -1  -3    6.45    0.51
  -7   1   3    5.58    0.46
  -7   1   3    6.26    0.51
   6  -1  -3   22.40    0.88
  -6   1   3   22.33    0.84
  -6   1   3   21.50    0.85
  -6   1   3   22.61    0.86
   5  -1  -3   36.71    1.11
  -5   1   3   37.00    1.12
  -5   1   3   37.26    1.08
  -5   1   3   36.18    1.09
   4  -1  -3    6.03    0.37
  -4   1   3    5.59    0.37
  -4   1   3    5.77    0.34
  -4   1   3    6.09    0.36
   3  -1  -3   12.97    0.50
  -3   1   3   13.06    0.48
  -3   1   3   12.62    0.51
  -3   1   3   13.31    0.48
   2  -1  -3   97.15    2.12
   2  -1  -3   99.91    2.10
  -2   1   3   97.68    2.10
  -2   1   3   98.67    2.11
  -2   1   3  101.15    2.14
   1  -1  -3  193.79    3.87
   1  -1  -3  191.07    3.86
  -1   1   3  197.97    3.90
  -1   1   3  188.75    3.86
   0  -1  -3   88.94    1.86
   0  -1  -3   86.97    1.88
   0   1   3   87.59    1.86
   0   1   3   86.02    1.88
  -1  -1  -3   12.20    0.45
  -1  -1  -3   12.52    0.43
  -1  -1  -3   12.83    0.43
   1   1   3   12.68    0.45
   1   1   3   13.12    0.43
  -2  -1  -3    0.55    0.15
  -2  -1  -3    0.10    0.10
  -2  -1  -3    0.21    0.11
   2   1   3    0.18    0.17
   2   1   3    0.25    0.15
  -3  -1  -3   48.48    1.27
  -3  -1  -3   48.75    1.29
  -3  -1  -3   49.14    1.26
   3   1   3   50.47    1.30
  -4  -1  -3  121.21    2.78
  -4  -1  -3  119.43    2.76
  -4  -1  -3  123.26    2.74
   4   1   3  126.03    2.80
  -5  -1  -3    6.19    0.45
  -5  -1  -3    5.98    0.42
  -5  -1  -3    5.48    0.42
   5   1   3    5.93    0.46
  -6  -1  -3   -0.18    0.15
  -6  -1  -3   -0.02    0.15
   6   1   3    0.05    0.18
  -7  -1  -3    5.84    0.56
   7   1   3    6.92    0.66
  -8  -1  -3    1.25    0.33
   8   1   3    1.07    0.37
   9   1   3   -0.05    0.29
  10   1   3    0.55    0.37
  11   1   3    0.18    0.38
  11  -2  -3    0.85    0.38
  10  -2  -3    0.15    0.29
   9  -2  -3    1.91    0.39
  -9   2   3    2.10    0.41
   8  -2  -3    5.21    0.55
  -8   2   3    6.63    0.54
   7  -2  -3    7.06    0.52
  -7   2   3    5.83    0.48
  -7   2   3    6.51    0.48
  -7   2   3    6.21    0.49
   6  -2  -3   15.10    0.69
  -6   2   3   15.47    0.68
  -6   2   3   15.10    0.66
  -6   2   3   15.24    0.68
   5  -2  -3   41.28    1.17
  -5   2   3   38.90    1.12
  -5   2   3   39.88    1.15
  -5   2   3   38.71    1.15
   4  -2  -3    1.60    0.22
   4  -2  -3    1.62    0.12
  -4   2   3    1.93    0.22
  -4   2   3    1.94    0.24
  -4   2   3    1.67    0.22
   3  -2  -3    9.48    0.41
   3  -2  -3   10.11    0.35
  -3   2   3    9.44    0.40
  -3   2   3    9.68    0.40
  -3   2   3    9.85    0.42
   2  -2  -3   22.05    0.66
  -2   2   3   23.89    0.67
  -2   2   3   23.61    0.66
  -2   2   3   23.93    0.70
   1  -2  -3    0.76    0.15
   1  -2  -3    0.61    0.13
  -1   2   3    0.20    0.11
  -1   2   3    0.48    0.10
  -1   2   3    0.45    0.11
   0  -2  -3  138.07    3.00
   0  -2  -3  150.74    3.06
   0   2   3  147.49    3.02
   0   2   3  149.87    3.05
  -1  -2  -3    5.34    0.31
  -1  -2  -3    6.07    0.31
   1   2   3    5.28    0.28
   1   2   3    6.35    0.34
  -2  -2  -3   67.27    1.59
  -2  -2  -3   65.33    1.61
  -2  -2  -3   67.00    1.58
   2   2   3   67.09    1.62
   2   2   3   68.18    1.58
  -3  -2  -3    0.00    0.10
  -3  -2  -3    0.20    0.15
  -3  -2  -3    0.16    0.12
   3   2   3    0.00    0.15
  -4  -2  -3   50.57    1.40
  -4  -2  -3   51.09    1.45
  -4  -2  -3   53.39    1.44
   4   2   3   52.12    1.46
  -5  -2  -3   71.92    1.89
  -5  -2  -3   72.89    1.94
  -5  -2  -3   72.24    1.91
   5   2   3   70.58    1.93
  -6  -2  -3    2.48    0.34
  -6  -2  -3    2.99    0.41
  -6  -2  -3    1.47    0.32
   6   2   3    2.27    0.40
  -7  -2  -3    7.47    0.75
  -7  -2  -3    7.31    0.57
   7   2   3    6.32    0.62
   8   2   3    4.17    0.59
   9   2   3    1.85    0.46
  10   2   3    0.19    0.34
  11  -3  -3    0.57    0.36
  10  -3  -3    2.13    0.46
 -10   3   3    2.91    0.50
   9  -3  -3    1.09    0.33
  -9   3   3    1.31    0.34
   8  -3  -3    0.19    0.22
  -8   3   3   -0.04    0.18
   7  -3  -3   27.85    1.04
  -7   3   3   28.53    1.04
  -7   3   3   29.31    1.03
   6  -3  -3   23.35    0.88
  -6   3   3   22.71    0.85
  -6   3   3   24.70    0.88
  -6   3   3   23.69    0.85
   5  -3  -3   10.89    0.54
  -5   3   3   12.61    0.54
  -5   3   3   12.51    0.55
  -5   3   3   12.42    0.55
   4  -3  -3   31.69    0.82
   4  -3  -3   33.13    0.95
  -4   3   3   33.15    0.92
  -4   3   3   32.35    0.93
  -4   3   3   31.94    0.94
   3  -3  -3    0.30    0.13
   3  -3  -3    0.54    0.12
  -3   3   3    0.42    0.12
  -3   3   3    0.43    0.14
  -3   3   3    0.31    0.11
   2  -3  -3    1.03    0.17
   2  -3  -3    1.16    0.17
   2  -3  -3    1.27    0.19
  -2   3   3    1.47    0.20
  -2   3   3    1.15    0.16
  -2   3   3    1.36    0.17
   1  -3  -3    6.42    0.33
   1  -3  -3    6.76    0.33
  -1   3   3    6.58    0.31
  -1   3   3    6.18    0.32
  -1   3   3    6.49    0.31
   0  -3  -3   51.14    1.24
   0  -3  -3   53.43    1.31
   0   3   3   52.70    1.29
   0   3   3   53.33    1.28
   0   3   3   54.48    1.28
  -2  -3  -3   42.61    1.14
  -2  -3  -3   41.71    1.19
   2   3   3   42.62    1.15
   2   3   3   43.64    1.19
  -3  -3  -3   37.53    1.15
  -3  -3  -3   37.45    1.11
  -3  -3  -3   37.97    1.10
   3   3   3   37.73    1.15
   3   3   3   38.17    1.10
  -4  -3  -3    0.19    0.16
  -4  -3  -3    0.05    0.12
  -4  -3  -3    0.09    0.13
   4   3   3    0.44    0.21
  -5  -3  -3    0.62    0.20
  -5  -3  -3    0.65    0.22
  -5  -3  -3    0.65    0.25
   5   3   3    1.10    0.29
  -6  -3  -3    2.35    0.35
  -6  -3  -3    2.59    0.36
  -6  -3  -3    3.15    0.44
   6   3   3    4.27    0.53
  -7  -3  -3    0.50    0.28
   7   3   3    0.11    0.27
   8   3   3    0.55    0.33
   9   3   3    2.92    0.54
  10   3   3    1.58    0.50
  11  -4  -3   -0.14    0.27
  10  -4  -3    0.18    0.28
 -10   4   3    0.09    0.26
   9  -4  -3    1.26    0.33
  -9   4   3    1.68    0.34
   8  -4  -3    5.51    0.54
  -8   4   3    5.37    0.52
   7  -4  -3   -0.02    0.17
  -7   4   3    0.15    0.16
  -7   4   3    0.25    0.17
   6  -4  -3   13.49    0.64
  -6   4   3   13.36    0.60
  -6   4   3   13.74    0.60
  -6   4   3   12.76    0.60
   5  -4  -3   70.52    1.78
   5  -4  -3   71.36    1.60
  -5   4   3   71.53    1.75
  -5   4   3   72.11    1.74
  -5   4   3   71.75    1.76
   4  -4  -3    4.65    0.33
   4  -4  -3    4.24    0.28
  -4   4   3    4.62    0.30
  -4   4   3    4.42    0.30
  -4   4   3    4.02    0.30
   3  -4  -3   31.95    0.91
   3  -4  -3   32.96    0.91
  -3   4   3   32.28    0.90
  -3   4   3   32.27    0.88
  -3   4   3   31.56    0.89
   2  -4  -3   37.98    1.05
   2  -4  -3   37.98    1.02
  -2   4   3   36.96    0.96
  -2   4   3   37.53    0.98
  -2   4   3   37.73    1.00
   1  -4  -3   13.50    0.55
   1  -4  -3   13.11    0.52
  -1   4   3   13.47    0.50
  -1   4   3   13.77    0.49
  -1   4   3   13.17    0.48
   0  -4  -3   16.66    0.55
   0  -4  -3   17.00    0.66
   0  -4  -3   16.79    0.61
   0   4   3   17.45    0.58
   0   4   3   16.10    0.58
   0   4   3   16.65    0.60
  -1  -4  -3  255.16    5.14
  -1  -4  -3  253.78    5.29
  -1  -4  -3  246.93    5.20
   1   4   3  255.57    5.17
   1   4   3  254.13    5.15
   1   4   3  249.61    5.18
  -2  -4  -3    6.70    0.44
  -2  -4  -3    6.44    0.42
  -3  -4  -3    0.10    0.13
  -3  -4  -3    0.11    0.12
  -3  -4  -3    0.02    0.17
   3   4   3    0.64    0.21
   3   4   3   -0.02    0.12
  -4  -4  -3   15.63    0.72
  -4  -4  -3   15.12    0.68
  -4  -4  -3   15.38    0.74
   4   4   3   15.76    0.69
   4   4   3   16.49    0.75
  -5  -4  -3   11.95    0.64
  -5  -4  -3   10.63    0.65
   5   4   3   10.82    0.69
  -6  -4  -3   11.96    0.75
  -6  -4  -3   12.00    0.84
   6   4   3   11.24    0.75
  -7  -4  -3    8.72    0.79
   7   4   3    7.71    0.76
   8   4   3    1.29    0.42
   9   4   3    0.00    0.33
  10   4   3    0.97    0.43
  11  -5  -3    0.88    0.37
 -11   5   3    1.18    0.39
  10  -5  -3    0.57    0.32
 -10   5   3    0.83    0.31
   9  -5  -3    1.83    0.39
  -9   5   3    1.52    0.34
   8  -5  -3    2.61    0.39
  -8   5   3    2.38    0.37
   7  -5  -3    4.01    0.43
  -7   5   3    3.94    0.41
  -7   5   3    4.23    0.41
   6  -5  -3    0.34    0.18
  -6   5   3    0.12    0.15
  -6   5   3    0.11    0.15
  -6   5   3    0.07    0.16
   5  -5  -3   16.66    0.59
   5  -5  -3   16.42    0.66
  -5   5   3   16.36    0.65
  -5   5   3   16.64    0.62
  -5   5   3   16.20    0.62
   4  -5  -3   60.67    1.51
   4  -5  -3   60.37    1.52
  -4   5   3   60.08    1.49
  -4   5   3   60.67    1.50
  -4   5   3   61.19    1.48
   3  -5  -3    1.51    0.23
   3  -5  -3    1.54    0.22
  -3   5   3    1.65    0.20
  -3   5   3    1.40    0.20
  -3   5   3    1.62    0.20
   2  -5  -3    0.51    0.15
   2  -5  -3    0.49    0.16
  -2   5   3    0.62    0.14
  -2   5   3    0.36    0.12
  -2   5   3    0.72    0.16
   1  -5  -3   79.93    1.89
   1  -5  -3   81.29    1.99
  -1   5   3   80.60    1.84
  -1   5   3   78.96    1.83
  -1   5   3   80.18    1.85
   0  -5  -3   11.14    0.55
   0  -5  -3   10.56    0.51
   0   5   3   11.06    0.47
   0   5   3   11.34    0.49
   0   5   3   11.76    0.50
  -1  -5  -3    9.74    0.45
  -1  -5  -3   10.29    0.56
  -1  -5  -3    9.37    0.50
   1   5   3    9.67    0.50
   1   5   3   10.45    0.50
   1   5   3   10.55    0.48
  -2  -5  -3    0.51    0.14
  -2  -5  -3    0.53    0.20
  -2  -5  -3    0.34    0.17
   2   5   3    0.36    0.16
   2   5   3    0.28    0.15
  -3  -5  -3   -0.02    0.07
  -3  -5  -3   -0.04    0.12
  -3  -5  -3    0.06    0.15
   3   5   3    0.17    0.19
   3   5   3    0.02    0.07
  -4  -5  -3    2.16    0.32
  -4  -5  -3    1.96    0.34
   4   5   3    2.46    0.35
   4   5   3    1.58    0.31
  -5  -5  -3    7.01    0.57
  -5  -5  -3    7.00    0.83
   5   5   3    7.26    0.60
  -6  -5  -3    7.70    0.73
   6   5   3    7.50    0.73
  -7  -5  -3    0.14    0.29
   7   5   3    0.60    0.36
   8   5   3    3.65    0.63
   9   5   3    1.15    0.47
  10   5   3   -0.07    0.36
  11  -6  -3   -0.07    0.26
 -11   6   3    0.15    0.28
  10  -6  -3    1.00    0.35
 -10   6   3    1.56    0.40
   9  -6  -3    0.81    0.29
  -9   6   3    0.52    0.28
   8  -6  -3    0.30    0.23
  -8   6   3    0.22    0.21
   7  -6  -3    4.69    0.47
  -7   6   3    4.43    0.44
  -7   6   3    4.84    0.46
   6  -6  -3   27.26    0.94
  -6   6   3   26.19    0.92
  -6   6   3   26.75    0.91
   5  -6  -3    0.44    0.16
   5  -6  -3    0.37    0.17
  -5   6   3    0.59    0.17
  -5   6   3    0.51    0.15
  -5   6   3    0.59    0.17
   4  -6  -3    9.99    0.50
   4  -6  -3    9.50    0.47
  -4   6   3    9.85    0.47
  -4   6   3    9.18    0.44
  -4   6   3   10.07    0.44
   3  -6  -3    0.42    0.16
   3  -6  -3    0.63    0.17
   3  -6  -3    0.75    0.19
  -3   6   3    0.61    0.16
  -3   6   3    0.56    0.14
  -3   6   3    0.46    0.13
   2  -6  -3    2.47    0.30
   2  -6  -3    2.44    0.28
  -2   6   3    2.27    0.25
  -2   6   3    1.95    0.23
  -2   6   3    1.91    0.23
   1  -6  -3    1.96    0.29
   1  -6  -3    1.95    0.28
  -1   6   3    1.91    0.23
  -1   6   3    2.13    0.26
  -1   6   3    1.58    0.22
   0  -6  -3    6.72    0.42
   0  -6  -3    6.49    0.47
   0   6   3    6.58    0.38
   0   6   3    6.52    0.40
   0   6   3    6.25    0.39
  -1  -6  -3   29.46    1.06
  -1  -6  -3   28.63    0.99
   1   6   3   29.75    0.94
   1   6   3   29.96    0.96
   1   6   3   28.79    0.96
  -2  -6  -3    0.15    0.19
  -2  -6  -3    0.53    0.17
   2   6   3    0.55    0.20
   2   6   3    0.34    0.19
  -3  -6  -3   18.70    0.85
  -3  -6  -3   17.04    0.73
   3   6   3   18.10    0.78
   3   6   3   19.73    0.84
  -4  -6  -3    2.82    0.43
   4   6   3    2.03    0.36
  -5  -6  -3    3.35    0.52
   5   6   3    2.73    0.46
  -6  -6  -3    3.50    0.56
   6   6   3    2.68    0.48
  -7  -6  -3    1.75    0.45
   7   6   3    1.44    0.44
   8   6   3    0.60    0.35
   9   6   3    0.31    0.36
  11  -7  -3    0.01    0.28
 -11   7   3    0.07    0.27
  10  -7  -3   -0.03    0.24
 -10   7   3    0.20    0.25
   9  -7  -3    2.90    0.44
  -9   7   3    2.59    0.42
   8  -7  -3    6.36    0.53
  -8   7   3    5.95    0.51
   7  -7  -3   -0.12    0.15
  -7   7   3    0.10    0.17
  -7   7   3    0.11    0.17
   6  -7  -3    9.46    0.54
  -6   7   3   10.00    0.54
  -6   7   3    9.74    0.52
   5  -7  -3   35.16    1.09
   5  -7  -3   36.26    1.13
  -5   7   3   37.38    1.08
  -5   7   3   36.63    1.09
   4  -7  -3   17.02    0.73
   4  -7  -3   17.02    0.66
  -4   7   3   17.64    0.65
  -4   7   3   17.21    0.63
  -4   7   3   16.80    0.60
   3  -7  -3   42.93    1.21
   3  -7  -3   42.27    1.30
  -3   7   3   42.44    1.16
  -3   7   3   41.75    1.14
  -3   7   3   43.16    1.15
   2  -7  -3   19.22    0.71
   2  -7  -3   18.41    0.79
  -2   7   3   18.99    0.67
  -2   7   3   18.55    0.66
  -2   7   3   18.44    0.67
   1  -7  -3   31.72    1.24
   1  -7  -3   31.87    1.02
  -1   7   3   32.44    0.98
  -1   7   3   33.82    0.97
  -1   7   3   29.75    0.95
   0  -7  -3    8.44    0.51
   0   7   3    7.70    0.45
   0   7   3    8.77    0.48
   0   7   3    8.53    0.46
  -1  -7  -3    9.61    0.57
   1   7   3    9.63    0.53
   1   7   3    8.85    0.50
   1   7   3    9.56    0.53
  -2  -7  -3   29.30    1.09
   2   7   3   29.10    1.03
   2   7   3   27.32    1.03
  -3  -7  -3    4.14    0.51
   3   7   3    3.41    0.45
   3   7   3    3.40    0.39
  -4  -7  -3    1.99    0.39
   4   7   3    2.50    0.41
  -5  -7  -3    7.02    0.73
   5   7   3    6.01    0.65
  -6  -7  -3   -0.03    0.26
   6   7   3    0.17    0.30
  -7  -7  -3    5.30    0.73
   7   7   3    4.88    0.66
   8   7   3    0.03    0.32
   9   7   3   -0.07    0.33
  11  -8  -3    0.04    0.28
 -11   8   3   -0.25    0.24
  10  -8  -3    0.01    0.24
 -10   8   3   -0.12    0.23
   9  -8  -3    0.30    0.25
  -9   8   3   -0.07    0.21
   8  -8  -3   -0.08    0.18
  -8   8   3    0.18    0.20
   7  -8  -3    2.26    0.34
  -7   8   3    2.12    0.33
  -7   8   3    2.03    0.32
   6  -8  -3    1.24    0.25
  -6   8   3    1.03    0.23
  -6   8   3    1.20    0.25
   5  -8  -3    6.07    0.47
   5  -8  -3    6.58    0.43
  -5   8   3    6.57    0.42
  -5   8   3    6.99    0.44
   4  -8  -3   19.89    0.75
  -4   8   3   20.34    0.74
  -4   8   3   21.02    0.74
  -4   8   3   20.62    0.82
   3  -8  -3   11.05    0.54
  -3   8   3   10.28    0.50
  -3   8   3   11.50    0.52
  -3   8   3   12.09    0.51
   2  -8  -3    4.90    0.38
  -2   8   3    4.73    0.35
  -2   8   3    4.87    0.34
  -2   8   3    5.16    0.37
   1  -8  -3    5.70    0.42
  -1   8   3    4.70    0.37
  -1   8   3    4.78    0.37
  -1   8   3    5.12    0.36
   0  -8  -3   47.14    1.41
   0   8   3   45.95    1.33
   0   8   3   48.25    1.37
   0   8   3   46.09    1.35
  -1  -8  -3    3.46    0.43
   1   8   3    4.53    0.43
   1   8   3    3.63    0.38
   1   8   3    5.13    0.42
  -2  -8  -3    2.14    0.36
   2   8   3    1.79    0.31
   2   8   3    1.54    0.31
  -3  -8  -3    4.52    0.56
   3   8   3    3.30    0.43
   3   8   3    3.30    0.44
  -4  -8  -3    1.73    0.40
   4   8   3    1.91    0.41
  -5  -8  -3    0.48    0.35
   5   8   3    0.10    0.27
  -6  -8  -3    4.74    0.66
   6   8   3    3.87    0.57
  -7  -8  -3    0.23    0.36
   7   8   3    0.38    0.34
   8   8   3    0.71    0.38
   9   8   3    0.92    0.45
  11  -9  -3    0.00    0.27
 -11   9   3    0.24    0.27
  10  -9  -3    0.79    0.32
 -10   9   3    0.61    0.30
   9  -9  -3    4.76    0.52
  -9   9   3    5.59    0.58
   8  -9  -3    0.05    0.19
  -8   9   3    0.06    0.20
   7  -9  -3    2.18    0.34
  -7   9   3    1.96    0.33
  -7   9   3    2.61    0.35
   6  -9  -3    1.11    0.25
  -6   9   3    1.01    0.23
  -6   9   3    0.95    0.24
   5  -9  -3    8.08    0.49
  -5   9   3    7.44    0.46
  -5   9   3    7.76    0.48
   4  -9  -3    3.65    0.37
   4  -9  -3    3.69    0.39
  -4   9   3    3.98    0.38
  -4   9   3    4.05    0.38
   3  -9  -3   31.08    1.03
  -3   9   3   29.93    1.24
  -3   9   3   31.22    0.99
  -3   9   3   31.43    0.99
   2  -9  -3   16.60    0.73
  -2   9   3   15.87    0.67
  -2   9   3   16.99    0.70
  -2   9   3   17.24    0.67
   1  -9  -3    1.27    0.28
  -1   9   3    1.10    0.23
  -1   9   3    0.65    0.20
  -1   9   3    1.05    0.22
   0  -9  -3    4.12    0.46
   0   9   3    4.64    0.44
   0   9   3    4.26    0.42
   0   9   3    4.37    0.44
  -1  -9  -3    5.71    0.55
   1   9   3    5.25    0.49
   1   9   3    5.30    0.51
  -2  -9  -3    1.44    0.33
   2   9   3    1.86    0.34
   2   9   3    1.86    0.33
  -3  -9  -3    0.76    0.31
   3   9   3    0.58    0.28
  -4  -9  -3   17.72    1.01
   4   9   3   16.09    0.92
  -5  -9  -3    0.15    0.27
   5   9   3    0.32    0.33
  -6  -9  -3    1.81    0.50
   6   9   3    0.20    0.30
  -7  -9  -3    0.83    0.41
   7   9   3    1.26    0.47
   8   9   3    0.81    0.43
  10 -10  -3    0.40    0.28
 -10  10   3    0.23    0.24
   9 -10  -3    0.20    0.24
  -9  10   3   -0.22    0.19
   8 -10  -3    0.37    0.22
  -8  10   3    0.43    0.23
   7 -10  -3   -0.02    0.18
  -7  10   3   -0.04    0.16
  -7  10   3   -0.18    0.14
   6 -10  -3    2.25    0.33
  -6  10   3    2.30    0.32
  -6  10   3    2.48    0.33
   5 -10  -3    9.88    0.56
  -5  10   3    9.14    0.53
  -5  10   3    9.49    0.54
   4 -10  -3   11.98    0.63
   4 -10  -3   13.44    0.63
  -4  10   3   13.34    0.62
  -4  10   3   12.46    0.62
   3 -10  -3    0.76    0.23
  -3  10   3    0.91    0.22
  -3  10   3    0.60    0.20
   2 -10  -3    7.79    0.52
  -2  10   3    8.36    0.53
  -2  10   3    8.70    0.51
   1 -10  -3    0.99    0.28
  -1  10   3    0.96    0.23
  -1  10   3    1.04    0.24
  -1  10   3    1.40    0.27
   0 -10  -3    2.16    0.37
   0  10   3    3.59    0.41
   0  10   3    2.83    0.39
   0  10   3    2.32    0.34
  -1 -10  -3    0.25    0.24
   1  10   3    0.54    0.22
   1  10   3    0.20    0.22
  -2 -10  -3    6.62    0.67
   2  10   3    6.01    0.58
   2  10   3    6.59    0.64
  -3 -10  -3    0.68    0.35
   3  10   3    0.44    0.27
  -4 -10  -3    2.45    0.49
   4  10   3    3.77    0.56
  -5 -10  -3    0.37    0.36
   5  10   3    0.32    0.33
  -6 -10  -3    1.03    0.44
   6  10   3    1.20    0.41
  -7 -10  -3    0.75    0.46
   7  10   3    1.03    0.47
   8  10   3    0.79    0.46
  10 -11  -3    0.59    0.31
 -10  11   3    0.38    0.28
   9 -11  -3    0.31    0.24
  -9  11   3   -0.14    0.19
   8 -11  -3    0.03    0.18
  -8  11   3   -0.06    0.18
   7 -11  -3    1.54    0.31
  -7  11   3    0.87    0.28
  -7  11   3    0.74    0.25
   6 -11  -3    4.71    0.46
  -6  11   3    3.76    0.41
  -6  11   3    3.80    0.44
   5 -11  -3    0.89    0.24
  -5  11   3    0.63    0.22
  -5  11   3    1.15    0.26
   4 -11  -3   20.22    0.82
   4 -11  -3   19.63    0.85
  -4  11   3   20.00    0.82
  -4  11   3   19.70    0.81
   3 -11  -3   12.54    0.66
  -3  11   3   12.03    0.64
  -3  11   3   12.65    0.64
   2 -11  -3    6.70    0.52
  -2  11   3    6.25    0.50
  -2  11   3    6.69    0.49
   1 -11  -3    6.78    0.55
  -1  11   3    6.45    0.54
  -1  11   3    6.67    0.52
   0 -11  -3   13.16    0.78
   0  11   3   12.75    0.73
  -1 -11  -3   14.95    0.84
   1  11   3   15.04    0.81
   1  11   3   13.67    0.78
  -2 -11  -3    0.85    0.32
   2  11   3    0.43    0.28
   2  11   3    0.46    0.24
  -3 -11  -3    6.32    0.72
   3  11   3    8.43    0.67
  -4 -11  -3    0.25    0.29
   4  11   3    0.18    0.30
  -5 -11  -3    1.25    0.45
   5  11   3    1.66    0.46
  -6 -11  -3   -0.06    0.36
   6  11   3    0.04    0.29
  -7 -11  -3    0.57    0.45
   7  11   3    1.35    0.51
  10 -12  -3    0.00    0.24
 -10  12   3    0.02    0.26
   9 -12  -3    0.04    0.20
  -9  12   3    0.03    0.21
   8 -12  -3    1.04    0.29
  -8  12   3    1.45    0.33
   7 -12  -3    0.25    0.21
  -7  12   3    0.17    0.21
   6 -12  -3    0.93    0.26
  -6  12   3    2.25    0.36
  -6  12   3    1.40    0.29
   5 -12  -3    1.66    0.30
  -5  12   3    1.31    0.27
  -5  12   3    0.80    0.24
   4 -12  -3    1.46    0.31
  -4  12   3    1.16    0.29
  -4  12   3    1.55    0.31
   3 -12  -3    3.81    0.46
  -3  12   3    4.15    0.46
  -3  12   3    4.40    0.47
   2 -12  -3    1.98    0.37
  -2  12   3    2.72    0.40
   1 -12  -3    0.40    0.26
  -1  12   3    0.28    0.22
   0 -12  -3    0.49    0.29
   0  12   3    0.75    0.27
  -1 -12  -3   15.66    0.92
   1  12   3   16.29    0.89
  -2 -12  -3    4.21    0.61
  -3 -12  -3   -0.33    0.21
  -4 -12  -3    1.96    0.49
  -5 -12  -3    0.22    0.38
  -6 -12  -3    2.32    0.62
   9 -13  -3   -0.18    0.20
  -9  13   3    0.24    0.24
   8 -13  -3    0.10    0.22
  -8  13   3    0.49    0.27
   7 -13  -3    2.40    0.37
  -7  13   3    3.04    0.43
   6 -13  -3    0.66    0.24
  -6  13   3    0.31    0.23
   5 -13  -3    1.14    0.28
  -5  13   3    1.47    0.30
   4 -13  -3    2.11    0.38
  -4  13   3    1.64    0.33
   3 -13  -3    1.08    0.30
  -3  13   3    0.91    0.28
   2 -13  -3    3.56    0.49
  -2  13   3    3.14    0.44
   1 -13  -3    7.71    0.63
  -1  13   3    7.44    0.61
   0 -13  -3    1.36    0.37
   0  13   3    1.70    0.37
  -1 -13  -3    0.13    0.30
   1  13   3    0.24    0.27
  -2 -13  -3    2.06    0.49
  -3 -13  -3    0.65    0.41
  -4 -13  -3   -0.01    0.31
  -5 -13  -3    0.27    0.41
  -6 -13  -3    3.55    0.73
   9 -14  -3    0.72    0.30
  -9  14   3    0.79    0.32
   8 -14  -3   -0.04    0.20
  -8  14   3    0.42    0.26
   7 -14  -3    0.16    0.22
  -7  14   3    0.56    0.28
   6 -14  -3    0.17    0.22
  -6  14   3    0.40    0.23
   5 -14  -3    0.03    0.21
  -5  14   3    0.47    0.24
   4 -14  -3    2.10    0.40
  -4  14   3    1.50    0.34
   3 -14  -3    4.91    0.56
  -3  14   3    6.04    0.59
   2 -14  -3    3.77    0.53
  -2  14   3    3.50    0.49
   1 -14  -3    1.27    0.36
   0 -14  -3    4.54    0.62
   0  14   3    4.01    0.53
  -1 -14  -3    0.73    0.36
  -2 -14  -3   -0.15    0.30
  -3 -14  -3    0.58    0.42
  -4 -14  -3   -0.09    0.36
  -5 -14  -3    0.65    0.46
   8 -15  -3    1.11    0.31
  -8  15   3    0.94    0.33
   7 -15  -3    0.05    0.21
  -7  15   3    0.08    0.23
   6 -15  -3    0.65    0.27
  -6  15   3    0.29    0.25
   5 -15  -3    0.88    0.29
  -5  15   3    0.93    0.31
   4 -15  -3    0.45    0.28
  -4  15   3    0.11    0.24
   3 -15  -3    0.00    0.25
  -3  15   3   -0.02    0.22
   2 -15  -3    7.41    0.74
  -2  15   3    5.88    0.63
   1 -15  -3    0.12    0.29
  -1  15   3   -0.01    0.24
   0 -15  -3   -0.07    0.27
   0  15   3   -0.21    0.23
  -1 -15  -3    0.29    0.36
  -2 -15  -3    1.73    0.52
  -3 -15  -3    0.26    0.37
  -4 -15  -3    1.33    0.54
   7 -16  -3    0.64    0.29
  -7  16   3    0.38    0.28
   6 -16  -3    0.93    0.28
  -6  16   3    0.62    0.32
   5 -16  -3    0.36    0.25
  -5  16   3    0.45    0.29
   4 -16  -3    2.04    0.45
  -4  16   3    1.05    0.35
   3 -16  -3    0.86    0.35
  -3  16   3    0.48    0.31
   2 -16  -3    0.02    0.26
   1 -16  -3    0.89    0.40
  -1  16   3    0.99    0.37
   0 -16  -3    0.30    0.33
  -1 -16  -3    0.17    0.37
  -2 -16  -3   -0.26    0.31
  -3 -16  -3    2.09    0.60
   6 -17  -3   -0.09    0.21
  -6  17   3   -0.09    0.27
   5 -17  -3    0.58    0.29
  -5  17   3    0.05    0.28
   4 -17  -3    1.28    0.40
  -4  17   3    0.78    0.34
   3 -17  -3    1.48    0.42
  -3  17   3    0.80    0.33
   2 -17  -3    0.07    0.30
  -2  17   3    0.09    0.28
   1 -17  -3   -0.15    0.29
  -1  17   3    0.41    0.55
   0 -17  -3    1.12    0.43
  -1 -17  -3    0.71    0.44
  -2 -17  -3    0.56    0.46
   4 -18  -3    0.13    0.32
  -4  18   3    0.41    0.32
   3 -18  -3    0.94    0.41
   2 -18  -3    0.14    0.35
  -2  18   3    0.43    0.34
   1 -18  -3    0.97    0.46
   1  19  -4    0.33    0.35
  -1 -19   4    0.35    0.36
   0  19  -4    0.30    0.29
   0 -19   4    0.10    0.29
  -1  19  -4    0.84    0.33
   1 -19   4    0.13    0.27
  -2  19  -4   -0.09    0.24
   2 -19   4    0.24    0.27
  -3  19  -4   -0.06    0.24
   3 -19   4   -0.38    0.20
  -4  19  -4    1.09    0.31
  -3 -18   4    0.07    0.35
  -2 -18   4    0.87    0.41
   1  18  -4   -0.23    0.26
  -1 -18   4    0.23    0.32
   0  18  -4    0.31    0.30
   0 -18   4    0.58    0.32
  -1  18  -4    0.97    0.34
   1 -18   4    1.47    0.39
  -2  18  -4    3.59    0.47
   2 -18   4    2.99    0.45
  -3  18  -4    1.79    0.34
   3 -18   4    1.99    0.36
  -4  18  -4    1.02    0.28
  -4  18  -4    1.37    0.28
   4 -18   4    0.92    0.27
  -5  18  -4    0.26    0.17
  -5  18  -4    0.54    0.21
  -4 -17   4    1.98    0.57
  -3 -17   4    1.35    0.48
   2  17  -4   -0.34    0.24
  -2 -17   4    0.16    0.32
   1  17  -4    0.82    0.34
  -1 -17   4    0.67    0.33
   0  17  -4    2.21    0.43
   0 -17   4    1.46    0.38
  -1  17  -4    3.12    0.45
   1 -17   4    3.15    0.47
  -2  17  -4    0.07    0.21
   2 -17   4   -0.21    0.19
  -3  17  -4    7.58    0.51
  -3  17  -4    6.69    0.52
   3 -17   4    8.33    0.53
  -4  17  -4   -0.06    0.14
  -4  17  -4    0.13    0.16
   4 -17   4    0.03    0.16
  -5  17  -4    0.54    0.20
  -5  17  -4    0.55    0.18
  -6  17  -4    1.07    0.22
  -6  17  -4    1.25    0.22
  -7  17  -4    0.34    0.16
  -7  17  -4    0.52    0.17
  -5 -16   4    1.07    0.49
  -4 -16   4    0.30    0.35
  -3 -16   4   -0.43    0.28
   2  16  -4    0.66    0.31
  -2 -16   4    1.48    0.43
   1  16  -4    0.27    0.24
  -1 -16   4    0.24    0.27
   0  16  -4    2.53    0.42
   0 -16   4    2.73    0.45
  -1  16  -4    5.42    0.54
   1 -16   4    5.61    0.57
  -2  16  -4    1.04    0.26
  -2  16  -4    0.97    0.26
   2 -16   4    0.95    0.27
  -3  16  -4    1.30    0.24
  -3  16  -4    0.99    0.25
   3 -16   4    1.32    0.26
  -4  16  -4    1.52    0.24
  -4  16  -4    1.58    0.25
   4 -16   4    1.49    0.23
  -5  16  -4    0.21    0.14
  -5  16  -4    0.10    0.14
  -6  16  -4    0.08    0.12
  -6  16  -4    0.21    0.13
  -7  16  -4    0.93    0.18
  -7  16  -4    0.64    0.16
  -6 -15   4    0.86    0.44
  -5 -15   4    2.56    0.59
  -4 -15   4   -0.15    0.29
   3  15  -4   -0.30    0.31
  -3 -15   4   -0.24    0.25
   2  15  -4    0.81    0.41
   2  15  -4    1.06    0.37
  -2 -15   4    0.79    0.34
   1  15  -4    0.75    0.38
   1  15  -4    0.75    0.27
  -1 -15   4    0.63    0.30
   0  15  -4    4.37    0.65
   0  15  -4    3.87    0.47
   0 -15   4    4.34    0.50
  -1  15  -4    9.76    0.61
  -1  15  -4    8.33    0.54
  -1  15  -4    9.60    0.98
   1 -15   4    9.42    0.60
  -2  15  -4    2.75    0.33
  -2  15  -4    2.38    0.51
  -2  15  -4    2.48    0.33
   2 -15   4    3.46    0.38
  -3  15  -4    2.20    0.54
  -3  15  -4    2.34    0.29
  -3  15  -4    1.67    0.24
   3 -15   4    2.09    0.28
  -4  15  -4    0.06    0.12
  -4  15  -4   -0.15    0.28
  -4  15  -4    0.11    0.13
   4 -15   4   -0.11    0.11
  -5  15  -4    0.51    0.14
  -5  15  -4    0.83    0.15
  -5  15  -4    0.88    0.41
  -6  15  -4    0.15    0.11
  -6  15  -4    0.25    0.11
  -6  15  -4    0.19    0.28
  -7  15  -4    0.25    0.13
  -7  15  -4    0.25    0.13
  -8  15  -4    0.04    0.12
  -8  15  -4   -0.06    0.13
  -7 -14   4    0.21    0.41
  -6 -14   4    0.98    0.48
   5  14  -4    0.46    0.38
  -5 -14   4   -0.56    0.25
   4  14  -4    0.93    0.39
  -4 -14   4    0.37    0.33
   3  14  -4    4.43    0.62
   3  14  -4    4.56    0.66
  -3 -14   4    4.11    0.58
   2  14  -4    0.05    0.25
   2  14  -4   -0.09    0.21
  -2 -14   4    0.01    0.24
   1  14  -4    8.87    0.64
   1  14  -4    8.40    0.87
  -1 -14   4    9.27    0.66
   0  14  -4   12.54    0.69
   0  14  -4   12.25    0.64
   0  14  -4   10.52    0.88
   0 -14   4   10.80    0.67
  -1  14  -4    0.08    0.15
  -1  14  -4   -0.02    0.16
  -1  14  -4    0.51    0.31
   1 -14   4    0.44    0.22
  -2  14  -4    1.08    0.21
  -2  14  -4    1.50    0.24
  -2  14  -4    0.96    0.37
   2 -14   4    0.98    0.23
  -3  14  -4    1.34    0.43
  -3  14  -4    0.95    0.19
  -3  14  -4    0.74    0.16
   3 -14   4    0.98    0.20
  -4  14  -4    2.67    0.22
  -4  14  -4    2.75    0.22
  -4  14  -4    2.27    0.49
   4 -14   4    2.88    0.24
  -5  14  -4    0.06    0.08
  -5  14  -4    0.18    0.09
  -5  14  -4   -0.10    0.26
  -6  14  -4    2.05    0.16
  -6  14  -4    1.69    0.45
  -6  14  -4    2.31    0.17
  -7  14  -4    0.92    0.15
  -7  14  -4    1.11    0.17
  -8  14  -4    0.01    0.12
  -8  14  -4    0.10    0.13
  -9  14  -4    0.32    0.19
  -9  14  -4    0.35    0.19
  -7 -13   4   -0.06    0.34
  -6 -13   4    0.14    0.35
   5  13  -4    1.28    0.39
  -5 -13   4    0.70    0.39
   4  13  -4   -0.02    0.28
  -4 -13   4    0.39    0.31
   3  13  -4    0.10    0.26
   3  13  -4   -0.06    0.23
  -3 -13   4    0.12    0.28
   2  13  -4   12.10    0.87
   2  13  -4   12.70    0.77
  -2 -13   4   12.39    0.77
   1  13  -4    0.74    0.25
   1  13  -4    0.93    0.38
   1  13  -4    0.61    0.38
  -1 -13   4    1.22    0.31
   0  13  -4    9.17    0.56
   0  13  -4    8.90    0.52
   0  13  -4    8.59    0.73
   0 -13   4    7.65    0.54
  -1  13  -4   10.23    0.80
  -1  13  -4   11.66    0.54
  -1  13  -4   10.87    0.55
   1 -13   4   10.68    0.57
  -2  13  -4    1.74    0.22
  -2  13  -4    1.06    0.33
   2 -13   4    1.93    0.26
  -3  13  -4    1.08    0.15
  -3  13  -4    0.65    0.14
  -3  13  -4    0.74    0.35
   3 -13   4    1.22    0.19
  -4  13  -4    3.22    0.53
   4 -13   4    3.22    0.21
  -5  13  -4    3.76    0.56
  -6  13  -4    0.18    0.27
  -7  13  -4    0.30    0.12
  -7  13  -4    0.26    0.28
  -7  13  -4    0.40    0.12
  -8  13  -4    0.01    0.13
  -8  13  -4    0.08    0.12
  -9  13  -4   -0.10    0.15
  -9  13  -4    0.15    0.16
  -8 -12   4    0.43    0.42
  -7 -12   4    0.05    0.32
  -6 -12   4    0.74    0.39
   5  12  -4    0.71    0.34
  -5 -12   4    1.09    0.43
   4  12  -4    2.27    0.65
   4  12  -4    1.34    0.38
  -4 -12   4    2.05    0.47
   3  12  -4    1.08    0.32
   3  12  -4    1.33    0.39
  -3 -12   4    2.41    0.48
   2  12  -4   -0.21    0.21
   2  12  -4    0.31    0.21
  -2 -12   4   -0.03    0.21
   1  12  -4    0.88    0.22
   1  12  -4    0.37    0.20
   1  12  -4    0.21    0.26
  -1 -12   4    0.67    0.25
   0  12  -4    1.40    0.24
   0  12  -4    1.46    0.37
   0  12  -4    1.63    0.27
   0 -12   4    1.51    0.29
  -1  12  -4    3.78    0.31
  -1  12  -4    3.32    0.54
  -1  12  -4    3.05    0.31
   1 -12   4    3.45    0.35
  -2  12  -4   11.49    0.43
  -2  12  -4   11.94    0.46
  -2  12  -4   11.53    0.82
   2 -12   4   11.85    0.50
  -3  12  -4    6.27    0.24
  -3  12  -4    6.24    0.69
  -3  12  -4    6.43    0.25
   3 -12   4    5.73    0.31
  -4  12  -4    0.65    0.30
   4 -12   4    0.88    0.11
  -5  12  -4    7.46    0.66
  -6  12  -4    2.31    0.44
  -7  12  -4    0.01    0.09
  -7  12  -4   -0.07    0.23
  -7  12  -4    0.04    0.10
  -8  12  -4    0.31    0.16
  -8  12  -4    0.73    0.18
  -9  12  -4    0.18    0.18
  -9  12  -4    0.24    0.17
  -8 -11   4   -0.09    0.34
  -7 -11   4   -0.18    0.30
  -6 -11   4    2.87    0.57
   5  11  -4    1.90    0.43
  -5 -11   4    1.81    0.46
   4  11  -4    3.19    0.49
   4  11  -4    3.89    0.52
  -4 -11   4    2.02    0.41
   3  11  -4   29.95    1.19
   3  11  -4   30.63    1.30
  -3 -11   4   30.32    1.23
   2  11  -4    0.61    0.31
   2  11  -4    0.99    0.26
   2  11  -4    1.00    0.25
  -2 -11   4    0.69    0.26
   1  11  -4    2.03    0.28
   1  11  -4    1.59    0.36
   1  11  -4    1.88    0.29
  -1 -11   4    1.80    0.32
   0  11  -4    7.70    0.45
   0  11  -4    7.27    0.42
   0  11  -4    8.68    0.68
   0 -11   4    7.91    0.49
  -1  11  -4    6.26    0.65
  -1  11  -4    5.35    0.31
  -1  11  -4    5.47    0.33
   1 -11   4    5.37    0.37
  -2  11  -4    8.08    0.32
  -2  11  -4    8.39    0.33
  -2  11  -4    8.00    0.65
   2 -11   4    7.84    0.38
   2 -11   4    8.80    0.37
  -3  11  -4    0.43    0.27
   3 -11   4    0.45    0.10
   3 -11   4    0.41    0.11
  -4  11  -4    5.26    0.61
  -5  11  -4    3.00    0.46
  -6  11  -4    1.70    0.39
  -7  11  -4    0.69    0.14
  -7  11  -4    0.60    0.14
  -7  11  -4    0.98    0.35
   7 -11   4    0.73    0.14
  -8  11  -4    3.53    0.33
  -8  11  -4    3.03    0.31
   8 -11   4    3.45    0.29
  -9  11  -4    0.37    0.19
  -9  11  -4    0.20    0.17
   9 -11   4    0.11    0.16
 -10  11  -4    1.48    0.32
  10 -11   4    2.29    0.33
   9  10  -4    0.03    0.42
  -9 -10   4    0.32    0.41
   8  10  -4    0.34    0.37
  -8 -10   4    0.17    0.38
   7  10  -4    2.40    0.51
  -7 -10   4    1.94    0.53
   6  10  -4   -0.03    0.26
  -6 -10   4    0.29    0.33
   5  10  -4    6.47    0.65
   5  10  -4    6.90    0.62
  -5 -10   4    6.30    0.72
   4  10  -4    1.85    0.38
   4  10  -4    1.98    0.39
   4  10  -4    2.06    0.39
  -4 -10   4    1.89    0.42
   3  10  -4    0.10    0.19
   3  10  -4    0.18    0.20
   3  10  -4    0.09    0.22
  -3 -10   4    0.17    0.22
   2  10  -4   16.06    0.74
   2  10  -4   15.64    0.84
   2  10  -4   15.63    0.68
   2  10  -4   15.56    0.69
  -2 -10   4   16.49    0.79
   1  10  -4   21.13    0.74
   1  10  -4   23.92    1.05
   1  10  -4   20.94    0.77
   1  10  -4   21.11    0.80
  -1 -10   4   22.27    0.86
   0  10  -4    1.35    0.21
   0  10  -4    1.72    0.22
   0  10  -4    2.13    0.39
   0 -10   4    2.09    0.28
  -1  10  -4   25.50    0.70
  -1  10  -4   24.63    0.71
  -1  10  -4   26.47    1.10
   1 -10   4   24.66    0.78
   1 -10   4   25.76    0.75
  -2  10  -4   31.81    1.25
  -2  10  -4   32.82    0.72
  -2  10  -4   32.41    0.71
   2 -10   4   31.48    0.81
   2 -10   4   31.94    0.84
  -3  10  -4    0.90    0.29
   3 -10   4    0.99    0.12
   3 -10   4    1.11    0.11
  -4  10  -4    0.70    0.27
  -5  10  -4    1.79    0.36
  -6  10  -4    4.71    0.55
   6 -10   4    4.64    0.23
  -7  10  -4    0.02    0.11
  -7  10  -4   -0.05    0.10
  -7  10  -4   -0.01    0.22
   7 -10   4    0.22    0.12
  -8  10  -4    4.29    0.36
  -8  10  -4    4.08    0.37
   8 -10   4    3.68    0.34
  -9  10  -4    0.33    0.20
  -9  10  -4    0.17    0.18
   9 -10   4    0.24    0.18
 -10  10  -4    0.33    0.23
  10 -10   4    0.27    0.23
   9   9  -4    0.31    0.38
  -9  -9   4    0.08    0.42
   8   9  -4    1.53    0.43
  -8  -9   4    1.74    0.52
   7   9  -4    3.25    0.55
  -7  -9   4    4.81    0.70
   6   9  -4    5.79    0.64
  -6  -9   4    3.89    0.57
   5   9  -4   -0.19    0.18
   5   9  -4   -0.30    0.20
  -5  -9   4   -0.01    0.25
   4   9  -4    0.49    0.25
   4   9  -4    0.96    0.26
   4   9  -4    1.12    0.30
  -4  -9   4    1.09    0.34
   3   9  -4    2.46    0.34
   3   9  -4    2.26    0.33
   3   9  -4    2.31    0.34
   3   9  -4    2.16    0.38
  -3  -9   4    2.22    0.38
   2   9  -4    1.37    0.25
   2   9  -4    1.62    0.27
   2   9  -4    1.57    0.34
   2   9  -4    1.57    0.25
  -2  -9   4    1.51    0.29
   1   9  -4    3.87    0.47
   1   9  -4    3.76    0.33
   1   9  -4    3.91    0.33
   1   9  -4    3.90    0.31
  -1  -9   4    4.43    0.41
   0   9  -4   35.61    0.92
   0   9  -4   37.25    1.30
   0   9  -4   35.68    0.96
   0   9  -4   37.58    1.00
   0  -9   4   36.30    1.05
  -1   9  -4   12.43    0.40
  -1   9  -4   13.97    0.76
   1  -9   4   13.14    0.49
   1  -9   4   12.72    0.46
  -2   9  -4    8.92    0.62
   2  -9   4    8.35    0.30
   2  -9   4    8.78    0.33
  -3   9  -4   32.71    1.22
  -4   9  -4    0.27    0.20
  -5   9  -4    6.03    0.54
   5  -9   4    5.72    0.22
   5  -9   4    5.88    0.22
  -6   9  -4   30.44    1.18
  -6   9  -4   29.03    0.71
  -6   9  -4   29.05    0.71
   6  -9   4   30.88    0.78
  -7   9  -4    6.33    0.56
  -7   9  -4    5.88    0.35
  -7   9  -4    5.41    0.33
   7  -9   4    5.67    0.35
  -8   9  -4    0.25    0.17
  -8   9  -4    0.13    0.16
   8  -9   4    0.01    0.16
  -9   9  -4    0.05    0.17
  -9   9  -4    0.20    0.20
   9  -9   4    0.45    0.21
 -10   9  -4    0.52    0.26
  10  -9   4    0.89    0.28
  10   8  -4   -0.26    0.32
   9   8  -4    1.36    0.46
  -9  -8   4    1.33    0.50
   8   8  -4    4.02    0.63
  -8  -8   4    3.48    0.61
   7   8  -4    0.08    0.28
  -7  -8   4    0.61    0.37
   6   8  -4    2.85    0.46
  -6  -8   4    3.75    0.58
   5   8  -4    3.83    0.45
   5   8  -4    2.64    0.43
  -5  -8   4    4.01    0.56
   4   8  -4    2.05    0.34
   4   8  -4    1.84    0.34
   4   8  -4    1.68    0.32
  -4  -8   4    2.11    0.39
   3   8  -4   16.26    0.70
   3   8  -4   14.46    0.66
   3   8  -4   15.56    0.71
   3   8  -4   14.85    0.74
  -3  -8   4   15.05    0.74
   2   8  -4   16.66    0.65
   2   8  -4   15.87    0.65
   2   8  -4   16.90    0.79
   2   8  -4   16.80    0.70
  -2  -8   4   16.21    0.72
   1   8  -4    1.53    0.21
   1   8  -4    1.24    0.21
   1   8  -4    0.77    0.24
   1   8  -4    1.22    0.19
  -1  -8   4    1.18    0.23
   0   8  -4   21.96    0.66
   0   8  -4   22.18    0.61
   0   8  -4   21.24    0.63
   0   8  -4   21.56    0.91
   0  -8   4   21.72    0.71
  -1   8  -4   52.29    1.10
  -1   8  -4   49.63    1.10
  -1   8  -4   49.78    1.53
   1  -8   4   51.40    1.21
   1  -8   4   51.92    1.18
  -2   8  -4   10.05    0.62
   2  -8   4    9.41    0.29
   2  -8   4    9.43    0.31
  -3   8  -4    0.99    0.26
  -4   8  -4    1.53    0.31
  -5   8  -4    3.25    0.42
   5  -8   4    2.85    0.19
   5  -8   4    2.69    0.18
  -6   8  -4    0.76    0.28
  -6   8  -4    1.10    0.15
  -6   8  -4    1.26    0.16
   6  -8   4    1.14    0.19
  -7   8  -4    8.67    0.44
  -7   8  -4    8.63    0.43
  -7   8  -4    8.63    0.62
   7  -8   4    8.41    0.44
  -8   8  -4    0.42    0.19
  -8   8  -4    0.22    0.16
   8  -8   4    0.69    0.21
  -9   8  -4   -0.07    0.17
  -9   8  -4   -0.18    0.17
   9  -8   4   -0.10    0.18
 -10   8  -4    0.32    0.25
  10  -8   4   -0.02    0.22
  10   7  -4    0.43    0.39
   9   7  -4    0.09    0.29
  -9  -7   4   -0.11    0.32
   8   7  -4   -0.08    0.28
  -8  -7   4    0.47    0.33
   7   7  -4    4.35    0.57
  -7  -7   4    6.34    0.70
   6   7  -4    1.12    0.30
  -6  -7   4    1.45    0.40
   5   7  -4    0.17    0.20
   5   7  -4    0.47    0.22
   5   7  -4    0.58    0.22
  -5  -7   4    0.74    0.30
   4   7  -4   31.17    1.10
   4   7  -4   32.38    1.27
   4   7  -4   30.59    1.08
   4   7  -4   28.48    1.05
  -4  -7   4   32.58    1.18
   3   7  -4    0.59    0.18
   3   7  -4    0.39    0.20
   3   7  -4    0.54    0.20
   3   7  -4    0.63    0.18
  -3  -7   4    0.07    0.19
   2   7  -4   18.86    0.67
   2   7  -4   18.90    0.79
   2   7  -4   18.93    0.68
   2   7  -4   17.78    0.69
  -2  -7   4   17.64    0.73
   1   7  -4   62.20    1.71
   1   7  -4   63.25    1.47
   1   7  -4   60.10    1.49
   1   7  -4   61.60    1.47
  -1  -7   4   61.28    1.55
   0   7  -4   55.66    1.28
   0   7  -4   56.19    1.25
   0   7  -4   55.77    1.27
   0   7  -4   55.42    1.59
   0  -7   4   55.81    1.35
  -1   7  -4   34.17    1.16
   1  -7   4   36.59    0.85
   1  -7   4   35.95    0.87
  -2   7  -4   57.47    1.63
   2  -7   4   55.67    1.17
   2  -7   4   57.62    1.18
  -3   7  -4    4.24    0.43
  -4   7  -4    0.34    0.18
   4  -7   4    0.18    0.07
   4  -7   4    0.22    0.07
  -5   7  -4   29.86    1.07
   5  -7   4   27.98    0.74
   5  -7   4   28.01    0.75
  -6   7  -4   10.98    0.43
  -6   7  -4   11.61    0.44
  -6   7  -4   11.29    0.67
   6  -7   4   10.63    0.46
  -7   7  -4    0.17    0.15
  -7   7  -4    0.08    0.18
  -7   7  -4    0.32    0.15
   7  -7   4    0.16    0.16
  -8   7  -4    2.54    0.34
  -8   7  -4    2.45    0.33
   8  -7   4    2.82    0.36
  -9   7  -4   -0.21    0.17
   9  -7   4   -0.01    0.19
 -10   7  -4    0.39    0.25
  10  -7   4   -0.08    0.22
 -11   7  -4    0.58    0.30
  11  -7   4    0.21    0.28
  10   6  -4    0.96    0.42
   9   6  -4    1.29    0.44
  -9  -6   4    1.18    0.46
   8   6  -4    0.32    0.28
  -8  -6   4    0.43    0.32
   7   6  -4    0.86    0.36
  -7  -6   4    2.06    0.45
   6   6  -4    4.11    0.51
  -6  -6   4    3.84    0.52
   5   6  -4   11.05    0.64
   5   6  -4   11.06    0.66
   5   6  -4   11.43    0.58
  -5  -6   4   11.57    0.70
   4   6  -4    6.20    0.46
   4   6  -4    5.80    0.45
   4   6  -4    6.69    0.44
  -4  -6   4    4.96    0.50
   3   6  -4    7.87    0.47
   3   6  -4    7.50    0.43
   3   6  -4    7.67    0.47
   3   6  -4    8.25    0.47
  -3  -6   4    8.26    0.52
   2   6  -4    4.22    0.37
   2   6  -4    4.67    0.33
   2   6  -4    4.36    0.31
   2   6  -4    4.60    0.32
  -2  -6   4    4.57    0.36
   1   6  -4   33.62    0.89
   1   6  -4   33.34    0.92
   1   6  -4   33.85    1.07
   1   6  -4   33.87    0.89
  -1  -6   4   33.51    0.97
   0   6  -4   47.66    1.07
   0   6  -4   45.71    1.07
   0   6  -4   48.71    1.08
   0   6  -4   47.32    1.36
   0  -6   4   46.75    1.15
  -1   6  -4   57.79    1.59
   1  -6   4   58.29    1.25
   1  -6   4   59.40    1.28
   2  -6   4    0.34    0.06
   2  -6   4    0.34    0.06
   3  -6   4   20.59    0.48
   3  -6   4   20.65    0.48
   4  -6   4   30.05    0.73
   4  -6   4   30.68    0.75
  -5   6  -4    3.51    0.20
  -5   6  -4    3.26    0.20
   5  -6   4    3.43    0.25
   5  -6   4    3.36    0.25
  -6   6  -4    0.22    0.12
  -6   6  -4    0.19    0.12
   6  -6   4    0.18    0.14
  -7   6  -4    9.51    0.50
  -7   6  -4    9.40    0.59
  -7   6  -4    8.81    0.48
   7  -6   4    8.46    0.49
  -8   6  -4    0.10    0.17
  -8   6  -4    0.03    0.16
   8  -6   4   -0.05    0.18
  -9   6  -4   -0.01    0.20
   9  -6   4    0.21    0.23
 -10   6  -4    0.13    0.26
  10  -6   4    1.07    0.34
 -11   6  -4   -0.30    0.23
  11  -6   4   -0.03    0.29
  11   5  -4   -0.01    0.34
  10   5  -4    0.02    0.33
   9   5  -4    1.70    0.48
  -9  -5   4    1.93    0.49
   8   5  -4    5.51    0.65
  -8  -5   4    6.33    0.72
   7   5  -4    2.49    0.44
  -7  -5   4    2.47    0.46
   6   5  -4    1.90    0.36
  -6  -5   4    1.82    0.40
   5   5  -4    0.35    0.20
   5   5  -4    0.69    0.19
   5   5  -4    0.66    0.22
  -5  -5   4    0.46    0.18
  -5  -5   4    0.36    0.22
   4   5  -4    0.68    0.19
   4   5  -4    0.51    0.17
   4   5  -4    0.43    0.19
  -4  -5   4    0.54    0.24
  -4  -5   4    0.40    0.16
   3   5  -4   49.14    1.34
   3   5  -4   52.62    1.38
   3   5  -4   51.71    1.38
   3   5  -4   51.34    1.38
  -3  -5   4   50.37    1.44
   2   5  -4    9.27    0.47
   2   5  -4    8.73    0.41
   2   5  -4    9.24    0.44
   2   5  -4    9.00    0.42
  -2  -5   4    9.26    0.47
   1   5  -4   31.63    0.83
   1   5  -4   32.12    0.85
   1   5  -4   31.12    0.98
   1   5  -4   30.56    0.83
  -1  -5   4   30.75    0.88
   0   5  -4    6.46    0.26
   0   5  -4    6.30    0.25
   0   5  -4    6.46    0.25
   0  -5   4    5.59    0.26
   0  -5   4    6.38    0.30
   1  -5   4   21.25    0.52
   1  -5   4   21.12    0.55
   2  -5   4   39.71    0.85
   2  -5   4   40.55    0.86
   3  -5   4    2.84    0.17
   3  -5   4    2.88    0.17
  -4   5  -4    8.33    0.25
  -4   5  -4    7.53    0.25
   4  -5   4    8.38    0.33
   4  -5   4    7.54    0.32
  -5   5  -4    9.83    0.38
  -5   5  -4    9.46    0.38
   5  -5   4    9.20    0.42
   5  -5   4    9.88    0.43
  -6   5  -4    0.40    0.15
  -6   5  -4    0.77    0.17
   6  -5   4    0.38    0.17
  -7   5  -4    0.14    0.15
  -7   5  -4    0.00    0.14
   7  -5   4   -0.08    0.16
  -8   5  -4    4.20    0.45
  -8   5  -4    3.67    0.43
   8  -5   4    3.40    0.43
  -9   5  -4    1.17    0.31
   9  -5   4    0.83    0.30
 -10   5  -4    0.32    0.24
  10  -5   4   -0.10    0.24
 -11   5  -4    0.61    0.33
  11  -5   4    0.21    0.32
  11   4  -4    0.79    0.41
  10   4  -4    3.23    0.60
   9   4  -4    0.64    0.36
  -9  -4   4   -0.44    0.45
   8   4  -4    0.36    0.28
  -8  -4   4    0.32    0.30
   7   4  -4    7.46    0.62
  -7  -4   4    7.59    0.73
   6   4  -4   15.42    0.80
  -6  -4   4   15.71    0.91
  -6  -4   4   16.02    0.85
   5   4  -4    4.72    0.31
   5   4  -4    4.02    0.44
  -5  -4   4    4.28    0.49
   4   4  -4   67.39    1.63
   4   4  -4   66.72    1.76
   4   4  -4   68.88    1.76
  -4  -4   4   66.29    1.82
  -4  -4   4   68.70    1.71
   3   4  -4    0.11    0.13
   3   4  -4    0.06    0.11
   3   4  -4    0.25    0.14
   3   4  -4   -0.02    0.11
  -3  -4   4    0.24    0.16
  -3  -4   4    0.19    0.13
   2   4  -4    1.34    0.20
   2   4  -4    0.94    0.17
   2   4  -4    0.93    0.16
   2   4  -4    0.83    0.19
  -2  -4   4    0.91    0.19
   1   4  -4   38.88    0.96
   1   4  -4   38.66    0.95
   1   4  -4   38.92    0.97
  -1  -4   4   37.80    1.00
   0   4  -4   31.80    0.75
   0   4  -4   32.39    0.76
   0  -4   4   31.29    0.80
   1  -4   4   22.23    0.55
   1  -4   4   22.39    0.56
   2  -4   4  126.48    2.52
   2  -4   4  124.34    2.51
  -3   4  -4   21.80    0.49
  -3   4  -4   21.87    0.49
   3  -4   4   21.71    0.59
   3  -4   4   21.99    0.59
  -4   4  -4   13.20    0.42
  -4   4  -4   13.30    0.42
   4  -4   4   13.30    0.47
   4  -4   4   12.58    0.47
  -5   4  -4    7.99    0.38
  -5   4  -4    9.20    0.40
   5  -4   4    7.80    0.40
   5  -4   4    8.96    0.42
  -6   4  -4    0.09    0.13
  -6   4  -4    0.22    0.13
   6  -4   4    0.30    0.17
  -7   4  -4    0.53    0.19
  -7   4  -4    0.57    0.21
   7  -4   4    0.84    0.24
  -8   4  -4    0.39    0.22
   8  -4   4    0.07    0.21
  -9   4  -4    1.88    0.38
   9  -4   4    1.49    0.36
 -10   4  -4    0.52    0.30
  10  -4   4   -0.14    0.25
 -11   4  -4    0.36    0.31
  11  -4   4   -0.12    0.29
  11   3  -4   -0.21    0.29
  10   3  -4    0.09    0.28
   9   3  -4   -0.19    0.25
   8   3  -4    1.03    0.36
  -8  -3   4    0.99    0.38
   7   3  -4    0.75    0.31
  -7  -3   4    0.96    0.31
   6   3  -4   11.18    0.67
  -6  -3   4   11.30    0.68
  -6  -3   4   11.67    0.63
   5   3  -4    7.12    0.46
   5   3  -4    7.10    0.48
   5   3  -4    7.60    0.34
  -5  -3   4    6.19    0.48
  -5  -3   4    7.15    0.46
   4   3  -4    0.05    0.14
   4   3  -4    0.00    0.09
   4   3  -4    0.04    0.07
  -4  -3   4   -0.03    0.05
  -4  -3   4    0.13    0.17
   3   3  -4    1.35    0.21
   3   3  -4    1.18    0.20
   3   3  -4    1.18    0.22
   3   3  -4    1.18    0.18
  -3  -3   4    1.07    0.24
  -3  -3   4    1.37    0.19
   2   3  -4   10.65    0.42
   2   3  -4    9.99    0.43
   2   3  -4   10.62    0.44
  -2  -3   4   10.25    0.41
  -2  -3   4   10.22    0.47
   1   3  -4    0.08    0.07
   1   3  -4    0.11    0.08
   1   3  -4    0.14    0.09
  -1  -3   4   -0.02    0.09
  -1   3  -4   38.75    0.82
  -1   3  -4   32.37    0.79
   1  -3   4   37.26    0.86
   1  -3   4   38.63    0.85
   1  -3   4   38.62    0.86
  -2   3  -4   74.93    1.54
  -2   3  -4   75.48    1.53
  -2   3  -4   73.19    1.53
   2  -3   4   76.35    1.61
   2  -3   4   77.96    1.62
  -3   3  -4  109.39    2.27
  -3   3  -4  110.47    2.27
  -3   3  -4  110.21    2.26
   3  -3   4  112.08    2.33
   3  -3   4  109.99    2.34
  -4   3  -4   16.91    0.56
  -4   3  -4   17.63    0.53
  -4   3  -4   17.75    0.56
   4  -3   4   17.75    0.60
  -5   3  -4   -0.02    0.09
  -5   3  -4    0.06    0.10
  -5   3  -4    0.14    0.11
   5  -3   4    0.01    0.13
  -6   3  -4    2.62    0.30
  -6   3  -4    2.25    0.29
   6  -3   4    2.69    0.33
  -7   3  -4    5.76    0.46
  -7   3  -4    5.95    0.47
   7  -3   4    6.24    0.47
  -8   3  -4   12.51    0.71
   8  -3   4   10.92    0.70
  -9   3  -4    0.41    0.26
   9  -3   4    0.19    0.26
 -10   3  -4    0.64    0.33
  10  -3   4    0.63    0.33
  11  -3   4    0.05    0.30
  11   2  -4    0.67    0.38
  10   2  -4    0.42    0.34
   9   2  -4    0.61    0.30
   8   2  -4    9.82    0.72
  -8  -2   4    9.61    0.73
   7   2  -4    6.88    0.65
  -7  -2   4    5.55    0.53
  -7  -2   4    6.55    0.64
   6   2  -4   -0.10    0.16
  -6  -2   4    0.03    0.19
  -6  -2   4    0.03    0.14
   5   2  -4    1.46    0.27
   5   2  -4    2.03    0.28
   5   2  -4    2.20    0.16
  -5  -2   4    2.46    0.31
  -5  -2   4    2.22    0.36
   4   2  -4    8.62    0.33
   4   2  -4    8.45    0.46
   4   2  -4    8.64    0.49
  -4  -2   4    9.10    0.50
  -4  -2   4    8.09    0.44
   2   2  -4   88.25    1.94
   2   2  -4   85.41    1.90
   2   2  -4   85.76    1.92
  -2  -2   4   84.58    1.96
  -2  -2   4   87.38    1.90
   1   2  -4    0.48    0.10
   1   2  -4    1.01    0.14
  -1  -2   4    1.22    0.18
  -1  -2   4    1.03    0.17
  -1   2  -4    3.17    0.18
  -1   2  -4    2.84    0.16
   1  -2   4    2.92    0.20
  -2   2  -4   50.90    1.13
  -2   2  -4   50.08    1.12
  -2   2  -4   48.86    1.12
   2  -2   4   49.48    1.16
  -3   2  -4   98.69    2.16
  -3   2  -4  104.14    2.17
  -3   2  -4  100.65    2.16
   3  -2   4  101.65    2.21
  -4   2  -4    6.01    0.33
  -4   2  -4    5.50    0.31
  -4   2  -4    5.90    0.32
   4  -2   4    4.86    0.33
  -5   2  -4   19.00    0.69
  -5   2  -4   19.25    0.67
  -5   2  -4   18.16    0.69
   5  -2   4   19.42    0.73
  -6   2  -4   20.16    0.80
  -6   2  -4   20.73    0.79
   6  -2   4   21.20    0.83
  -7   2  -4    6.48    0.51
  -7   2  -4    5.55    0.53
   7  -2   4    6.36    0.52
  -8   2  -4    2.07    0.37
   8  -2   4    2.27    0.40
  -9   2  -4    1.64    0.39
   9  -2   4    1.80    0.40
 -10   2  -4    0.45    0.31
  10  -2   4    0.04    0.29
  11  -2   4   -0.10    0.32
  11   1  -4    0.61    0.38
  10   1  -4    0.14    0.27
   9   1  -4    0.49    0.31
   8   1  -4    0.10    0.25
  -8  -1   4   -0.29    0.22
  -8  -1   4    0.04    0.22
   7   1  -4   10.81    0.67
  -7  -1   4    9.78    0.66
  -7  -1   4    9.95    0.63
   6   1  -4   10.24    0.61
  -6  -1   4   10.37    0.58
  -6  -1   4   10.63    0.61
  -6  -1   4   10.39    0.62
   5   1  -4   20.59    0.81
  -5  -1   4   20.74    0.84
  -5  -1   4   21.90    0.81
  -5  -1   4   20.61    0.78
   4   1  -4    3.89    0.37
   4   1  -4    3.26    0.32
   4   1  -4    3.42    0.18
  -4  -1   4    3.64    0.31
  -4  -1   4    4.04    0.40
  -4  -1   4    3.11    0.30
   3   1  -4    0.01    0.09
   3   1  -4    0.06    0.13
  -3  -1   4    0.08    0.10
  -3  -1   4    0.00    0.13
  -3  -1   4    0.33    0.14
   2   1  -4  105.73    2.27
   2   1  -4  104.68    2.30
  -2  -1   4  108.10    2.34
   1   1  -4    1.25    0.16
   1   1  -4    1.68    0.18
   1   1  -4    1.02    0.14
  -1  -1   4    1.52    0.16
  -1  -1   4    1.52    0.19
   0   1  -4   38.62    0.94
   0   1  -4   38.69    0.93
   0  -1   4   40.20    0.97
  -1   1  -4    0.23    0.09
  -1   1  -4    0.30    0.10
   1  -1   4    0.32    0.11
  -2   1  -4    4.07    0.24
  -2   1  -4    4.52    0.26
  -2   1  -4    4.35    0.25
   2  -1   4    4.25    0.26
  -3   1  -4   30.37    0.85
  -3   1  -4   30.00    0.85
  -3   1  -4   28.66    0.82
   3  -1   4   31.05    0.87
  -4   1  -4    0.53    0.15
  -4   1  -4    0.37    0.14
  -4   1  -4    0.57    0.16
   4  -1   4    0.29    0.15
  -5   1  -4   13.88    0.61
  -5   1  -4   13.25    0.58
  -5   1  -4   12.36    0.56
   5  -1   4   12.57    0.60
  -6   1  -4   26.86    1.11
  -6   1  -4   26.08    0.97
  -6   1  -4   27.65    0.97
   6  -1   4   27.80    1.01
  -7   1  -4    1.88    0.33
   7  -1   4    1.60    0.33
  -8   1  -4    0.18    0.21
   8  -1   4   -0.20    0.19
  -9   1  -4    2.92    0.48
   9  -1   4    1.59    0.40
  10  -1   4    1.01    0.39
  11  -1   4    0.46    0.37
  11   0  -4    0.32    0.33
  10   0  -4    0.09    0.28
   9   0  -4    2.19    0.46
   8   0  -4    2.50    0.41
  -8   0   4    2.87    0.47
  -8   0   4    2.43    0.37
   7   0  -4    0.63    0.24
  -7   0   4    0.04    0.21
  -7   0   4    0.46    0.22
   6   0  -4    8.57    0.56
  -6   0   4    8.61    0.56
  -6   0   4    8.33    0.53
  -6   0   4    8.68    0.53
   5   0  -4   33.54    1.07
  -5   0   4   34.57    1.11
  -5   0   4   34.38    1.05
  -5   0   4   32.30    1.05
   4   0  -4    1.96    0.25
   4   0  -4    2.42    0.41
  -4   0   4    2.04    0.27
  -4   0   4    3.02    0.30
  -4   0   4    3.17    0.32
   3   0  -4   17.43    0.60
   3   0  -4   18.30    0.63
  -3   0   4   17.56    0.61
  -3   0   4   17.19    0.65
  -3   0   4   18.46    0.62
   2   0  -4  372.21    7.35
  -2   0   4  373.85    7.33
  -2   0   4  369.44    7.37
   1   0  -4  107.16    2.23
   1   0  -4  104.70    2.24
  -1   0   4  103.19    2.22
  -1   0   4  105.34    2.27
   0   0  -4    2.18    0.20
   0   0  -4    2.85    0.22
   0   0  -4    2.75    0.21
   0   0  -4    2.82    0.21
   0   0   4    2.92    0.21
   0   0   4    2.73    0.21
  -1   0  -4   28.50    0.78
  -1   0  -4   28.63    0.79
  -1   0  -4   29.83    0.78
   1   0   4   30.20    0.82
  -2   0  -4    5.98    0.31
  -2   0  -4    5.82    0.32
  -2   0  -4    6.27    0.31
   2   0   4    5.15    0.31
  -3   0  -4    0.05    0.11
  -3   0  -4    0.09    0.10
  -3   0  -4    0.11    0.11
   3   0   4    0.12    0.14
  -4   0  -4  167.75    3.56
  -4   0  -4  161.92    3.53
  -4   0  -4  162.65    3.55
   4   0   4  164.90    3.59
  -5   0  -4    0.35    0.15
  -5   0  -4    0.16    0.16
  -5   0  -4    0.14    0.14
   5   0   4   -0.01    0.16
  -6   0  -4    6.21    0.50
  -6   0  -4    7.90    0.50
  -6   0  -4    7.14    0.50
   6   0   4    7.57    0.54
  -7   0  -4    7.36    0.55
   7   0   4    7.42    0.58
  -8   0  -4    1.45    0.34
   8   0   4    1.31    0.38
  -9   0  -4    1.53    0.45
   9   0   4    1.40    0.39
  10   0   4    0.53    0.38
  11  -1  -4    0.99    0.41
  10  -1  -4    0.18    0.31
   9  -1  -4   -0.25    0.22
  -9   1   4    0.15    0.23
   8  -1  -4    1.24    0.32
  -8   1   4    1.25    0.29
   7  -1  -4    6.62    0.54
  -7   1   4    8.25    0.55
  -7   1   4    8.18    0.58
   6  -1  -4    2.14    0.32
  -6   1   4    2.11    0.32
  -6   1   4    1.95    0.29
  -6   1   4    2.77    0.37
   5  -1  -4   27.34    0.95
  -5   1   4   29.97    0.97
  -5   1   4   27.65    0.96
  -5   1   4   29.13    0.93
   4  -1  -4   36.46    0.83
   4  -1  -4   36.85    1.07
  -4   1   4   36.45    1.08
  -4   1   4   36.32    1.04
  -4   1   4   37.26    1.06
   3  -1  -4    3.76    0.27
   3  -1  -4    3.83    0.28
  -3   1   4    3.94    0.31
  -3   1   4    3.95    0.28
  -3   1   4    3.86    0.28
   2  -1  -4   43.84    1.09
   2  -1  -4   42.26    1.10
  -2   1   4   42.17    1.08
  -2   1   4   43.27    1.09
  -2   1   4   45.96    1.15
   1  -1  -4    1.95    0.22
  -1   1   4    1.48    0.19
  -1   1   4    1.64    0.18
   0  -1  -4    0.24    0.12
   0  -1  -4    0.26    0.11
   0  -1  -4    0.27    0.10
   0   1   4    0.30    0.12
   0   1   4    0.27    0.10
  -1  -1  -4    8.42    0.38
  -1  -1  -4    8.28    0.40
  -1  -1  -4    8.89    0.38
   1   1   4    8.77    0.37
   1   1   4    8.78    0.40
  -2  -1  -4    5.92    0.34
  -2  -1  -4    5.26    0.31
  -2  -1  -4    5.16    0.34
   2   1   4    6.06    0.35
  -3  -1  -4   24.92    0.80
  -3  -1  -4   24.87    0.84
  -3  -1  -4   25.89    0.83
   3   1   4   26.23    0.85
  -4  -1  -4   27.34    0.94
  -4  -1  -4   28.95    0.95
  -4  -1  -4   28.11    0.93
   4   1   4   28.33    0.97
  -5  -1  -4   53.29    1.54
  -5  -1  -4   53.75    1.51
  -5  -1  -4   54.95    1.55
   5   1   4   52.71    1.57
  -6  -1  -4    0.21    0.18
  -6  -1  -4    0.31    0.20
   6   1   4    0.18    0.22
  -7  -1  -4    0.09    0.20
   7   1   4   -0.01    0.19
  -8  -1  -4    1.86    0.40
   8   1   4    2.21    0.42
   9   1   4    1.14    0.39
  10   1   4   -0.06    0.32
  11  -2  -4   -0.36    0.25
  10  -2  -4    0.84    0.36
   9  -2  -4    0.06    0.23
  -9   2   4    0.03    0.21
   8  -2  -4    2.40    0.41
  -8   2   4    2.49    0.37
   7  -2  -4    0.04    0.19
  -7   2   4    0.25    0.22
  -7   2   4    0.16    0.17
   6  -2  -4   45.32    1.39
  -6   2   4   47.25    1.36
  -6   2   4   45.43    1.38
  -6   2   4   45.82    1.38
   5  -2  -4    6.58    0.43
  -5   2   4    6.45    0.43
  -5   2   4    6.50    0.41
  -5   2   4    6.42    0.42
   4  -2  -4   12.24    0.41
   4  -2  -4   13.76    0.57
  -4   2   4   12.61    0.56
  -4   2   4   12.31    0.52
  -4   2   4   12.75    0.54
   3  -2  -4   56.42    1.42
  -3   2   4   56.14    1.43
  -3   2   4   57.40    1.40
  -3   2   4   58.87    1.42
   2  -2  -4   17.05    0.56
   2  -2  -4   18.06    0.61
  -2   2   4   16.66    0.60
  -2   2   4   17.92    0.58
  -2   2   4   17.53    0.59
   1  -2  -4   14.69    0.56
   1  -2  -4   16.46    0.54
  -1   2   4   16.69    0.56
  -1   2   4   16.48    0.55
  -1   2   4   16.62    0.57
  -1  -2  -4    3.89    0.27
  -1  -2  -4    3.64    0.27
  -1  -2  -4    4.38    0.30
   1   2   4    4.40    0.29
   1   2   4    4.49    0.32
  -2  -2  -4    0.76    0.19
  -2  -2  -4    1.01    0.19
  -2  -2  -4    0.85    0.18
   2   2   4    0.56    0.17
   2   2   4    0.53    0.14
  -3  -2  -4   24.93    0.83
  -3  -2  -4   24.75    0.85
  -3  -2  -4   22.86    0.79
   3   2   4   22.90    0.84
  -4  -2  -4   28.63    1.00
  -4  -2  -4   29.44    0.97
  -4  -2  -4   28.64    0.98
   4   2   4   29.77    1.03
  -5  -2  -4   12.50    0.65
  -5  -2  -4   13.20    0.67
  -5  -2  -4   13.34    0.69
   5   2   4   12.31    0.68
  -6  -2  -4    1.21    0.30
  -6  -2  -4    1.81    0.34
   6   2   4    1.94    0.37
  -7  -2  -4    6.87    0.57
   7   2   4    6.12    0.65
   8   2   4    0.39    0.32
   9   2   4    0.19    0.33
  10   2   4    0.61    0.42
  11  -3  -4    1.59    0.44
  10  -3  -4    0.17    0.28
 -10   3   4    0.09    0.27
   9  -3  -4    0.50    0.27
  -9   3   4    0.81    0.31
   8  -3  -4    1.19    0.33
  -8   3   4    1.43    0.31
   7  -3  -4    0.48    0.24
  -7   3   4    0.88    0.30
  -7   3   4    1.32    0.47
  -7   3   4    0.97    0.26
   6  -3  -4    4.31    0.43
  -6   3   4    5.02    0.40
  -6   3   4    4.21    0.40
  -6   3   4    4.88    0.40
   5  -3  -4   26.22    0.90
   5  -3  -4   26.57    0.69
  -5   3   4   28.05    0.89
  -5   3   4   26.91    0.90
  -5   3   4   24.25    0.87
   4  -3  -4   13.95    0.49
   4  -3  -4   14.15    0.59
  -4   3   4   15.96    0.60
  -4   3   4   13.70    0.58
  -4   3   4   14.36    0.58
   3  -3  -4    0.29    0.12
   3  -3  -4    0.22    0.14
  -3   3   4    0.38    0.13
  -3   3   4    0.27    0.14
  -3   3   4    0.47    0.14
   2  -3  -4   30.00    0.87
   2  -3  -4   30.29    0.89
  -2   3   4   30.54    0.85
  -2   3   4   29.89    0.88
  -2   3   4   29.85    0.86
   1  -3  -4   19.72    0.68
   1  -3  -4   21.59    0.65
  -1   3   4   21.21    0.67
  -1   3   4   20.47    0.66
  -1   3   4   21.43    0.70
   0  -3  -4    5.40    0.34
   0  -3  -4    5.95    0.32
   0   3   4    5.69    0.33
   0   3   4    5.43    0.33
   0   3   4    5.99    0.36
  -2  -3  -4    3.28    0.36
  -2  -3  -4    3.47    0.29
   2   3   4    3.79    0.37
   2   3   4    3.66    0.31
  -3  -3  -4    0.78    0.21
  -3  -3  -4    0.44    0.14
   3   3   4    0.64    0.17
   3   3   4    0.83    0.21
  -4  -3  -4   18.12    0.75
  -4  -3  -4   17.61    0.78
  -4  -3  -4   18.12    0.77
   4   3   4   18.65    0.81
  -5  -3  -4   19.76    0.90
  -5  -3  -4   20.40    0.86
   5   3   4   20.23    0.92
  -6  -3  -4   15.61    0.81
  -6  -3  -4   17.17    0.87
   6   3   4   16.79    0.89
   7   3   4    5.19    0.61
   8   3   4    5.24    0.71
   9   3   4    0.29    0.36
  10   3   4   -0.08    0.34
  11  -4  -4    0.26    0.31
  10  -4  -4    1.53    0.39
 -10   4   4    0.62    0.34
   9  -4  -4   -0.20    0.20
  -9   4   4    0.01    0.20
   8  -4  -4    0.59    0.27
  -8   4   4    0.18    0.22
   7  -4  -4    5.68    0.54
  -7   4   4    6.31    0.50
  -7   4   4    6.14    0.48
   6  -4  -4    5.88    0.45
  -6   4   4    6.04    0.44
  -6   4   4    5.91    0.44
  -6   4   4    5.99    0.43
   5  -4  -4    4.68    0.29
   5  -4  -4    4.82    0.38
  -5   4   4    4.43    0.36
  -5   4   4    5.18    0.37
  -5   4   4    5.06    0.37
   4  -4  -4   80.70    1.85
   4  -4  -4   77.86    1.92
  -4   4   4   80.62    1.92
  -4   4   4   80.20    1.90
  -4   4   4   78.07    1.88
   3  -4  -4   11.62    0.50
   3  -4  -4   11.41    0.50
  -3   4   4   10.92    0.49
  -3   4   4   12.36    0.49
  -3   4   4   12.00    0.51
   2  -4  -4    0.72    0.17
   2  -4  -4    0.58    0.18
  -2   4   4    0.42    0.13
  -2   4   4    0.73    0.18
  -2   4   4    0.36    0.14
   1  -4  -4    4.61    0.32
   1  -4  -4    4.68    0.36
  -1   4   4    4.50    0.30
  -1   4   4    3.90    0.30
  -1   4   4    4.25    0.32
   0  -4  -4   16.02    0.59
   0  -4  -4   17.17    0.66
   0   4   4   17.27    0.62
   0   4   4   17.60    0.65
   0   4   4   17.07    0.63
  -1  -4  -4   50.38    1.38
  -1  -4  -4   48.58    1.29
   1   4   4   51.04    1.34
   1   4   4   49.36    1.35
  -2  -4  -4    2.27    0.31
   2   4   4    2.64    0.31
  -3  -4  -4   20.83    0.79
  -3  -4  -4   21.20    0.85
   3   4   4   19.95    0.83
   3   4   4   21.07    0.79
  -4  -4  -4    0.26    0.17
  -4  -4  -4    0.43    0.22
   4   4   4    0.27    0.22
  -5  -4  -4    8.15    0.56
  -5  -4  -4    8.31    0.61
   5   4   4    7.83    0.61
  -6  -4  -4    8.67    0.67
   6   4   4    9.66    0.69
  -7  -4  -4    0.07    0.31
   7   4   4    0.27    0.28
   8   4   4    0.42    0.37
   9   4   4    2.41    0.55
  10   4   4   -0.03    0.35
  11  -5  -4    0.16    0.29
  10  -5  -4    0.33    0.29
 -10   5   4    0.43    0.29
   9  -5  -4    0.74    0.32
  -9   5   4    0.34    0.25
   8  -5  -4   -0.10    0.18
  -8   5   4   -0.25    0.17
   7  -5  -4    0.10    0.18
  -7   5   4    0.03    0.16
  -7   5   4    0.10    0.16
   6  -5  -4    6.48    0.46
  -6   5   4    7.03    0.46
  -6   5   4    5.92    0.45
  -6   5   4    7.28    0.47
   5  -5  -4   31.91    1.03
   5  -5  -4   30.95    0.93
  -5   5   4   31.13    1.01
  -5   5   4   32.08    1.00
  -5   5   4   32.63    1.00
   4  -5  -4    4.17    0.34
   4  -5  -4    4.64    0.34
  -4   5   4    4.12    0.33
  -4   5   4    5.35    0.36
  -4   5   4    3.81    0.31
   3  -5  -4   23.24    0.81
   3  -5  -4   23.36    0.79
  -3   5   4   24.86    0.80
  -3   5   4   24.12    0.79
  -3   5   4   24.09    0.77
   2  -5  -4   17.26    0.66
   2  -5  -4   15.95    0.68
  -2   5   4   16.62    0.63
  -2   5   4   16.68    0.61
  -2   5   4   16.58    0.62
   1  -5  -4    0.00    0.14
   1  -5  -4   -0.06    0.12
  -1   5   4    0.02    0.12
  -1   5   4    0.02    0.10
  -1   5   4   -0.03    0.11
   0  -5  -4   38.70    1.16
   0  -5  -4   39.44    1.23
   0   5   4   38.61    1.12
   0   5   4   38.49    1.13
   0   5   4   40.17    1.12
  -1  -5  -4    5.07    0.34
  -1  -5  -4    5.09    0.42
  -1  -5  -4    5.21    0.39
   1   5   4    4.67    0.39
   1   5   4    4.50    0.36
  -2  -5  -4    0.25    0.19
  -2  -5  -4    0.00    0.07
   2   5   4    0.00    0.11
   2   5   4    0.36    0.19
  -3  -5  -4    0.30    0.14
  -3  -5  -4    0.21    0.19
   3   5   4    0.29    0.21
   3   5   4    0.23    0.13
  -4  -5  -4   23.62    0.94
  -4  -5  -4   25.00    1.04
   4   5   4   23.82    0.99
  -5  -5  -4    1.14    0.34
   5   5   4    1.63    0.34
  -6  -5  -4    3.15    0.52
   6   5   4    3.24    0.51
  -7  -5  -4    3.19    0.53
   7   5   4    3.11    0.53
   8   5   4    0.99    0.41
   9   5   4   -0.06    0.35
  11  -6  -4    0.09    0.28
 -11   6   4    0.45    0.32
  10  -6  -4    0.07    0.26
 -10   6   4    0.27    0.27
   9  -6  -4    0.05    0.25
  -9   6   4    0.51    0.27
   8  -6  -4   -0.39    0.18
  -8   6   4   -0.15    0.18
   7  -6  -4    2.98    0.40
  -7   6   4    1.99    0.34
  -7   6   4    2.81    0.37
   6  -6  -4    3.59    0.40
   6  -6  -4    3.96    0.32
  -6   6   4    4.44    0.42
  -6   6   4    3.84    0.40
   5  -6  -4   39.54    1.14
   5  -6  -4   38.34    1.17
  -5   6   4   37.00    1.13
  -5   6   4   37.02    1.11
  -5   6   4   39.75    1.18
   4  -6  -4    3.34    0.35
   4  -6  -4    3.34    0.35
  -4   6   4    3.88    0.32
  -4   6   4    4.19    0.34
  -4   6   4    3.86    0.35
   3  -6  -4   14.77    0.66
   3  -6  -4   14.62    0.61
   3  -6  -4   14.46    0.63
  -3   6   4   14.68    0.60
  -3   6   4   16.25    0.62
  -3   6   4   15.28    0.60
   2  -6  -4   12.82    0.59
   2  -6  -4   14.14    0.66
  -2   6   4   14.27    0.59
  -2   6   4   15.00    0.59
  -2   6   4   13.76    0.57
   1  -6  -4   24.46    0.95
   1  -6  -4   25.93    0.90
  -1   6   4   25.97    0.86
  -1   6   4   26.34    0.86
  -1   6   4   27.94    0.88
   0  -6  -4    3.25    0.37
   0   6   4    3.16    0.34
   0   6   4    3.26    0.32
   0   6   4    2.97    0.33
  -1  -6  -4    0.17    0.17
  -1  -6  -4   -0.10    0.15
   1   6   4   -0.01    0.15
   1   6   4    0.17    0.14
   1   6   4    0.02    0.12
  -2  -6  -4    9.39    0.51
  -2  -6  -4    9.21    0.57
   2   6   4    8.66    0.53
   2   6   4    8.93    0.56
  -3  -6  -4    1.04    0.30
   3   6   4    0.77    0.26
  -4  -6  -4    0.46    0.26
   4   6   4    0.97    0.31
  -5  -6  -4    5.99    0.66
   5   6   4    6.23    0.66
  -6  -6  -4    5.96    0.71
   6   6   4    6.29    0.72
  -7  -6  -4    1.06    0.39
   7   6   4    0.67    0.35
   8   6   4    0.03    0.33
   9   6   4    1.22    0.49
  11  -7  -4    0.14    0.28
 -11   7   4    0.26    0.29
  10  -7  -4    0.24    0.28
 -10   7   4    0.67    0.32
   9  -7  -4    1.25    0.35
  -9   7   4    2.15    0.41
   8  -7  -4   -0.05    0.19
  -8   7   4    0.29    0.21
   7  -7  -4    1.34    0.29
  -7   7   4    0.73    0.24
  -7   7   4    1.09    0.26
   6  -7  -4    2.14    0.33
   6  -7  -4    2.02    0.29
  -6   7   4    1.86    0.29
  -6   7   4    2.51    0.34
   5  -7  -4    2.34    0.32
   5  -7  -4    2.33    0.32
  -5   7   4    2.07    0.28
  -5   7   4    2.05    0.28
   4  -7  -4    3.08    0.37
   4  -7  -4    1.95    0.29
  -4   7   4    1.98    0.27
  -4   7   4    1.76    0.27
  -4   7   4    2.20    0.28
   3  -7  -4   41.60    1.31
   3  -7  -4   40.72    1.23
  -3   7   4   41.88    1.20
  -3   7   4   41.73    1.18
  -3   7   4   40.91    1.18
   2  -7  -4    0.29    0.16
  -2   7   4    0.16    0.14
  -2   7   4    0.31    0.14
  -2   7   4    0.09    0.14
   1  -7  -4   13.36    0.64
  -1   7   4   13.43    0.60
  -1   7   4   13.82    0.62
  -1   7   4   13.45    0.60
   0  -7  -4   11.97    0.63
   0   7   4   12.09    0.58
   0   7   4   11.53    0.59
   0   7   4   12.27    0.60
  -1  -7  -4    0.02    0.19
   1   7   4    0.12    0.14
   1   7   4    0.15    0.19
   1   7   4   -0.04    0.14
  -2  -7  -4    0.88    0.28
   2   7   4    0.33    0.20
   2   7   4    0.33    0.21
  -3  -7  -4    9.60    0.65
   3   7   4    8.55    0.71
   3   7   4    8.96    0.61
  -4  -7  -4    1.60    0.36
   4   7   4    1.94    0.41
  -5  -7  -4    0.18    0.26
   5   7   4   -0.17    0.22
  -6  -7  -4    6.30    0.73
   6   7   4    5.81    0.67
  -7  -7  -4    1.78    0.48
   7   7   4    0.74    0.40
   8   7   4    1.86    0.52
   9   7   4    1.43    0.52
  11  -8  -4   -0.08    0.28
 -11   8   4    0.05    0.30
  10  -8  -4    0.62    0.31
 -10   8   4    0.75    0.33
   9  -8  -4    3.25    0.47
  -9   8   4    3.00    0.46
   8  -8  -4   -0.18    0.17
  -8   8   4   -0.04    0.19
   7  -8  -4    2.41    0.36
  -7   8   4    2.32    0.36
  -7   8   4    2.00    0.35
   6  -8  -4   -0.01    0.15
   6  -8  -4   -0.26    0.15
  -6   8   4    0.14    0.17
  -6   8   4   -0.16    0.14
   5  -8  -4    4.27    0.42
  -5   8   4    4.77    0.40
  -5   8   4    3.74    0.38
   4  -8  -4    0.91    0.24
  -4   8   4    0.85    0.21
  -4   8   4    0.69    0.32
  -4   8   4    1.22    0.23
   3  -8  -4   13.82    0.66
  -3   8   4   14.36    0.63
  -3   8   4   13.74    0.62
  -3   8   4   14.05    0.61
   2  -8  -4   11.58    0.59
  -2   8   4   10.29    0.54
  -2   8   4   10.08    0.53
  -2   8   4   10.10    0.52
   1  -8  -4    2.34    0.34
  -1   8   4    1.99    0.28
  -1   8   4    2.49    0.32
  -1   8   4    2.36    0.29
   0  -8  -4    0.37    0.23
   0   8   4    0.57    0.19
   0   8   4    0.44    0.19
   0   8   4    0.48    0.21
  -1  -8  -4   13.03    0.71
   1   8   4   12.88    0.78
   1   8   4   13.88    0.69
   1   8   4   13.52    0.70
  -2  -8  -4    3.50    0.48
   2   8   4    3.40    0.43
   2   8   4    2.63    0.38
  -3  -8  -4    2.90    0.48
   3   8   4    2.60    0.41
  -4  -8  -4    8.90    0.82
   4   8   4    7.67    0.64
  -5  -8  -4   10.82    0.84
   5   8   4    9.96    0.78
  -6  -8  -4    0.22    0.32
   6   8   4   -0.01    0.31
  -7  -8  -4    0.85    0.38
   7   8   4    1.06    0.41
   8   8   4    0.32    0.39
  11  -9  -4    0.28    0.32
 -11   9   4    0.25    0.30
  10  -9  -4    0.77    0.33
 -10   9   4    0.89    0.34
   9  -9  -4    0.89    0.32
  -9   9   4    1.43    0.35
   8  -9  -4    0.22    0.23
  -8   9   4   -0.17    0.18
   7  -9  -4    0.06    0.19
  -7   9   4   -0.02    0.17
   6  -9  -4    2.08    0.34
  -6   9   4    1.72    0.29
  -6   9   4    1.99    0.32
   5  -9  -4    8.20    0.52
  -5   9   4    6.57    0.48
  -5   9   4    7.57    0.51
   4  -9  -4   20.16    0.81
   4  -9  -4   17.68    0.80
  -4   9   4   20.37    0.81
  -4   9   4   19.37    0.78
   3  -9  -4    0.21    0.19
  -3   9   4    0.25    0.17
  -3   9   4    0.15    0.16
   2  -9  -4   10.35    0.59
  -2   9   4    9.38    0.54
  -2   9   4    9.88    0.55
  -2   9   4    9.93    0.53
   1  -9  -4    1.84    0.35
  -1   9   4    1.45    0.26
  -1   9   4    1.93    0.30
  -1   9   4    1.94    0.30
   0  -9  -4    9.72    0.64
   0   9   4    9.63    0.58
   0   9   4    9.40    0.59
   0   9   4    9.51    0.59
  -1  -9  -4    0.72    0.30
   1   9   4    0.55    0.23
   1   9   4    1.12    0.30
  -2  -9  -4    1.03    0.34
   2   9   4    0.78    0.28
   2   9   4    1.31    0.31
  -3  -9  -4   10.99    0.76
   3   9   4   10.94    0.74
  -4  -9  -4   -0.13    0.30
   4   9   4    0.15    0.28
  -5  -9  -4    0.74    0.39
   5   9   4    0.44    0.30
  -6  -9  -4    2.10    0.55
   6   9   4    1.97    0.47
  -7  -9  -4    0.23    0.37
   7   9   4   -0.02    0.32
   8   9   4    0.93    0.44
  10 -10  -4    0.25    0.27
 -10  10   4   -0.08    0.24
   9 -10  -4    0.36    0.26
  -9  10   4   -0.06    0.22
   8 -10  -4    0.16    0.21
  -8  10   4   -0.01    0.20
   7 -10  -4   -0.07    0.19
  -7  10   4    0.01    0.17
   6 -10  -4    0.98    0.26
  -6  10   4    0.52    0.22
  -6  10   4    1.00    0.27
   5 -10  -4    3.42    0.41
  -5  10   4    3.24    0.40
  -5  10   4    3.66    0.42
   4 -10  -4    2.38    0.35
   4 -10  -4    3.37    0.42
  -4  10   4    3.41    0.39
  -4  10   4    2.82    0.38
   3 -10  -4   21.49    0.91
  -3  10   4   21.38    0.87
  -3  10   4   23.09    0.90
   2 -10  -4    3.51    0.43
  -2  10   4    4.03    0.44
  -2  10   4    4.39    0.45
   1 -10  -4   10.78    0.68
  -1  10   4   10.57    0.61
  -1  10   4   11.75    0.66
  -1  10   4   11.54    0.76
   0 -10  -4    7.82    0.61
   0  10   4    8.72    0.58
   0  10   4    9.06    0.61
  -1 -10  -4    5.50    0.59
   1  10   4    5.96    0.60
   1  10   4    5.54    0.55
  -2 -10  -4    0.23    0.32
   2  10   4   -0.10    0.22
  -3 -10  -4   21.57    1.11
   3  10   4   17.23    0.94
  -4 -10  -4    7.78    0.83
   4  10   4    5.14    0.65
  -5 -10  -4    0.08    0.32
   5  10   4   -0.14    0.28
  -6 -10  -4    0.64    0.42
   6  10   4    0.20    0.37
  -7 -10  -4    0.94    0.47
   7  10   4    0.72    0.39
  10 -11  -4   -0.07    0.23
 -10  11   4   -0.18    0.23
   9 -11  -4    0.08    0.24
  -9  11   4   -0.26    0.19
   8 -11  -4    1.47    0.34
  -8  11   4    0.96    0.30
   7 -11  -4    0.04    0.18
  -7  11   4    0.06    0.20
   6 -11  -4    0.69    0.24
  -6  11   4    1.27    0.30
   5 -11  -4    3.26    0.41
  -5  11   4    3.25    0.41
  -5  11   4    3.54    0.42
   4 -11  -4    5.08    0.51
   4 -11  -4    5.79    0.56
  -4  11   4    5.79    0.49
  -4  11   4    6.11    0.49
   3 -11  -4    0.80    0.27
  -3  11   4    0.33    0.20
  -3  11   4    1.20    0.28
   2 -11  -4    1.42    0.32
  -2  11   4    0.43    0.22
   1 -11  -4    0.19    0.22
  -1  11   4    0.01    0.18
   0 -11  -4    0.49    0.27
   0  11   4    0.93    0.31
  -1 -11  -4    8.94    0.72
   1  11   4    8.19    0.77
   1  11   4    9.28    0.68
  -2 -11  -4    9.48    0.77
   2  11   4    8.00    0.76
  -3 -11  -4   -0.36    0.26
   3  11   4    0.30    0.27
  -4 -11  -4    1.06    0.39
   4  11   4    0.83    0.35
  -5 -11  -4    2.45    0.54
   5  11   4    1.90    0.53
  -6 -11  -4    0.01    0.37
   6  11   4    0.68    0.42
  -7 -11  -4    0.13    0.46
   7  11   4    0.36    0.42
 -10  12   4    0.77    0.35
   9 -12  -4    0.22    0.26
  -9  12   4    0.65    0.29
   8 -12  -4    0.48    0.27
  -8  12   4    0.30    0.27
   7 -12  -4    2.63    0.41
  -7  12   4    2.61    0.40
   6 -12  -4    0.28    0.22
  -6  12   4    0.36    0.23
   5 -12  -4    0.94    0.27
  -5  12   4    0.82    0.27
   4 -12  -4    3.01    0.41
   4 -12  -4    2.62    0.41
  -4  12   4    2.83    0.41
   3 -12  -4    1.47    0.33
  -3  12   4    2.48    0.39
   2 -12  -4    3.90    0.50
  -2  12   4    4.07    0.51
   1 -12  -4   15.17    0.88
  -1  12   4   14.53    0.81
   0 -12  -4    7.27    0.74
   0  12   4    6.99    0.68
  -1 -12  -4    0.06    0.31
   1  12   4    0.36    0.29
  -2 -12  -4    3.15    0.57
  -3 -12  -4    0.75    0.37
  -4 -12  -4    0.05    0.35
  -5 -12  -4    0.17    0.40
  -6 -12  -4    0.75    0.48
   9 -13  -4    1.51    0.37
  -9  13   4    1.63    0.40
   8 -13  -4    0.31    0.24
  -8  13   4    0.56    0.29
   7 -13  -4    0.29    0.23
  -7  13   4   -0.06    0.20
   6 -13  -4    0.52    0.25
  -6  13   4    0.42    0.25
   5 -13  -4    0.13    0.22
  -5  13   4    0.25    0.21
   4 -13  -4   -0.24    0.22
  -4  13   4   -0.14    0.20
   3 -13  -4    8.39    0.64
  -3  13   4    8.74    0.66
   2 -13  -4    4.79    0.59
  -2  13   4    4.05    0.50
   1 -13  -4   -0.08    0.23
  -1  13   4    0.07    0.25
   0 -13  -4   12.13    0.84
   0  13   4   10.68    0.78
  -1 -13  -4    0.93    0.37
  -2 -13  -4    1.39    0.45
  -3 -13  -4    0.91    0.44
  -4 -13  -4    1.10    0.48
  -5 -13  -4    0.38    0.46
   8 -14  -4    0.31    0.25
  -8  14   4    0.42    0.28
   7 -14  -4    0.19    0.25
  -7  14   4    0.34    0.27
   6 -14  -4    0.23    0.23
  -6  14   4    0.47    0.26
   5 -14  -4    1.03    0.31
  -5  14   4    0.97    0.31
   4 -14  -4    1.59    0.39
  -4  14   4    1.90    0.39
   3 -14  -4    0.56    0.30
  -3  14   4    1.04    0.32
   2 -14  -4    3.20    0.51
  -2  14   4    3.41    0.50
   1 -14  -4    0.79    0.34
   0 -14  -4    0.19    0.30
   0  14   4    0.09    0.27
  -1 -14  -4    0.34    0.34
  -2 -14  -4    4.31    0.70
  -3 -14  -4    0.46    0.39
  -4 -14  -4   -0.23    0.37
  -5 -14  -4    5.86    0.92
   8 -15  -4    0.00    0.24
  -8  15   4   -0.10    0.23
   7 -15  -4   -0.17    0.22
  -7  15   4    0.03    0.21
   6 -15  -4    0.71    0.28
  -6  15   4    0.39    0.28
   5 -15  -4    0.09    0.23
  -5  15   4    0.12    0.24
   4 -15  -4    1.02    0.37
  -4  15   4    1.31    0.37
   3 -15  -4    1.98    0.44
  -3  15   4    1.47    0.38
   2 -15  -4    0.27    0.31
  -2  15   4    0.15    0.25
   1 -15  -4    0.56    0.36
  -1  15   4    0.24    0.28
   0 -15  -4    0.39    0.34
  -1 -15  -4    0.30    0.36
  -2 -15  -4   -0.02    0.36
  -3 -15  -4    1.48    0.52
  -4 -15  -4    1.28    0.54
   7 -16  -4    0.26    0.27
  -7  16   4    0.44    0.29
   6 -16  -4    0.19    0.24
  -6  16   4   -0.11    0.26
   5 -16  -4    0.09    0.23
  -5  16   4    0.06    0.25
   4 -16  -4   -0.36    0.25
  -4  16   4   -0.17    0.25
   3 -16  -4    0.17    0.31
  -3  16   4    0.06    0.26
   2 -16  -4    0.83    0.38
   1 -16  -4    0.06    0.30
   0 -16  -4    0.73    0.43
  -1 -16  -4    1.71    0.52
  -2 -16  -4    3.94    0.74
   5 -17  -4    1.25    0.37
  -5  17   4    1.10    0.38
   4 -17  -4    0.97    0.40
  -4  17   4    1.12    0.39
   3 -17  -4    0.41    0.35
  -3  17   4    0.64    0.34
   2 -17  -4    0.07    0.30
  -2  17   4   -0.07    0.32
   1 -17  -4    2.04    0.52
   0 -17  -4   -0.23    0.35
  -1 -17  -4   -0.06    0.34
   1  19  -5    0.47    0.34
  -1 -19   5    0.14    0.32
   0  19  -5   -0.09    0.26
   0 -19   5    0.08    0.28
  -1  19  -5    0.22    0.26
   1 -19   5    0.14    0.27
  -2  19  -5    0.39    0.26
   2 -19   5    0.17    0.26
  -3  19  -5    0.44    0.26
   3 -19   5    0.23    0.24
  -4  19  -5   -0.04    0.23
  -4  19  -5   -0.06    0.18
  -3 -18   5    1.25    0.48
   2  18  -5    0.39    0.59
  -2 -18   5    0.45    0.38
   1  18  -5    0.24    0.28
  -1 -18   5    0.88    0.37
   0  18  -5    1.40    0.38
   0 -18   5    0.63    0.33
  -1  18  -5    0.09    0.23
   1 -18   5    0.36    0.27
  -2  18  -5    0.31    0.24
   2 -18   5    0.09    0.24
  -3  18  -5    2.98    0.38
  -3  18  -5    3.16    0.42
   3 -18   5    4.21    0.43
  -4  18  -5    1.48    0.26
  -4  18  -5    1.46    0.29
  -5  18  -5   -0.23    0.13
  -4 -17   5    0.34    0.37
  -3 -17   5    0.44    0.36
   2  17  -5    0.20    0.31
  -2 -17   5   -0.14    0.28
   1  17  -5   -0.26    0.22
  -1 -17   5    0.06    0.27
   0  17  -5    0.46    0.27
   0 -17   5   -0.16    0.25
  -1  17  -5    0.58    0.26
   1 -17   5    0.42    0.26
  -2  17  -5    4.44    0.49
  -2  17  -5    4.44    0.46
   2 -17   5    4.81    0.49
  -3  17  -5    0.45    0.19
  -3  17  -5    0.52    0.22
   3 -17   5    0.62    0.22
  -4  17  -5    1.08    0.22
  -4  17  -5    1.60    0.27
  -5  17  -5    0.21    0.15
  -5  17  -5    0.22    0.15
  -6  17  -5    0.03    0.11
  -6  17  -5   -0.14    0.12
  -5 -16   5   -0.24    0.34
  -4 -16   5    0.72    0.42
  -3 -16   5    0.63    0.36
   2  16  -5    0.19    0.30
  -2 -16   5    0.33    0.31
   1  16  -5    1.69    0.40
  -1 -16   5    2.31    0.46
   0  16  -5    1.23    0.33
   0 -16   5    1.45    0.36
  -1  16  -5    0.22    0.19
  -1  16  -5    0.11    0.20
   1 -16   5    0.38    0.24
  -2  16  -5    5.00    0.48
  -2  16  -5    5.98    0.44
   2 -16   5    5.48    0.50
  -3  16  -5    0.45    0.18
  -3  16  -5    0.68    0.21
   3 -16   5    0.81    0.21
  -4  16  -5    0.03    0.12
  -4  16  -5    0.05    0.13
   4 -16   5    0.01    0.12
  -5  16  -5    1.04    0.17
  -5  16  -5    1.08    0.18
  -6  16  -5    0.65    0.13
  -6  16  -5    0.36    0.12
  -7  16  -5    0.40    0.13
  -7  16  -5    0.70    0.14
  -6 -15   5    1.32    0.52
  -5 -15   5   -0.02    0.32
  -4 -15   5    0.49    0.36
   3  15  -5    0.40    0.53
   3  15  -5    0.14    0.25
  -3 -15   5    0.03    0.29
   2  15  -5    3.07    0.60
   2  15  -5    2.07    0.43
  -2 -15   5    2.87    0.50
   1  15  -5    1.06    0.43
   1  15  -5    0.17    0.23
  -1 -15   5    0.21    0.26
   0  15  -5    9.41    0.63
   0  15  -5    9.02    0.95
   0 -15   5    8.19    0.61
  -1  15  -5    0.14    0.19
  -1  15  -5    0.64    0.34
  -1  15  -5    0.19    0.16
   1 -15   5    0.53    0.24
  -2  15  -5    0.65    0.21
  -2  15  -5    0.54    0.18
  -2  15  -5    0.65    0.39
   2 -15   5    0.33    0.19
  -3  15  -5    0.23    0.15
  -3  15  -5    0.36    0.36
  -3  15  -5    0.47    0.16
   3 -15   5    0.48    0.17
  -4  15  -5    2.05    0.48
  -4  15  -5    2.94    0.26
  -4  15  -5    2.50    0.23
   4 -15   5    2.98    0.21
  -5  15  -5    0.21    0.10
  -5  15  -5    0.08    0.26
  -5  15  -5    0.15    0.09
  -6  15  -5    0.24    0.51
  -7  15  -5    0.36    0.11
  -8  15  -5    0.01    0.12
  -8  15  -5    0.07    0.12
  -7 -14   5   -0.16    0.38
  -6 -14   5    0.42    0.37
   5  14  -5    0.30    0.32
  -5 -14   5   -0.04    0.31
   4  14  -5    0.88    0.39
  -4 -14   5    1.18    0.42
   3  14  -5   -0.20    0.20
   3  14  -5    0.36    0.33
  -3 -14   5    0.05    0.29
   2  14  -5    0.02    0.28
   2  14  -5    0.19    0.23
  -2 -14   5   -0.07    0.24
   1  14  -5    0.99    0.37
   1  14  -5    1.40    0.33
  -1 -14   5    1.32    0.33
   0  14  -5    0.39    0.29
   0  14  -5    0.25    0.19
   0  14  -5    0.28    0.18
   0 -14   5    0.29    0.22
  -1  14  -5    0.23    0.18
  -1  14  -5    0.12    0.15
  -1  14  -5   -0.09    0.26
   1 -14   5   -0.28    0.15
  -2  14  -5    0.80    0.37
  -2  14  -5    0.39    0.16
  -2  14  -5    0.48    0.16
   2 -14   5    0.52    0.19
  -3  14  -5    1.64    0.21
  -3  14  -5    0.82    0.35
  -3  14  -5    1.52    0.19
   3 -14   5    1.34    0.21
  -4  14  -5    0.23    0.31
  -4  14  -5    0.14    0.08
  -4  14  -5    0.13    0.09
  -5  14  -5    2.83    0.56
  -6  14  -5    0.98    0.38
  -7  14  -5    0.18    0.38
  -8  14  -5    0.89    0.18
  -8  14  -5    1.15    0.19
  -7 -13   5    0.39    0.43
  -6 -13   5    0.17    0.36
   5  13  -5   -0.05    0.28
  -5 -13   5   -0.50    0.27
   4  13  -5    1.72    0.45
  -4 -13   5    1.06    0.39
   3  13  -5    5.66    0.71
   3  13  -5    4.95    0.57
  -3 -13   5    5.83    0.67
   2  13  -5   -0.38    0.23
   2  13  -5    0.09    0.21
  -2 -13   5    0.13    0.23
   1  13  -5    9.60    0.62
   1  13  -5   10.12    0.61
   1  13  -5   12.26    0.86
  -1 -13   5   10.03    0.65
   0  13  -5    1.05    0.25
   0  13  -5    1.31    0.40
   0  13  -5    0.91    0.22
   0 -13   5    1.09    0.27
  -1  13  -5    2.42    0.28
  -1  13  -5    2.86    0.53
  -1  13  -5    2.38    0.30
   1 -13   5    1.65    0.28
  -2  13  -5    0.04    0.11
  -2  13  -5   -0.08    0.10
  -2  13  -5   -0.23    0.24
   2 -13   5   -0.06    0.12
  -3  13  -5    1.49    0.17
  -3  13  -5    0.87    0.33
  -3  13  -5    1.84    0.17
   3 -13   5    1.72    0.20
  -4  13  -5    7.27    0.78
  -5  13  -5   -0.02    0.23
  -6  13  -5    1.43    0.39
  -7  13  -5    0.40    0.31
  -7  13  -5    0.17    0.08
  -8  13  -5    0.10    0.12
  -8  13  -5    0.02    0.12
  -9  13  -5    0.15    0.16
  -9  13  -5    0.22    0.16
  -8 -12   5    0.37    0.44
  -7 -12   5    0.71    0.45
  -6 -12   5    0.01    0.33
   5  12  -5    2.27    0.47
  -5 -12   5    2.10    0.51
   4  12  -5    1.17    0.38
   4  12  -5    0.98    0.33
  -4 -12   5    0.83    0.33
   3  12  -5    1.83    0.36
   3  12  -5    2.21    0.46
  -3 -12   5    1.53    0.39
   2  12  -5    2.70    0.48
   2  12  -5    1.95    0.36
  -2 -12   5    2.92    0.43
   1  12  -5    1.03    0.24
   1  12  -5    1.21    0.36
   1  12  -5    1.28    0.27
  -1 -12   5    1.26    0.29
   0  12  -5    2.11    0.28
   0  12  -5    2.75    0.33
   0  12  -5    2.43    0.45
   0 -12   5    2.70    0.35
  -1  12  -5   11.13    0.48
  -1  12  -5   13.13    0.87
  -1  12  -5   12.57    0.54
   1 -12   5   12.00    0.56
  -2  12  -5    0.07    0.27
  -2  12  -5   -0.04    0.08
   2 -12   5    0.01    0.12
  -3  12  -5    0.37    0.28
   3 -12   5    0.31    0.11
  -4  12  -5    9.96    0.77
  -5  12  -5    3.18    0.53
  -6  12  -5    1.51    0.39
  -7  12  -5    0.96    0.14
  -7  12  -5    0.82    0.13
  -7  12  -5    1.19    0.37
  -8  12  -5    0.86    0.19
  -8  12  -5    0.63    0.17
  -9  12  -5    0.29    0.18
  -9  12  -5    0.27    0.18
  -8 -11   5   -0.29    0.35
  -7 -11   5    1.81    0.52
   6  11  -5    0.47    0.34
  -6 -11   5    0.27    0.32
   5  11  -5    0.12    0.23
  -5 -11   5    0.01    0.31
   4  11  -5   21.14    1.02
   4  11  -5   21.34    1.07
  -4 -11   5   22.68    1.11
   3  11  -5   11.28    0.79
   3  11  -5   11.83    0.71
  -3 -11   5   12.48    0.78
   2  11  -5    2.75    0.38
   2  11  -5    3.01    0.38
   2  11  -5    2.94    0.46
  -2 -11   5    2.52    0.41
   1  11  -5    1.34    0.26
   1  11  -5    1.30    0.37
   1  11  -5    1.90    0.27
  -1 -11   5    1.72    0.32
   0  11  -5    2.35    0.27
   0  11  -5    1.78    0.38
   0  11  -5    2.14    0.28
   0 -11   5    2.01    0.30
  -1  11  -5   -0.07    0.10
  -1  11  -5   -0.05    0.08
  -1  11  -5    0.33    0.24
   1 -11   5   -0.07    0.13
  -2  11  -5   30.49    1.28
  -2  11  -5   29.46    0.73
  -2  11  -5   29.16    0.72
   2 -11   5   29.88    0.82
   2 -11   5   29.31    0.79
  -3  11  -5    9.34    0.70
   3 -11   5   10.35    0.32
   3 -11   5   10.34    0.34
  -4  11  -5    1.07    0.34
  -5  11  -5   10.62    0.75
  -6  11  -5    2.24    0.44
  -7  11  -5    0.33    0.11
  -7  11  -5    0.46    0.29
  -7  11  -5    0.34    0.12
  -8  11  -5    0.17    0.15
  -8  11  -5    0.56    0.17
   8 -11   5    0.44    0.16
  -9  11  -5    2.61    0.35
  -9  11  -5    2.92    0.36
   9 -11   5    3.13    0.33
 -10  11  -5    0.05    0.21
  -9 -10   5    0.24    0.41
   8  10  -5    0.16    0.32
  -8 -10   5    0.27    0.34
   7  10  -5    0.67    0.37
  -7 -10   5    0.62    0.39
   6  10  -5    1.57    0.41
   6  10  -5    1.83    0.38
  -6 -10   5    1.75    0.49
   5  10  -5    2.41    0.42
   5  10  -5    2.20    0.41
  -5 -10   5    1.50    0.39
   4  10  -5    6.07    0.60
   4  10  -5    7.22    0.56
   4  10  -5    6.92    0.62
  -4 -10   5    6.03    0.63
   3  10  -5    0.28    0.20
   3  10  -5    0.36    0.24
   3  10  -5   -0.13    0.15
  -3 -10   5    0.05    0.22
   2  10  -5    0.22    0.18
   2  10  -5    0.14    0.18
   2  10  -5    0.32    0.25
   2  10  -5    0.47    0.19
  -2 -10   5    0.31    0.21
   1  10  -5    1.96    0.29
   1  10  -5    1.84    0.25
   1  10  -5    1.51    0.33
  -1 -10   5    2.06    0.31
   0  10  -5   15.75    0.58
   0  10  -5   17.02    0.62
   0  10  -5   15.80    0.86
   0 -10   5   15.20    0.64
  -1  10  -5    9.93    0.39
  -1  10  -5   10.35    0.40
  -1  10  -5   12.07    0.74
   1 -10   5   10.65    0.43
   1 -10   5   10.15    0.46
  -2  10  -5    0.12    0.22
   2 -10   5    0.17    0.09
   2 -10   5    0.07    0.10
  -3  10  -5   10.25    0.71
  -4  10  -5    3.05    0.43
  -5  10  -5    0.99    0.31
  -6  10  -5    5.00    0.59
  -7  10  -5    4.87    0.30
  -7  10  -5    4.74    0.29
  -7  10  -5    5.00    0.58
   7 -10   5    4.74    0.29
  -8  10  -5   -0.07    0.13
  -8  10  -5    0.04    0.14
   8 -10   5   -0.15    0.13
  -9  10  -5    1.10    0.26
  -9  10  -5    0.70    0.24
   9 -10   5    1.27    0.27
 -10  10  -5    1.64    0.34
  10 -10   5    1.73    0.33
   9   9  -5    0.41    0.38
  -9  -9   5    0.23    0.37
   8   9  -5    2.84    0.55
  -8  -9   5    2.97    0.61
   7   9  -5    1.49    0.45
  -7  -9   5    1.15    0.41
   6   9  -5    0.03    0.25
   6   9  -5    0.11    0.22
  -6  -9   5    0.37    0.32
   5   9  -5    6.64    0.56
   5   9  -5    5.24    0.57
  -5  -9   5    6.39    0.68
   4   9  -5    0.78    0.27
   4   9  -5    0.62    0.25
   4   9  -5    0.60    0.23
  -4  -9   5    0.84    0.32
   3   9  -5    1.05    0.25
   3   9  -5    1.04    0.25
   3   9  -5    0.95    0.25
   3   9  -5    1.44    0.32
  -3  -9   5    0.99    0.29
   2   9  -5    6.86    0.43
   2   9  -5    6.08    0.53
   2   9  -5    7.17    0.45
   2   9  -5    7.79    0.48
  -2  -9   5    7.08    0.51
   1   9  -5   11.91    0.52
   1   9  -5   10.77    0.52
   1   9  -5   11.55    0.68
   1   9  -5   11.97    0.49
  -1  -9   5   10.67    0.56
   0   9  -5    0.92    0.17
   0   9  -5    1.60    0.34
   0   9  -5    1.23    0.17
   0  -9   5    1.09    0.20
  -1   9  -5   50.17    1.63
  -1   9  -5   52.60    1.17
  -1   9  -5   49.56    1.17
   1  -9   5   53.40    1.28
   1  -9   5   53.81    1.24
  -2   9  -5    2.94    0.42
   2  -9   5    3.44    0.21
   2  -9   5    2.98    0.18
  -3   9  -5    6.47    0.54
  -4   9  -5    1.27    0.31
  -5   9  -5    9.99    0.68
   5  -9   5    8.60    0.28
  -6   9  -5    3.34    0.48
  -6   9  -5    2.93    0.19
  -6   9  -5    2.39    0.18
   6  -9   5    2.85    0.23
  -7   9  -5    7.07    0.37
  -7   9  -5    6.97    0.62
  -7   9  -5    7.38    0.39
   7  -9   5    8.06    0.40
  -8   9  -5    0.42    0.17
  -8   9  -5    0.42    0.19
   8  -9   5    0.68    0.21
  -9   9  -5    0.44    0.21
  -9   9  -5    0.31    0.21
   9  -9   5    0.37    0.21
 -10   9  -5   -0.19    0.19
  10  -9   5    0.03    0.23
  10   8  -5    1.52    0.50
   9   8  -5    0.15    0.33
  -9  -8   5   -0.18    0.32
   8   8  -5    1.16    0.43
  -8  -8   5    1.99    0.51
   7   8  -5    0.93    0.34
  -7  -8   5    0.49    0.35
   6   8  -5    1.18    0.33
   6   8  -5    0.93    0.26
  -6  -8   5    0.77    0.35
   5   8  -5    1.28    0.38
   5   8  -5    1.06    0.28
   5   8  -5    0.75    0.26
  -5  -8   5    1.34    0.37
   4   8  -5   14.26    0.74
   4   8  -5   14.21    0.73
   4   8  -5   15.33    0.74
  -4  -8   5   14.55    0.81
   3   8  -5   15.84    0.78
   3   8  -5   14.96    0.68
   3   8  -5   14.84    0.67
   3   8  -5   15.38    0.72
  -3  -8   5   16.41    0.79
   2   8  -5    3.48    0.33
   2   8  -5    3.84    0.38
   2   8  -5    3.56    0.43
   2   8  -5    4.23    0.38
  -2  -8   5    4.07    0.42
   1   8  -5    7.63    0.41
   1   8  -5    6.40    0.50
   1   8  -5    7.01    0.36
   1   8  -5    7.19    0.38
  -1  -8   5    7.44    0.44
   0   8  -5    1.88    0.20
   0   8  -5    1.41    0.29
   0   8  -5    1.99    0.19
   0   8  -5    1.78    0.19
   0  -8   5    1.76    0.23
  -1   8  -5    7.50    0.26
  -1   8  -5    7.40    0.55
  -1   8  -5    7.29    0.27
   1  -8   5    7.51    0.34
   1  -8   5    7.61    0.32
  -2   8  -5    2.00    0.36
   2  -8   5    1.94    0.14
   2  -8   5    1.80    0.15
  -3   8  -5   19.36    0.88
  -4   8  -5    9.74    0.62
   4  -8   5    9.06    0.27
   4  -8   5    9.17    0.27
  -5   8  -5   20.43    0.94
   5  -8   5   20.12    0.55
   5  -8   5   19.49    0.56
  -6   8  -5   16.04    0.51
  -6   8  -5   16.90    0.52
  -6   8  -5   15.40    0.82
   6  -8   5   16.00    0.55
  -7   8  -5    1.24    0.34
  -7   8  -5    1.50    0.22
  -7   8  -5    1.59    0.23
   7  -8   5    1.64    0.24
  -8   8  -5    0.24    0.18
  -8   8  -5    0.36    0.18
   8  -8   5    0.41    0.20
  -9   8  -5    0.06    0.33
  -9   8  -5    0.00    0.18
   9  -8   5   -0.04    0.18
 -10   8  -5    0.33    0.25
  10  -8   5   -0.40    0.21
  10   7  -5    0.41    0.38
   9   7  -5    1.72    0.47
  -9  -7   5    1.23    0.45
   8   7  -5    1.00    0.39
  -8  -7   5    2.08    0.53
   7   7  -5    0.17    0.27
  -7  -7   5    0.45    0.32
   6   7  -5    2.58    0.35
   6   7  -5    2.51    0.44
  -6  -7   5    2.68    0.51
   5   7  -5   17.39    0.84
   5   7  -5   15.33    0.80
   5   7  -5   17.04    0.76
  -5  -7   5   15.66    0.88
   4   7  -5    0.59    0.25
   4   7  -5    0.31    0.19
   4   7  -5    0.82    0.25
  -4  -7   5    0.32    0.25
   3   7  -5   36.99    1.17
   3   7  -5   36.13    1.20
   3   7  -5   37.33    1.13
   3   7  -5   36.25    1.14
  -3  -7   5   36.40    1.21
   2   7  -5   39.27    1.25
   2   7  -5   38.28    1.11
   2   7  -5   38.81    1.14
   2   7  -5   38.60    1.11
  -2  -7   5   39.51    1.20
   1   7  -5    1.58    0.20
   1   7  -5    1.45    0.20
   1   7  -5    1.66    0.30
   1   7  -5    1.41    0.20
  -1  -7   5    1.58    0.24
   0   7  -5    0.94    0.27
   0   7  -5    1.50    0.15
   0   7  -5    1.06    0.15
   0   7  -5    1.18    0.15
   0  -7   5    1.05    0.18
  -1   7  -5    1.85    0.12
  -1   7  -5    1.54    0.28
  -1   7  -5    1.75    0.12
   1  -7   5    1.94    0.19
   1  -7   5    1.91    0.17
   2  -7   5    3.48    0.17
   2  -7   5    3.66    0.18
   3  -7   5    1.84    0.12
   3  -7   5    2.04    0.13
   4  -7   5   15.31    0.44
   4  -7   5   15.45    0.44
  -5   7  -5    4.81    0.21
  -5   7  -5    5.10    0.22
   5  -7   5    5.22    0.28
   5  -7   5    5.13    0.28
  -6   7  -5    2.36    0.24
  -6   7  -5    2.03    0.22
   6  -7   5    2.51    0.27
  -7   7  -5    8.71    0.62
  -7   7  -5    7.82    0.44
  -7   7  -5    8.13    0.46
   7  -7   5    8.19    0.47
  -8   7  -5    0.05    0.17
  -8   7  -5    0.04    0.16
   8  -7   5   -0.17    0.15
  -9   7  -5   -0.10    0.18
   9  -7   5    0.13    0.22
 -10   7  -5   -0.04    0.22
  10  -7   5   -0.02    0.23
  10   6  -5    0.23    0.37
   9   6  -5    0.28    0.33
  -9  -6   5    0.68    0.42
   8   6  -5    2.90    0.55
  -8  -6   5    1.93    0.47
   7   6  -5    0.37    0.29
  -7  -6   5    0.82    0.33
   6   6  -5    1.35    0.32
   6   6  -5    1.36    0.25
  -6  -6   5    1.56    0.39
   5   6  -5    2.52    0.38
   5   6  -5    3.42    0.36
   5   6  -5    3.50    0.43
  -5  -6   5    3.32    0.45
   4   6  -5   35.77    1.15
   4   6  -5   39.31    1.22
   4   6  -5   36.41    1.20
   4   6  -5   37.03    1.16
  -4  -6   5   36.14    1.26
   3   6  -5    1.38    0.25
   3   6  -5    1.05    0.21
   3   6  -5    1.05    0.23
   3   6  -5    1.04    0.24
  -3  -6   5    1.38    0.29
   2   6  -5   24.72    0.91
   2   6  -5   25.87    0.81
   2   6  -5   25.54    0.81
   2   6  -5   26.07    0.84
  -2  -6   5   25.61    0.88
   1   6  -5    0.17    0.10
   1   6  -5    0.17    0.18
   1   6  -5    0.21    0.11
   1   6  -5    0.28    0.11
  -1  -6   5    0.12    0.14
   0   6  -5    1.29    0.15
   0   6  -5    1.49    0.16
   0   6  -5    1.52    0.16
   0  -6   5    1.85    0.21
  -1   6  -5   31.33    0.68
  -1   6  -5   30.67    0.68
   1  -6   5   31.15    0.76
   1  -6   5   31.42    0.78
   2  -6   5   31.14    0.72
   2  -6   5   31.24    0.74
   3  -6   5    5.30    0.23
   3  -6   5    5.66    0.23
   4  -6   5    1.88    0.18
   4  -6   5    1.76    0.18
  -5   6  -5   19.34    0.57
  -5   6  -5   18.43    0.56
   5  -6   5   20.01    0.63
   5  -6   5   19.35    0.63
  -6   6  -5    2.65    0.27
  -6   6  -5    1.99    0.23
   6  -6   5    2.80    0.30
  -7   6  -5    1.88    0.27
  -7   6  -5    1.95    0.30
   7  -6   5    2.20    0.31
  -8   6  -5    1.53    0.31
  -8   6  -5    2.65    0.36
   8  -6   5    2.32    0.35
  -9   6  -5    0.64    0.25
   9  -6   5    0.82    0.29
 -10   6  -5    0.19    0.27
  10  -6   5   -0.20    0.24
  10   5  -5    1.21    0.46
   9   5  -5    0.61    0.37
  -9  -5   5    0.49    0.37
   8   5  -5    0.16    0.29
  -8  -5   5    0.15    0.32
   7   5  -5    2.83    0.46
  -7  -5   5    2.67    0.47
   6   5  -5    5.63    0.57
   6   5  -5    6.18    0.39
  -6  -5   5    6.20    0.64
   5   5  -5    1.01    0.26
   5   5  -5    1.11    0.21
   5   5  -5    1.15    0.28
  -5  -5   5    0.80    0.28
   4   5  -5   57.61    1.59
   4   5  -5   56.13    1.50
   4   5  -5   56.09    1.59
  -4  -5   5   57.87    1.67
  -4  -5   5   58.35    1.53
   3   5  -5   40.84    1.18
   3   5  -5   39.54    1.16
   3   5  -5   40.85    1.18
   3   5  -5   39.75    1.15
  -3  -5   5   39.91    1.23
   2   5  -5    0.85    0.17
   2   5  -5    1.13    0.20
   2   5  -5    0.71    0.18
   2   5  -5    1.09    0.19
  -2  -5   5    0.68    0.19
   1   5  -5    8.70    0.38
   1   5  -5    8.43    0.37
   1   5  -5    8.90    0.39
  -1  -5   5    8.30    0.41
   0   5  -5   15.53    0.46
   0   5  -5   16.16    0.48
   0   5  -5   15.08    0.47
   0  -5   5   16.02    0.53
  -1   5  -5   34.88    0.78
  -1   5  -5   36.81    0.79
   1  -5   5   36.05    0.88
   1  -5   5   36.86    0.86
   2  -5   5    0.66    0.11
   2  -5   5    0.59    0.10
   3  -5   5   42.69    1.00
   3  -5   5   43.28    1.01
  -4   5  -5   14.76    0.44
  -4   5  -5   14.46    0.44
   4  -5   5   14.91    0.50
   4  -5   5   15.39    0.51
  -5   5  -5    7.85    0.37
  -5   5  -5    7.08    0.34
   5  -5   5    7.39    0.39
   5  -5   5    7.10    0.38
  -6   5  -5    7.48    0.42
  -6   5  -5    7.65    0.43
   6  -5   5    7.55    0.44
  -7   5  -5    5.25    0.42
  -7   5  -5    5.04    0.41
   7  -5   5    4.56    0.44
  -8   5  -5    1.03    0.27
  -8   5  -5    1.23    0.28
   8  -5   5    1.02    0.28
  -9   5  -5    1.57    0.35
   9  -5   5    1.52    0.36
 -10   5  -5    0.06    0.25
  10  -5   5    0.43    0.28
  11   4  -5    0.21    0.36
  10   4  -5    1.33    0.46
   9   4  -5    1.26    0.39
  -9  -4   5    1.07    0.42
   8   4  -5    0.62    0.33
  -8  -4   5    1.11    0.39
   7   4  -5   -0.13    0.19
  -7  -4   5    0.40    0.28
   6   4  -5    0.76    0.16
   6   4  -5    0.82    0.27
  -6  -4   5    0.59    0.30
   4   4  -5   41.14    1.12
   4   4  -5   43.06    1.25
   4   4  -5   40.92    1.24
  -4  -4   5   39.15    1.28
  -4  -4   5   41.44    1.19
   3   4  -5    7.44    0.44
   3   4  -5    7.43    0.41
   3   4  -5    7.41    0.43
   3   4  -5    7.78    0.42
  -3  -4   5    7.82    0.41
  -3  -4   5    7.28    0.47
   2   4  -5   45.11    1.17
   2   4  -5   46.36    1.21
   2   4  -5   45.91    1.20
  -2  -4   5   45.67    1.25
   1   4  -5   16.37    0.54
   1   4  -5   16.01    0.53
   1   4  -5   16.08    0.55
  -1  -4   5   17.05    0.59
   0   4  -5   20.02    0.55
   0   4  -5   19.70    0.55
   0   4  -5   19.20    0.55
   0  -4   5   20.14    0.61
  -1   4  -5    2.39    0.15
  -1   4  -5    2.21    0.15
  -1   4  -5    2.37    0.14
   1  -4   5    2.54    0.18
   1  -4   5    2.76    0.20
  -2   4  -5    9.29    0.28
  -2   4  -5    9.40    0.28
   2  -4   5    9.03    0.34
   2  -4   5    9.38    0.34
  -3   4  -5    8.63    0.30
  -3   4  -5    8.51    0.30
   3  -4   5    8.62    0.35
   3  -4   5    8.16    0.35
  -4   4  -5   11.41    0.42
  -4   4  -5   11.34    0.42
   4  -4   5   11.75    0.46
   4  -4   5   11.08    0.45
  -5   4  -5   17.74    0.62
  -5   4  -5   18.24    0.63
   5  -4   5   17.21    0.65
  -6   4  -5    0.25    0.15
  -6   4  -5    0.44    0.16
   6  -4   5    0.41    0.19
  -7   4  -5   15.03    0.72
  -7   4  -5   15.25    0.71
   7  -4   5   17.07    0.76
  -8   4  -5   18.25    0.87
   8  -4   5   18.42    0.87
  -9   4  -5    0.17    0.23
   9  -4   5    0.23    0.24
 -10   4  -5    0.32    0.29
  10  -4   5    0.21    0.29
  11   3  -5    1.21    0.47
  10   3  -5   -0.08    0.25
   9   3  -5    1.94    0.46
   8   3  -5    4.66    0.60
  -8  -3   5    4.63    0.62
   7   3  -5    4.98    0.56
  -7  -3   5    7.21    0.72
   6   3  -5    0.17    0.19
  -6  -3   5    0.19    0.23
  -6  -3   5    0.23    0.18
   5   3  -5    7.97    0.49
   5   3  -5    9.71    0.40
   5   3  -5   10.89    0.58
  -5  -3   5   10.82    0.64
  -5  -3   5    9.51    0.53
   4   3  -5   16.21    0.70
   4   3  -5   19.97    0.63
   4   3  -5   19.95    0.76
  -4  -3   5   21.16    0.83
   3   3  -5  130.52    2.88
   3   3  -5  129.76    2.85
   3   3  -5  128.82    2.88
  -3  -3   5  134.05    2.85
  -3  -3   5  126.24    2.93
   2   3  -5   -0.05    0.09
   2   3  -5    0.12    0.11
   2   3  -5    0.07    0.10
  -2  -3   5    0.09    0.14
   1   3  -5   11.79    0.43
   1   3  -5   11.57    0.43
   1   3  -5   10.86    0.43
  -1  -3   5   12.04    0.48
   0   3  -5    1.14    0.14
   0   3  -5    1.57    0.17
   0   3  -5    1.59    0.16
   0  -3   5    1.56    0.19
  -1   3  -5    0.93    0.12
  -1   3  -5    1.26    0.13
  -1   3  -5    1.04    0.12
   1  -3   5    1.00    0.15
  -2   3  -5   91.33    1.88
  -2   3  -5   88.98    1.89
  -2   3  -5   89.39    1.90
   2  -3   5   91.71    1.96
   2  -3   5   90.82    1.96
  -3   3  -5    9.15    0.36
  -3   3  -5    8.92    0.34
  -3   3  -5    8.95    0.36
   3  -3   5    9.35    0.40
  -4   3  -5    4.59    0.27
  -4   3  -5    4.73    0.30
  -4   3  -5    5.22    0.30
   4  -3   5    5.03    0.32
  -5   3  -5    4.77    0.33
  -5   3  -5    4.77    0.34
  -5   3  -5    5.27    0.34
   5  -3   5    4.73    0.37
  -6   3  -5   19.82    0.77
  -6   3  -5   19.41    0.77
   6  -3   5   19.54    0.79
  -7   3  -5    0.04    0.16
  -7   3  -5    0.10    0.18
   7  -3   5    0.21    0.21
  -8   3  -5    1.23    0.32
   8  -3   5    1.73    0.36
  -9   3  -5    1.96    0.39
   9  -3   5    1.42    0.38
 -10   3  -5   -0.01    0.25
  10  -3   5   -0.16    0.27
  11   2  -5    0.36    0.35
  10   2  -5    0.31    0.32
   9   2  -5    1.79    0.44
   8   2  -5    0.03    0.23
  -8  -2   5    0.05    0.23
   7   2  -5    7.24    0.59
  -7  -2   5    6.64    0.64
  -7  -2   5    7.82    0.64
   6   2  -5   20.94    0.90
  -6  -2   5   21.73    0.87
  -6  -2   5   19.60    0.91
   5   2  -5   13.27    0.43
   5   2  -5   12.86    0.66
   5   2  -5   13.16    0.62
  -5  -2   5   12.25    0.67
  -5  -2   5   13.37    0.62
   4   2  -5    0.35    0.11
   4   2  -5    0.02    0.06
   4   2  -5    0.45    0.18
  -4  -2   5    0.18    0.16
  -4  -2   5   -0.10    0.08
   3   2  -5  130.91    2.84
   3   2  -5  132.81    2.83
  -3  -2   5  128.01    2.87
  -3  -2   5  118.78    2.77
   2   2  -5   60.16    1.44
   2   2  -5   58.62    1.41
   2   2  -5   59.27    1.43
  -2  -2   5   58.23    1.39
  -2  -2   5   57.03    1.46
   1   2  -5   14.70    0.51
   1   2  -5   15.80    0.51
   1   2  -5   16.19    0.53
  -1  -2   5   14.94    0.56
   0   2  -5    5.93    0.29
   0   2  -5    7.50    0.32
   0   2  -5    7.26    0.31
   0  -2   5    7.69    0.35
  -1   2  -5   40.77    0.98
  -1   2  -5   40.26    0.98
  -1   2  -5   41.78    0.99
   1  -2   5   39.66    1.01
  -2   2  -5   48.34    1.16
  -2   2  -5   49.55    1.17
  -2   2  -5   49.16    1.17
   2  -2   5   50.51    1.21
  -3   2  -5    0.03    0.08
  -3   2  -5    0.18    0.11
  -3   2  -5    0.15    0.10
   3  -2   5    0.02    0.11
  -4   2  -5    5.58    0.33
  -4   2  -5    6.26    0.35
  -4   2  -5    6.13    0.36
   4  -2   5    5.41    0.36
  -5   2  -5    0.14    0.14
  -5   2  -5    0.25    0.13
  -5   2  -5   -0.08    0.11
   5  -2   5    0.11    0.16
  -6   2  -5   23.88    0.88
  -6   2  -5   21.89    0.87
   6  -2   5   22.76    0.90
  -7   2  -5    8.17    0.56
   7  -2   5    7.48    0.56
  -8   2  -5    0.54    0.27
   8  -2   5    0.96    0.31
  -9   2  -5    0.57    0.29
   9  -2   5    1.06    0.36
 -10   2  -5    0.46    0.33
  10  -2   5    0.18    0.31
  11   1  -5   -0.25    0.26
  10   1  -5   -0.19    0.28
   9   1  -5   -0.05    0.24
   8   1  -5    6.17    0.63
  -8  -1   5    7.06    0.71
   7   1  -5    0.45    0.25
  -7  -1   5    0.09    0.18
  -7  -1   5    0.01    0.23
   6   1  -5    0.48    0.22
  -6  -1   5    0.95    0.25
  -6  -1   5    0.60    0.26
   5   1  -5   22.49    0.55
   5   1  -5   23.77    0.88
   5   1  -5   22.04    0.81
  -5  -1   5   21.51    0.88
  -5  -1   5   21.88    0.82
   4   1  -5  100.75    2.34
   4   1  -5  100.48    2.38
  -4  -1   5  100.52    2.43
  -4  -1   5  102.51    2.35
   2   1  -5  438.76    8.88
   2   1  -5  457.70    8.86
   2   1  -5  453.51    8.87
  -2  -1   5  447.19    8.84
  -2  -1   5  455.66    8.93
   1   1  -5   18.62    0.59
   1   1  -5   19.63    0.61
   1   1  -5   18.76    0.60
  -1  -1   5   18.59    0.58
  -1  -1   5   18.36    0.63
   0   1  -5   20.38    0.62
   0   1  -5   21.46    0.63
   0   1  -5   20.92    0.62
   0  -1   5   19.58    0.64
  -1   1  -5   15.39    0.52
  -1   1  -5   15.48    0.51
  -1   1  -5   15.24    0.51
   1  -1   5   15.38    0.54
  -2   1  -5   17.61    0.58
  -2   1  -5   16.99    0.58
  -2   1  -5   18.46    0.59
   2  -1   5   17.51    0.60
  -3   1  -5    6.02    0.34
  -3   1  -5    5.66    0.33
  -3   1  -5    4.81    0.33
   3  -1   5    5.44    0.35
  -4   1  -5   33.08    0.99
  -4   1  -5   32.99    0.99
  -4   1  -5   33.79    1.01
   4  -1   5   32.70    1.02
  -5   1  -5   16.62    0.69
  -5   1  -5   16.71    0.68
  -5   1  -5   15.93    0.69
   5  -1   5   16.67    0.73
  -6   1  -5    0.17    0.17
  -6   1  -5    0.15    0.17
   6  -1   5    0.10    0.20
  -7   1  -5    6.25    0.52
   7  -1   5    6.30    0.60
  -8   1  -5    4.73    0.55
   8  -1   5    3.27    0.49
  -9   1  -5    3.00    0.50
   9  -1   5    3.12    0.54
  10  -1   5    0.56    0.36
  11   0  -5    0.15    0.31
  10   0  -5    0.20    0.30
   9   0  -5    0.11    0.28
   8   0  -5    1.04    0.34
  -8   0   5    1.29    0.32
  -8   0   5    1.29    0.35
   7   0  -5    3.23    0.43
  -7   0   5    3.31    0.46
  -7   0   5    3.76    0.46
   6   0  -5    6.23    0.49
  -6   0   5    6.33    0.51
  -6   0   5    6.30    0.47
  -6   0   5    7.81    0.54
   5   0  -5    0.14    0.06
   5   0  -5    0.17    0.16
  -5   0   5    0.19    0.16
  -5   0   5    0.40    0.15
  -5   0   5    0.23    0.15
   4   0  -5    4.13    0.32
   4   0  -5    3.80    0.38
  -4   0   5    2.89    0.29
  -4   0   5    3.32    0.36
  -4   0   5    3.33    0.32
   3   0  -5   18.38    0.66
   3   0  -5   19.49    0.69
  -3   0   5   19.43    0.66
  -3   0   5   18.37    0.66
  -3   0   5   19.18    0.71
   1   0  -5   25.67    0.76
   1   0  -5   25.12    0.74
   1   0  -5   26.77    0.75
  -1   0   5   25.23    0.73
  -1   0   5   24.42    0.77
   0   0  -5    3.46    0.25
   0   0  -5    3.13    0.24
   0   0  -5    3.49    0.25
   0   0  -5    3.40    0.25
   0   0   5    3.57    0.30
   0   0   5    3.54    0.25
  -1   0  -5    1.09    0.16
  -1   0  -5    1.35    0.19
  -1   0  -5    1.17    0.19
   1   0   5    1.36    0.19
  -2   0  -5    3.77    0.28
  -2   0  -5    4.56    0.30
  -2   0  -5    4.16    0.30
   2   0   5    4.23    0.32
  -3   0  -5   41.77    1.13
  -3   0  -5   39.48    1.11
  -3   0  -5   38.56    1.11
   3   0   5   40.23    1.15
  -4   0  -5    9.23    0.50
  -4   0  -5    8.57    0.48
  -4   0  -5    9.94    0.50
   4   0   5    8.52    0.50
  -5   0  -5   13.10    0.65
  -5   0  -5   12.68    0.62
  -5   0  -5   13.34    0.63
   5   0   5   13.65    0.68
  -6   0  -5   15.19    0.74
   6   0   5   14.68    0.77
  -7   0  -5    6.74    0.63
   7   0   5    6.37    0.63
  -8   0  -5    1.80    0.37
   8   0   5    1.54    0.40
   9   0   5    1.53    0.43
  10   0   5   -0.01    0.33
  11  -1  -5    0.80    0.39
  10  -1  -5    0.07    0.29
   9  -1  -5    3.30    0.51
   8  -1  -5    0.71    0.30
  -8   1   5    0.92    0.28
   7  -1  -5    9.53    0.63
  -7   1   5    9.44    0.60
  -7   1   5    9.29    0.63
   6  -1  -5   17.27    0.79
  -6   1   5   18.11    0.79
  -6   1   5   16.83    0.76
  -6   1   5   17.61    0.76
   5  -1  -5    6.46    0.24
   5  -1  -5    6.75    0.46
  -5   1   5    7.40    0.45
  -5   1   5    7.77    0.47
  -5   1   5    7.06    0.47
   4  -1  -5    0.02    0.14
  -4   1   5    0.10    0.12
  -4   1   5    0.19    0.13
  -4   1   5    0.26    0.17
   3  -1  -5  121.04    2.66
   3  -1  -5  119.44    2.61
  -3   1   5  119.21    2.64
  -3   1   5  117.98    2.68
  -3   1   5  117.96    2.62
   2  -1  -5  438.34    8.81
   2  -1  -5  443.42    8.79
  -2   1   5  444.90    8.80
  -2   1   5  453.35    8.86
  -2   1   5  450.66    8.79
   0  -1  -5   43.77    1.12
   0  -1  -5   43.69    1.11
   0  -1  -5   41.20    1.13
   0   1   5   43.98    1.11
   0   1   5   43.62    1.15
  -1  -1  -5    3.00    0.29
  -1  -1  -5    1.62    0.23
  -1  -1  -5    2.19    0.24
   1   1   5    1.74    0.23
   1   1   5    1.63    0.20
  -2  -1  -5    4.18    0.32
  -2  -1  -5    4.39    0.32
  -2  -1  -5    4.49    0.32
   2   1   5    4.88    0.35
  -3  -1  -5   -0.11    0.12
  -3  -1  -5    0.13    0.13
  -3  -1  -5   -0.02    0.11
   3   1   5    0.19    0.16
  -4  -1  -5   44.62    1.32
  -4  -1  -5   46.49    1.35
  -4  -1  -5   46.02    1.32
   4   1   5   45.98    1.37
  -5  -1  -5    6.49    0.48
  -5  -1  -5    5.80    0.46
  -5  -1  -5    6.66    0.47
   5   1   5    7.09    0.51
  -6  -1  -5    1.24    0.31
  -6  -1  -5    1.28    0.28
   6   1   5    1.38    0.35
  -7  -1  -5    5.64    0.59
   7   1   5    6.71    0.67
  -8  -1  -5    2.30    0.43
   8   1   5    1.97    0.45
   9   1   5    0.01    0.29
  10   1   5    3.29    0.62
  11  -2  -5    0.74    0.39
  10  -2  -5    0.11    0.27
   9  -2  -5    0.39    0.27
  -9   2   5    0.04    0.21
   8  -2  -5   -0.09    0.22
  -8   2   5   -0.01    0.18
   7  -2  -5    2.25    0.38
  -7   2   5    2.06    0.38
  -7   2   5    3.10    0.41
   6  -2  -5    0.53    0.22
  -6   2   5    0.19    0.18
  -6   2   5    0.44    0.20
  -6   2   5    0.59    0.21
   5  -2  -5   22.73    0.85
   5  -2  -5   21.57    0.60
  -5   2   5   22.36    0.82
  -5   2   5   22.12    0.85
  -5   2   5   23.04    0.82
   4  -2  -5   62.69    1.63
   4  -2  -5   64.58    1.47
  -4   2   5   63.08    1.59
  -4   2   5   61.36    1.63
  -4   2   5   61.73    1.60
   3  -2  -5   40.21    1.15
  -3   2   5   41.42    1.14
  -3   2   5   40.78    1.12
  -3   2   5   42.31    1.17
   2  -2  -5   97.05    2.20
   2  -2  -5   96.37    2.16
  -2   2   5   95.74    2.17
  -2   2   5   96.78    2.22
  -2   2   5   96.33    2.19
   1  -2  -5  107.52    2.34
   1  -2  -5  105.85    2.36
   1  -2  -5  105.24    2.30
  -1   2   5   91.65    2.27
  -1   2   5  106.47    2.35
  -1   2   5  106.83    2.32
   0  -2  -5   -0.02    0.07
   0  -2  -5    0.33    0.15
   0   2   5    0.02    0.05
   0   2   5    0.18    0.14
  -1  -2  -5    1.45    0.23
  -1  -2  -5    2.02    0.24
  -1  -2  -5    2.38    0.27
   1   2   5    1.66    0.23
   1   2   5    2.38    0.29
  -2  -2  -5   54.71    1.42
  -2  -2  -5   56.33    1.43
  -2  -2  -5   53.72    1.45
   2   2   5   51.39    1.42
   2   2   5   54.82    1.46
  -3  -2  -5   17.19    0.69
  -3  -2  -5   16.93    0.71
   3   2   5   16.39    0.71
  -4  -2  -5    1.22    0.24
  -4  -2  -5    1.13    0.27
  -4  -2  -5    1.33    0.25
   4   2   5    1.25    0.28
  -5  -2  -5    1.66    0.29
  -5  -2  -5    2.13    0.35
   5   2   5    1.66    0.34
  -6  -2  -5    0.44    0.25
  -6  -2  -5    0.40    0.21
   6   2   5    0.37    0.25
  -7  -2  -5    0.58    0.26
   7   2   5    0.68    0.33
   8   2   5    5.46    0.67
   9   2   5    0.16    0.31
  10   2   5    0.00    0.33
  11  -3  -5   -0.11    0.29
  10  -3  -5    0.36    0.32
   9  -3  -5   -0.15    0.20
  -9   3   5   -0.02    0.22
   8  -3  -5    0.78    0.29
  -8   3   5    0.72    0.26
   7  -3  -5    7.59    0.58
  -7   3   5    7.97    0.58
  -7   3   5    7.90    0.55
   6  -3  -5   10.75    0.62
   6  -3  -5   11.49    0.34
  -6   3   5   11.12    0.60
  -6   3   5   10.97    0.61
  -6   3   5   10.39    0.58
   5  -3  -5    1.60    0.28
   5  -3  -5    1.25    0.17
  -5   3   5    1.44    0.24
  -5   3   5    1.50    0.27
  -5   3   5    1.51    0.25
   4  -3  -5   12.76    0.50
   4  -3  -5   13.46    0.60
  -4   3   5   13.38    0.60
  -4   3   5   12.93    0.58
  -4   3   5   13.47    0.57
   3  -3  -5   58.94    1.52
  -3   3   5   59.91    1.53
  -3   3   5   59.78    1.51
  -3   3   5   57.58    1.48
   2  -3  -5    3.77    0.30
   2  -3  -5    2.89    0.30
  -2   3   5    3.52    0.34
  -2   3   5    3.98    0.30
  -2   3   5    3.52    0.33
   1  -3  -5   20.78    0.73
   1  -3  -5   19.53    0.67
  -1   3   5   19.40    0.68
  -1   3   5   18.91    0.70
  -1   3   5   20.13    0.69
   0  -3  -5   92.30    2.14
   0   3   5   87.35    2.11
  -1  -3  -5    0.57    0.18
  -1  -3  -5    0.13    0.10
   1   3   5    0.04    0.08
   1   3   5    0.32    0.17
  -2  -3  -5    0.29    0.13
  -2  -3  -5    0.14    0.16
   2   3   5    0.19    0.17
   2   3   5    0.35    0.15
  -3  -3  -5    9.43    0.52
  -3  -3  -5    9.59    0.56
  -3  -3  -5   10.88    0.55
   3   3   5    9.56    0.57
  -4  -3  -5   88.57    2.25
  -4  -3  -5   86.74    2.30
   4   3   5   91.93    2.34
  -5  -3  -5    3.64    0.45
  -5  -3  -5    3.06    0.42
   5   3   5    2.52    0.42
  -6  -3  -5   23.41    1.05
  -6  -3  -5   23.75    1.03
   6   3   5   23.00    1.08
   7   3   5    1.30    0.37
   8   3   5    0.10    0.28
   9   3   5    0.72    0.40
  10   3   5    1.10    0.48
  11  -4  -5    0.29    0.32
  10  -4  -5    0.47    0.30
 -10   4   5    0.18    0.30
   9  -4  -5    0.35    0.29
  -9   4   5    0.83    0.30
   8  -4  -5    2.85    0.44
  -8   4   5    2.39    0.39
   7  -4  -5    0.36    0.22
  -7   4   5    0.46    0.22
   6  -4  -5    6.84    0.49
   6  -4  -5    5.88    0.30
  -6   4   5    6.35    0.47
  -6   4   5    5.52    0.43
  -6   4   5    5.76    0.46
   5  -4  -5   25.92    0.93
   5  -4  -5   26.23    0.80
  -5   4   5   25.99    0.90
  -5   4   5   26.12    0.92
  -5   4   5   26.02    0.93
   4  -4  -5    1.06    0.19
   4  -4  -5    0.68    0.21
  -4   4   5    0.93    0.20
  -4   4   5    1.14    0.22
  -4   4   5    1.22    0.23
   3  -4  -5   34.14    1.04
   3  -4  -5   33.39    1.03
  -3   4   5   35.75    1.06
  -3   4   5   33.97    1.01
  -3   4   5   33.22    1.02
   2  -4  -5   16.99    0.68
   2  -4  -5   18.54    0.73
   2  -4  -5   18.37    0.68
  -2   4   5   18.28    0.68
  -2   4   5   18.07    0.66
  -2   4   5   17.73    0.69
   1  -4  -5    9.87    0.45
   1  -4  -5    9.11    0.49
  -1   4   5    9.30    0.47
  -1   4   5    9.30    0.47
  -1   4   5    9.31    0.49
   0  -4  -5   19.50    0.68
   0  -4  -5   18.09    0.73
   0   4   5   18.96    0.73
   0   4   5   19.68    0.79
   0   4   5   19.00    0.71
  -1  -4  -5   27.38    0.95
   1   4   5   27.26    0.94
  -2  -4  -5    3.84    0.41
  -2  -4  -5    3.63    0.37
   2   4   5    3.65    0.38
   2   4   5    4.14    0.42
  -3  -4  -5   -0.04    0.12
  -3  -4  -5    0.08    0.17
   3   4   5    0.17    0.17
   3   4   5    0.01    0.13
  -4  -4  -5    0.97    0.25
  -4  -4  -5    0.50    0.24
   4   4   5    0.49    0.26
  -5  -4  -5    2.73    0.38
  -5  -4  -5    2.97    0.43
   5   4   5    3.21    0.47
  -6  -4  -5    0.50    0.28
   6   4   5   -0.05    0.22
   7   4   5    0.53    0.35
   8   4   5    4.77    0.69
   9   4   5    0.41    0.39
  11  -5  -5    0.09    0.28
  10  -5  -5    0.82    0.35
 -10   5   5    1.15    0.37
   9  -5  -5    0.02    0.24
  -9   5   5   -0.07    0.22
   8  -5  -5    0.27    0.25
  -8   5   5    0.66    0.27
   7  -5  -5    2.79    0.40
  -7   5   5    3.40    0.42
   6  -5  -5    0.06    0.17
   6  -5  -5    0.03    0.10
  -6   5   5    0.10    0.16
  -6   5   5    0.29    0.18
  -6   5   5    0.10    0.16
   5  -5  -5    8.60    0.51
   5  -5  -5    7.42    0.42
  -5   5   5    6.98    0.47
  -5   5   5    7.58    0.47
  -5   5   5    7.13    0.47
   4  -5  -5    2.32    0.29
   4  -5  -5    2.87    0.34
  -4   5   5    3.21    0.36
  -4   5   5    2.75    0.33
  -4   5   5    2.37    0.28
   3  -5  -5   11.98    0.58
   3  -5  -5   12.18    0.57
  -3   5   5   11.90    0.56
  -3   5   5   11.35    0.54
  -3   5   5   11.61    0.55
   2  -5  -5    1.56    0.26
   2  -5  -5    1.14    0.23
  -2   5   5    1.49    0.24
  -2   5   5    1.35    0.25
  -2   5   5    1.18    0.22
   1  -5  -5  143.59    3.32
   1  -5  -5  141.56    3.23
  -1   5   5  148.03    3.19
  -1   5   5  143.63    3.21
  -1   5   5  144.30    3.18
   0  -5  -5  104.38    2.40
   0  -5  -5  101.29    2.61
   0  -5  -5  105.92    2.52
   0   5   5  104.97    2.45
   0   5   5  106.61    2.50
   0   5   5  106.30    2.46
  -1  -5  -5    1.81    0.26
  -1  -5  -5    1.40    0.27
   1   5   5    1.57    0.27
   1   5   5    1.43    0.26
  -3  -5  -5   11.57    0.67
  -3  -5  -5   12.18    0.62
   3   5   5   11.12    0.62
   3   5   5   11.94    0.67
  -4  -5  -5   -0.07    0.19
  -4  -5  -5    0.05    0.18
   4   5   5   -0.18    0.19
  -5  -5  -5    5.00    0.59
   5   5   5    4.11    0.53
  -6  -5  -5    2.52    0.49
   6   5   5    2.52    0.48
   7   5   5    0.46    0.34
   8   5   5    0.50    0.36
   9   5   5    0.71    0.42
  11  -6  -5   -0.08    0.29
  10  -6  -5   -0.01    0.27
 -10   6   5    0.13    0.27
   9  -6  -5    3.54    0.51
  -9   6   5    2.59    0.43
   8  -6  -5    0.19    0.23
  -8   6   5    0.03    0.19
   7  -6  -5    1.71    0.31
  -7   6   5    0.80    0.25
   6  -6  -5   10.91    0.53
   6  -6  -5   10.65    0.62
  -6   6   5   10.87    0.61
  -6   6   5   11.27    0.63
   5  -6  -5    3.02    0.37
   5  -6  -5    2.97    0.34
  -5   6   5    2.39    0.33
  -5   6   5    2.03    0.29
  -5   6   5    2.51    0.32
   4  -6  -5    0.36    0.17
   4  -6  -5    0.31    0.18
  -4   6   5    0.46    0.18
  -4   6   5    0.40    0.16
  -4   6   5    0.37    0.16
   3  -6  -5   22.12    0.85
   3  -6  -5   21.85    0.83
   3  -6  -5   23.86    0.90
  -3   6   5   24.37    0.84
  -3   6   5   22.14    0.82
  -3   6   5   23.73    0.84
   2  -6  -5   37.16    1.15
   2  -6  -5   33.96    1.19
  -2   6   5   35.61    1.10
  -2   6   5   36.26    1.10
  -2   6   5   36.47    1.10
   1  -6  -5    0.33    0.18
  -1   6   5    0.32    0.16
  -1   6   5    0.27    0.16
  -1   6   5    0.48    0.19
   0  -6  -5   32.02    1.11
   0   6   5   33.52    1.06
   0   6   5   31.28    1.07
   0   6   5   33.94    1.08
  -1  -6  -5   13.03    0.60
  -1  -6  -5   13.44    0.69
   1   6   5   14.38    0.67
   1   6   5   13.81    0.69
  -2  -6  -5    0.18    0.20
  -2  -6  -5    0.02    0.12
   2   6   5    0.10    0.14
   2   6   5   -0.08    0.17
  -3  -6  -5    2.12    0.38
   3   6   5    2.30    0.41
  -4  -6  -5   15.83    0.85
   4   6   5   14.56    0.82
  -5  -6  -5   11.34    0.79
   5   6   5   10.65    0.77
  -6  -6  -5    2.27    0.48
   6   6   5    2.85    0.54
   7   6   5    2.91    0.54
   8   6   5    0.44    0.37
   9   6   5   -0.15    0.34
  11  -7  -5   -0.41    0.24
  10  -7  -5    0.72    0.36
 -10   7   5    0.31    0.28
   9  -7  -5    0.32    0.25
  -9   7   5    0.28    0.26
   8  -7  -5    0.27    0.23
  -8   7   5    0.41    0.25
   7  -7  -5    1.02    0.29
  -7   7   5    1.19    0.29
   6  -7  -5    0.20    0.19
   6  -7  -5    0.14    0.16
  -6   7   5    0.11    0.17
  -6   7   5    0.22    0.19
   5  -7  -5    0.14    0.16
   5  -7  -5    0.17    0.19
  -5   7   5   -0.09    0.14
  -5   7   5    0.05    0.15
   4  -7  -5    8.68    0.52
  -4   7   5    7.67    0.48
  -4   7   5    7.80    0.49
  -4   7   5    7.29    0.46
   3  -7  -5    3.79    0.39
   3  -7  -5    3.76    0.40
  -3   7   5    4.43    0.37
  -3   7   5    3.91    0.39
  -3   7   5    3.94    0.39
   2  -7  -5   22.37    0.88
  -2   7   5   23.73    0.85
  -2   7   5   22.65    0.84
  -2   7   5   22.50    0.84
   1  -7  -5   16.91    0.78
  -1   7   5   18.97    0.77
  -1   7   5   18.27    0.75
  -1   7   5   19.38    0.78
   0  -7  -5    0.02    0.17
   0   7   5    0.21    0.13
   0   7   5   -0.03    0.14
   0   7   5   -0.15    0.15
  -1  -7  -5    8.38    0.60
   1   7   5    9.38    0.57
   1   7   5    9.06    0.58
  -2  -7  -5   15.79    0.83
   2   7   5   14.74    0.77
   2   7   5   16.64    0.79
  -3  -7  -5    0.74    0.28
   3   7   5    0.75    0.28
  -4  -7  -5    0.55    0.31
   4   7   5    0.84    0.33
  -5  -7  -5   15.71    0.93
   5   7   5   15.02    0.94
  -6  -7  -5    6.43    0.79
   6   7   5    6.00    0.74
  -7  -7  -5    0.03    0.60
   7   7   5   -0.18    0.26
   8   7   5    2.11    0.56
  11  -8  -5    0.30    0.32
 -11   8   5    0.21    0.30
  10  -8  -5    3.87    0.57
 -10   8   5    2.94    0.48
   9  -8  -5    1.34    0.35
  -9   8   5    2.02    0.39
   8  -8  -5    1.48    0.35
  -8   8   5    1.11    0.31
   7  -8  -5    0.07    0.19
  -7   8   5    0.01    0.18
   6  -8  -5    6.48    0.52
  -6   8   5    6.27    0.49
  -6   8   5    5.18    0.51
   5  -8  -5    0.02    0.17
  -5   8   5   -0.02    0.15
  -5   8   5    0.01    0.15
   4  -8  -5   11.87    0.63
  -4   8   5   13.38    0.66
  -4   8   5   11.20    0.61
   3  -8  -5    9.60    0.59
  -3   8   5    8.77    0.54
  -3   8   5    8.88    0.52
  -3   8   5    9.22    0.54
   2  -8  -5    0.16    0.18
  -2   8   5   -0.06    0.15
  -2   8   5   -0.06    0.13
  -2   8   5   -0.10    0.14
   1  -8  -5   14.37    0.73
  -1   8   5   13.20    0.66
  -1   8   5   13.94    0.67
  -1   8   5   14.30    0.70
   0  -8  -5   20.95    0.92
   0   8   5   21.34    0.89
   0   8   5   21.03    0.88
   0   8   5   20.94    1.01
  -1  -8  -5    7.10    0.59
   1   8   5    7.64    0.55
   1   8   5    6.60    0.53
  -2  -8  -5    0.26    0.25
   2   8   5    0.29    0.22
   2   8   5    0.06    0.22
  -3  -8  -5   17.02    0.94
   3   8   5   18.99    0.96
  -4  -8  -5   12.50    0.88
   4   8   5   13.13    0.85
  -5  -8  -5    0.87    0.37
   5   8   5    1.12    0.41
  -6  -8  -5    1.27    0.42
   6   8   5    1.60    0.46
  -7  -8  -5   -0.04    0.32
   7   8   5    0.03    0.31
   8   8   5    1.05    0.46
  10  -9  -5    0.21    0.28
 -10   9   5   -0.21    0.23
   9  -9  -5    0.33    0.24
  -9   9   5    0.36    0.29
   8  -9  -5    0.77    0.28
  -8   9   5    1.01    0.31
   7  -9  -5   -0.10    0.18
  -7   9   5    0.07    0.18
   6  -9  -5    1.85    0.34
  -6   9   5    2.84    0.41
   5  -9  -5   11.10    0.64
  -5   9   5   11.98    0.66
  -5   9   5   11.38    0.64
   4  -9  -5   -0.09    0.17
   4  -9  -5    0.14    0.20
  -4   9   5   -0.15    0.15
  -4   9   5   -0.25    0.12
   3  -9  -5   23.77    0.97
  -3   9   5   23.78    0.94
  -3   9   5   25.25    0.96
   2  -9  -5    9.48    0.61
  -2   9   5   11.17    0.63
  -2   9   5    8.55    0.54
  -2   9   5    9.82    0.58
   1  -9  -5    3.49    0.44
  -1   9   5    4.15    0.46
  -1   9   5    3.22    0.41
   0  -9  -5    4.09    0.49
   0   9   5    3.79    0.47
   0   9   5    3.73    0.45
  -1  -9  -5   13.13    0.79
   1   9   5   12.17    0.71
   1   9   5   11.40    0.71
  -2  -9  -5    0.18    0.28
   2   9   5    0.38    0.28
  -3  -9  -5    5.33    0.64
   3   9   5    5.03    0.62
  -4  -9  -5    2.93    0.52
   4   9   5    3.82    0.58
  -5  -9  -5    4.00    0.67
   5   9   5    2.08    0.47
  -6  -9  -5   -0.13    0.34
   6   9   5    0.34    0.35
  -7  -9  -5    2.84    0.66
   7   9   5    1.94    0.54
  10 -10  -5    0.28    0.29
 -10  10   5    0.23    0.29
   9 -10  -5    0.24    0.25
  -9  10   5    0.01    0.23
   8 -10  -5    0.63    0.28
  -8  10   5    0.86    0.29
   7 -10  -5    2.14    0.38
  -7  10   5    2.55    0.40
   6 -10  -5   -0.14    0.18
  -6  10   5   -0.11    0.18
   5 -10  -5    3.86    0.46
  -5  10   5    4.15    0.47
   4 -10  -5   21.68    0.92
   4 -10  -5   18.70    0.85
  -4  10   5   20.43    0.88
  -4  10   5   18.28    1.00
   3 -10  -5   10.24    0.66
  -3  10   5    9.51    0.61
   2 -10  -5    1.35    0.34
  -2  10   5    1.73    0.32
   1 -10  -5   23.20    1.03
  -1  10   5   21.70    0.94
  -1  10   5   22.32    0.97
   0 -10  -5    8.57    0.65
   0  10   5    8.83    0.62
   0  10   5    7.24    0.57
  -1 -10  -5    1.90    0.42
   1  10   5    1.75    0.38
   1  10   5    2.19    0.39
  -2 -10  -5   23.30    1.14
   2  10   5   23.90    1.10
  -3 -10  -5    5.00    0.69
   3  10   5    6.29    0.71
  -4 -10  -5    0.71    0.36
   4  10   5    0.23    0.29
  -5 -10  -5   -0.17    0.34
   5  10   5    0.43    0.36
  -6 -10  -5    0.68    0.47
   6  10   5    0.91    0.40
  -7 -10  -5   -0.27    0.37
   7  10   5   -0.32    0.36
  10 -11  -5    0.50    0.31
 -10  11   5    0.59    0.33
   9 -11  -5    1.26    0.35
  -9  11   5    1.22    0.35
   8 -11  -5    0.03    0.22
  -8  11   5    0.00    0.22
   7 -11  -5    1.74    0.36
  -7  11   5    1.31    0.34
   6 -11  -5    1.03    0.30
  -6  11   5    0.34    0.23
   5 -11  -5    1.78    0.34
  -5  11   5    1.65    0.34
   4 -11  -5    8.87    0.62
   4 -11  -5    8.14    0.58
  -4  11   5    7.99    0.60
   3 -11  -5    1.12    0.30
  -3  11   5    1.26    0.30
   2 -11  -5    3.44    0.48
  -2  11   5    3.60    0.47
   1 -11  -5    6.38    0.66
  -1  11   5    8.89    0.63
   0 -11  -5    7.43    0.71
   0  11   5    7.85    0.63
  -1 -11  -5    9.28    0.76
   1  11   5    7.74    1.08
  -2 -11  -5    0.71    0.37
   2  11   5    0.73    0.30
  -3 -11  -5    3.79    0.64
   3  11   5    2.80    0.52
  -4 -11  -5    7.07    0.83
   4  11   5    6.16    0.75
  -5 -11  -5    0.38    0.39
   5  11   5    0.30    0.36
  -6 -11  -5   -0.09    0.37
   6  11   5   -0.50    0.33
   9 -12  -5    0.51    0.30
  -9  12   5    0.38    0.30
   8 -12  -5    0.75    0.29
  -8  12   5    1.93    0.40
   7 -12  -5    0.73    0.29
  -7  12   5    0.86    0.31
   6 -12  -5    2.40    0.40
  -6  12   5    2.44    0.41
   5 -12  -5    1.38    0.32
  -5  12   5    0.94    0.28
   4 -12  -5    0.69    0.28
   4 -12  -5    1.26    0.35
  -4  12   5    1.21    0.32
   3 -12  -5    0.60    0.31
  -3  12   5    0.74    0.28
   2 -12  -5    8.80    0.69
  -2  12   5    8.77    0.68
   1 -12  -5    3.30    0.50
  -1  12   5    3.14    0.47
   0 -12  -5    0.27    0.29
   0  12   5    0.02    0.23
  -1 -12  -5    4.35    0.62
  -2 -12  -5    1.09    0.43
  -3 -12  -5   -0.08    0.32
  -4 -12  -5    0.26    0.38
  -5 -12  -5    0.01    0.38
  -6 -12  -5    2.44    0.62
   9 -13  -5    0.05    0.26
  -9  13   5    0.69    0.33
   8 -13  -5    0.30    0.26
  -8  13   5    0.02    0.25
   7 -13  -5    0.32    0.27
  -7  13   5    0.54    0.28
   6 -13  -5    0.15    0.23
  -6  13   5    0.88    0.31
   5 -13  -5    0.14    0.23
  -5  13   5    0.16    0.26
   4 -13  -5    0.83    0.34
   4 -13  -5    1.08    0.33
  -4  13   5    1.17    0.32
   3 -13  -5    3.13    0.51
  -3  13   5    3.18    0.47
   2 -13  -5    0.36    0.28
  -2  13   5    0.36    0.28
   1 -13  -5    4.21    0.58
  -1  13   5    4.08    0.55
   0 -13  -5    3.14    0.57
  -1 -13  -5    0.95    0.39
  -2 -13  -5    1.95    0.52
  -3 -13  -5    0.26    0.38
  -4 -13  -5    0.17    0.41
  -5 -13  -5    2.90    0.72
   8 -14  -5   -0.02    0.24
  -8  14   5    0.18    0.27
   7 -14  -5    0.17    0.26
  -7  14   5   -0.15    0.22
   6 -14  -5   -0.12    0.21
  -6  14   5    0.41    0.29
   5 -14  -5    0.08    0.23
  -5  14   5    0.02    0.24
   4 -14  -5   -0.14    0.20
   4 -14  -5   -0.19    0.21
  -4  14   5    0.11    0.23
   3 -14  -5    4.45    0.61
  -3  14   5    3.33    0.49
   2 -14  -5    1.20    0.38
  -2  14   5    2.29    0.45
   1 -14  -5    0.12    0.29
   0 -14  -5   -0.15    0.30
  -1 -14  -5    2.12    0.54
  -2 -14  -5    0.02    0.37
  -3 -14  -5   -0.18    0.36
  -4 -14  -5    4.37    0.81
   7 -15  -5    0.59    0.31
  -7  15   5    0.44    0.29
   6 -15  -5    0.29    0.26
  -6  15   5    0.05    0.25
   5 -15  -5    1.50    0.38
  -5  15   5    2.50    0.48
   4 -15  -5    0.82    0.36
   4 -15  -5    0.71    0.32
  -4  15   5    0.49    0.30
   3 -15  -5   -0.16    0.28
  -3  15   5    0.14    0.28
   2 -15  -5    2.94    0.53
  -2  15   5    1.97    0.46
   1 -15  -5    0.92    0.39
   0 -15  -5   -0.16    0.32
  -1 -15  -5    0.79    0.42
  -2 -15  -5    1.03    0.47
  -3 -15  -5    1.94    0.59
   6 -16  -5    1.57    0.39
  -6  16   5    1.54    0.41
   5 -16  -5    0.09    0.27
  -5  16   5    0.19    0.30
   4 -16  -5    2.67    0.52
   4 -16  -5    2.00    0.44
  -4  16   5    1.60    0.45
   3 -16  -5    1.32    0.43
  -3  16   5    1.18    0.40
   2 -16  -5    0.44    0.35
   1 -16  -5    0.73    0.39
   0 -16  -5    0.19    0.39
  -1 -16  -5    2.14    0.59
  -2 -16  -5    0.01    0.36
   4 -17  -5    0.30    0.32
   4 -17  -5    1.14    0.42
  -4  17   5    0.95    0.38
   3 -17  -5    0.11    0.31
   2 -17  -5    0.97    0.39
   1 -17  -5    0.33    0.39
   0 -17  -5    0.28    0.40
   1  19  -6   -0.18    0.27
   0  19  -6    0.28    0.31
   0 -19   6    0.60    0.33
  -1  19  -6    0.72    0.33
   1 -19   6    1.10    0.35
  -2  19  -6    0.02    0.22
   2 -19   6    0.44    0.26
  -3  19  -6    2.67    0.41
  -3 -18   6    0.16    0.35
   2  18  -6    0.14    0.30
  -2 -18   6    0.45    0.35
   1  18  -6   -0.02    0.28
  -1 -18   6    0.07    0.29
   0  18  -6   -0.04    0.25
   0 -18   6    0.25    0.29
  -1  18  -6   -0.11    0.20
   1 -18   6    0.34    0.27
  -2  18  -6    1.55    0.33
   2 -18   6    1.85    0.34
  -3  18  -6    0.32    0.20
  -3  18  -6    0.37    0.24
   3 -18   6    0.75    0.23
  -4  18  -6    0.27    0.19
  -4  18  -6    0.56    0.20
  -5  18  -6   -0.01    0.14
  -5  18  -6   -0.04    0.14
  -4 -17   6    0.23    0.37
  -3 -17   6   -0.10    0.32
   2  17  -6   -0.13    0.25
  -2 -17   6   -0.25    0.25
   1  17  -6    2.18    0.45
  -1 -17   6    2.10    0.46
   0  17  -6    0.98    0.32
   0 -17   6    1.49    0.37
  -1  17  -6    0.90    0.28
   1 -17   6    0.56    0.26
  -2  17  -6    0.52    0.24
  -2  17  -6    0.32    0.19
   2 -17   6    0.37    0.22
  -3  17  -6    0.53    0.20
  -3  17  -6    0.66    0.21
   3 -17   6    0.66    0.21
  -4  17  -6    0.02    0.14
  -4  17  -6   -0.07    0.14
  -5  17  -6    0.08    0.12
  -6  17  -6    0.26    0.12
  -6  17  -6    0.23    0.11
  -5 -16   6    0.58    0.42
  -4 -16   6   -0.37    0.28
  -3 -16   6    0.67    0.36
   2  16  -6    1.21    0.36
  -2 -16   6    0.78    0.35
   1  16  -6    0.78    0.29
  -1 -16   6    1.05    0.35
   0  16  -6   -0.16    0.19
   0 -16   6    0.12    0.23
  -1  16  -6    1.41    0.30
  -1  16  -6    1.14    0.27
   1 -16   6    1.57    0.33
  -2  16  -6   -0.04    0.14
  -2  16  -6    0.04    0.17
   2 -16   6    0.13    0.18
  -3  16  -6   -0.13    0.12
  -3  16  -6   -0.05    0.15
   3 -16   6    0.05    0.14
  -4  16  -6    1.85    0.23
  -4  16  -6    1.82    0.22
  -5  16  -6    0.43    0.13
  -5  16  -6    0.37    0.11
  -6 -15   6    0.58    0.44
  -5 -15   6    0.28    0.36
  -4 -15   6    0.42    0.36
   3  15  -6    2.52    0.46
  -3 -15   6    2.70    0.52
   2  15  -6    1.11    0.42
   2  15  -6    1.36    0.35
  -2 -15   6    1.16    0.37
   1  15  -6    3.40    0.48
   1  15  -6    4.40    0.68
  -1 -15   6    4.84    0.58
   0  15  -6    0.96    0.27
   0  15  -6    1.23    0.44
   0 -15   6    1.02    0.29
  -1  15  -6    1.41    0.26
  -1  15  -6    1.37    0.27
  -1  15  -6    1.18    0.42
   1 -15   6    1.42    0.29
  -2  15  -6    1.22    0.46
  -2  15  -6    1.16    0.24
  -2  15  -6    0.81    0.21
   2 -15   6    1.16    0.24
  -3  15  -6    4.28    0.32
  -3  15  -6    4.02    0.29
  -3  15  -6    3.25    0.62
   3 -15   6    4.08    0.30
  -4  15  -6    0.10    0.31
  -4  15  -6    0.13    0.10
  -4  15  -6    0.07    0.10
  -8  15  -6    0.41    0.12
  -8  15  -6    0.45    0.14
  -7 -14   6   -0.49    0.34
  -6 -14   6    0.34    0.42
   5  14  -6   -0.19    0.27
  -5 -14   6   -0.02    0.30
   4  14  -6   -0.11    0.29
  -4 -14   6    0.27    0.32
   3  14  -6    0.52    0.30
   3  14  -6    0.52    0.34
  -3 -14   6    1.49    0.40
   2  14  -6    4.30    0.52
   2  14  -6    5.53    0.73
  -2 -14   6    3.96    0.53
   1  14  -6    0.80    0.36
   1  14  -6    0.48    0.24
  -1 -14   6    0.32    0.25
   0  14  -6    6.27    0.79
   0  14  -6    7.59    0.54
   0  14  -6    7.85    0.52
   0 -14   6    7.72    0.56
  -1  14  -6    2.64    0.33
  -1  14  -6    1.91    0.48
  -1  14  -6    2.51    0.30
   1 -14   6    3.32    0.37
  -2  14  -6    0.25    0.15
  -2  14  -6   -0.09    0.23
  -2  14  -6    0.60    0.16
   2 -14   6    0.08    0.15
  -3  14  -6    2.69    0.24
  -3  14  -6    2.36    0.22
  -3  14  -6    3.31    0.60
   3 -14   6    2.74    0.25
  -4  14  -6    8.55    0.91
  -5  14  -6    0.97    0.40
  -6  14  -6    0.26    0.31
  -7  14  -6   -0.26    0.27
  -8  14  -6    0.15    0.12
  -8  14  -6    0.28    0.13
  -7 -13   6    0.03    0.36
  -6 -13   6    0.16    0.36
   5  13  -6    4.21    0.61
  -5 -13   6    3.83    0.66
   4  13  -6    1.11    0.39
  -4 -13   6    0.20    0.30
   3  13  -6    0.05    0.27
   3  13  -6   -0.38    0.19
  -3 -13   6   -0.22    0.23
   2  13  -6    7.42    0.59
   2  13  -6    7.32    0.78
  -2 -13   6    6.32    0.63
   1  13  -6    1.64    0.30
   1  13  -6    2.32    0.38
   1  13  -6    1.75    0.45
  -1 -13   6    2.14    0.37
   0  13  -6    0.77    0.21
   0  13  -6    0.57    0.32
   0  13  -6    0.36    0.19
   0 -13   6    0.55    0.23
  -1  13  -6    0.03    0.14
  -1  13  -6   -0.24    0.23
  -1  13  -6    0.13    0.12
   1 -13   6    0.02    0.15
  -2  13  -6    0.89    0.34
  -2  13  -6    0.79    0.17
  -2  13  -6    0.78    0.16
   2 -13   6    0.78    0.19
  -3  13  -6    3.34    0.20
  -3  13  -6    3.38    0.58
  -3  13  -6    2.96    0.20
   3 -13   6    3.22    0.23
  -4  13  -6    2.95    0.53
  -5  13  -6    9.87    0.82
  -6  13  -6    1.08    0.39
  -7  13  -6    0.04    0.30
  -8  13  -6    1.56    0.22
  -8  13  -6    2.05    0.23
  -9  13  -6    0.71    0.21
  -9  13  -6    1.09    0.23
  -8 -12   6    0.38    0.45
  -7 -12   6    0.32    0.36
  -6 -12   6    1.49    0.50
   5  12  -6   -0.01    0.26
  -5 -12   6    0.05    0.28
   4  12  -6    9.53    0.77
   4  12  -6    9.23    0.71
  -4 -12   6   10.83    0.82
   3  12  -6   18.84    1.05
   3  12  -6   19.77    0.96
  -3 -12   6   18.94    0.99
   2  12  -6   -0.06    0.17
   2  12  -6    0.19    0.29
  -2 -12   6    0.09    0.22
   1  12  -6    1.90    0.45
   1  12  -6    1.47    0.27
   1  12  -6    1.97    0.32
  -1 -12   6    1.39    0.32
   0  12  -6    2.89    0.50
   0  12  -6    3.81    0.35
   0  12  -6    4.51    0.41
   0 -12   6    3.00    0.37
  -1  12  -6    0.32    0.30
  -1  12  -6    0.69    0.17
  -1  12  -6    0.25    0.14
   1 -12   6    0.41    0.18
  -2  12  -6    5.02    0.27
  -2  12  -6    4.79    0.28
  -2  12  -6    5.08    0.65
   2 -12   6    4.65    0.31
  -3  12  -6   15.83    0.98
   3 -12   6   16.22    0.48
  -4  12  -6    3.41    0.56
  -5  12  -6    0.65    0.31
  -6  12  -6    4.41    0.63
  -7  12  -6    0.07    0.08
  -7  12  -6    0.02    0.26
  -7  12  -6    0.05    0.09
  -8  12  -6    0.11    0.13
  -8  12  -6    0.25    0.14
  -9  12  -6    1.14    0.24
  -9  12  -6    1.01    0.24
  -8 -11   6    1.08    0.48
  -7 -11   6    0.00    0.33
  -6 -11   6    3.73    0.62
   5  11  -6    1.53    0.38
  -5 -11   6    1.09    0.42
   4  11  -6    0.67    0.27
   4  11  -6    0.37    0.27
  -4 -11   6    0.15    0.30
   3  11  -6    2.67    0.46
   3  11  -6    3.41    0.45
  -3 -11   6    2.68    0.45
   2  11  -6    0.69    0.23
   2  11  -6    0.41    0.20
   2  11  -6    0.55    0.28
  -2 -11   6    1.01    0.30
   1  11  -6    0.62    0.21
   1  11  -6    0.82    0.32
   1  11  -6    0.50    0.18
  -1 -11   6    0.37    0.22
   0  11  -6   14.10    0.85
   0  11  -6   14.02    0.61
   0  11  -6   13.94    0.57
   0 -11   6   14.38    0.64
  -1  11  -6    8.63    0.39
  -1  11  -6    8.26    0.70
  -1  11  -6    8.50    0.41
   1 -11   6    8.80    0.45
  -2  11  -6    2.50    0.18
  -2  11  -6    2.37    0.18
  -2  11  -6    2.19    0.43
   2 -11   6    2.38    0.24
  -3  11  -6    4.74    0.60
   3 -11   6    3.73    0.20
   3 -11   6    3.56    0.18
  -4  11  -6   11.84    0.82
  -5  11  -6    8.14    0.69
  -6  11  -6    0.00    0.23
  -7  11  -6    1.09    0.38
  -7  11  -6    1.31    0.17
  -7  11  -6    1.43    0.18
  -8  11  -6    0.02    0.13
  -8  11  -6    0.02    0.14
   8 -11   6    0.12    0.21
  -9  11  -6   -0.02    0.18
  -9  11  -6    0.05    0.17
  -9 -10   6   -0.33    0.30
  -8 -10   6    4.39    0.75
   7  10  -6    2.12    0.54
  -7 -10   6    1.47    0.44
   6  10  -6    0.38    0.27
   6  10  -6   -0.14    0.23
  -6 -10   6    0.28    0.30
   5  10  -6    6.08    0.63
   5  10  -6    6.30    0.63
  -5 -10   6    5.27    0.65
   4  10  -6   23.19    1.01
   4  10  -6   26.21    1.09
   4  10  -6   25.26    1.13
  -4 -10   6   25.45    1.13
   3  10  -6    0.17    0.19
   3  10  -6    0.14    0.20
   3  10  -6    0.26    0.24
  -3 -10   6    0.05    0.22
   2  10  -6    3.34    0.49
   2  10  -6    3.63    0.38
   2  10  -6    3.55    0.41
  -2 -10   6    3.56    0.44
   1  10  -6   14.63    0.83
   1  10  -6   14.18    0.61
   1  10  -6   14.55    0.66
  -1 -10   6   13.85    0.67
   0  10  -6    1.84    0.25
   0  10  -6    1.86    0.23
   0  10  -6    1.77    0.37
   0 -10   6    1.83    0.28
  -1  10  -6   23.53    0.67
  -1  10  -6   23.62    1.07
  -1  10  -6   23.14    0.68
   1 -10   6   23.14    0.71
   1 -10   6   23.87    0.75
  -2  10  -6   13.16    0.82
  -2  10  -6   12.23    0.34
  -2  10  -6   12.50    0.34
   2 -10   6   12.48    0.45
   2 -10   6   13.01    0.43
  -3  10  -6    0.57    0.29
   3 -10   6    0.45    0.08
   3 -10   6    0.50    0.10
  -4  10  -6   -0.08    0.22
  -5  10  -6    9.62    0.73
  -6  10  -6    2.37    0.46
   6 -10   6    2.93    0.19
  -7  10  -6   -0.02    0.25
  -7  10  -6    0.24    0.12
  -7  10  -6    0.04    0.11
   7 -10   6    0.19    0.12
  -8  10  -6    1.03    0.22
  -8  10  -6    1.29    0.24
   8 -10   6    1.22    0.21
  -9  10  -6    3.48    0.41
  -9  10  -6    2.64    0.37
   9 -10   6    2.89    0.35
 -10  10  -6   -0.11    0.20
  10 -10   6   -0.33    0.19
   9   9  -6    0.63    0.39
  -9  -9   6    0.80    0.49
   8   9  -6   -0.14    0.29
  -8  -9   6    0.30    0.38
   7   9  -6    0.19    0.29
  -7  -9   6    0.11    0.32
   6   9  -6    4.97    0.53
   6   9  -6    5.08    0.62
  -6  -9   6    5.35    0.68
   5   9  -6    1.95    0.35
   5   9  -6    1.34    0.32
  -5  -9   6    1.25    0.37
   4   9  -6    0.28    0.22
   4   9  -6    0.05    0.16
   4   9  -6   -0.14    0.19
  -4  -9   6    0.07    0.24
   3   9  -6   19.06    0.84
   3   9  -6   18.19    0.85
   3   9  -6   19.39    0.81
   3   9  -6   19.27    0.92
  -3  -9   6   19.37    0.90
   2   9  -6   20.78    0.77
   2   9  -6   20.81    0.79
   2   9  -6   20.37    0.81
   2   9  -6   20.67    0.95
  -2  -9   6   19.30    0.85
   1   9  -6    4.91    0.52
   1   9  -6    4.94    0.32
   1   9  -6    4.89    0.35
   1   9  -6    5.65    0.38
  -1  -9   6    5.08    0.40
   0   9  -6   40.65    1.42
   0   9  -6   39.26    1.04
   0   9  -6   39.69    1.07
   0  -9   6   40.08    1.13
  -1   9  -6    0.07    0.08
  -1   9  -6    0.20    0.09
  -1   9  -6    0.17    0.21
   1  -9   6   -0.04    0.08
   1  -9   6   -0.05    0.11
  -2   9  -6    0.69    0.29
   2  -9   6    0.55    0.11
   2  -9   6    0.60    0.12
  -3   9  -6    0.62    0.26
   3  -9   6    0.95    0.11
   3  -9   6    0.91    0.11
  -4   9  -6    1.20    0.30
  -5   9  -6    0.09    0.21
   5  -9   6    0.09    0.09
   5  -9   6    0.01    0.08
  -6   9  -6    9.62    0.36
  -6   9  -6    9.37    0.36
  -6   9  -6    9.69    0.73
   6  -9   6    9.93    0.39
  -7   9  -6    8.61    0.69
  -7   9  -6    7.59    0.40
  -7   9  -6    7.20    0.40
   7  -9   6    7.56    0.40
  -8   9  -6    0.57    0.19
  -8   9  -6    0.24    0.18
   8  -9   6    0.09    0.17
  -9   9  -6    0.17    0.21
  -9   9  -6   -0.08    0.19
   9  -9   6   -0.14    0.17
 -10   9  -6    0.43    0.27
  10  -9   6    0.18    0.25
  10   8  -6   -0.14    0.34
   9   8  -6    2.26    0.52
  -9  -8   6    2.85    0.66
   8   8  -6    1.31    0.42
  -8  -8   6    1.49    0.47
   7   8  -6   -0.08    0.25
  -7  -8   6    0.14    0.33
   6   8  -6    2.84    0.38
   6   8  -6    2.06    0.42
  -6  -8   6    1.86    0.43
   5   8  -6    5.04    0.56
   5   8  -6    4.87    0.51
   5   8  -6    5.28    0.65
  -5  -8   6    5.44    0.63
   4   8  -6    3.40    0.43
   4   8  -6    3.21    0.41
   4   8  -6    3.45    0.43
  -4  -8   6    3.83    0.50
   3   8  -6    0.00    0.15
   3   8  -6   -0.06    0.13
   3   8  -6    0.04    0.15
   3   8  -6   -0.05    0.18
  -3  -8   6    0.13    0.18
   2   8  -6    6.87    0.53
   2   8  -6    7.45    0.47
   2   8  -6    6.94    0.43
   2   8  -6    7.55    0.43
  -2  -8   6    6.15    0.47
   1   8  -6   33.51    0.93
   1   8  -6   32.63    0.98
   1   8  -6   32.72    0.95
   1   8  -6   31.70    1.18
  -1  -8   6   32.41    1.03
   0   8  -6    4.24    0.48
   0   8  -6    4.73    0.29
   0   8  -6    5.07    0.31
   0  -8   6    5.19    0.35
  -1   8  -6    5.40    0.25
  -1   8  -6    5.30    0.54
  -1   8  -6    5.40    0.25
   1  -8   6    5.47    0.30
   1  -8   6    5.29    0.27
   2  -8   6    6.03    0.25
   2  -8   6    5.94    0.27
   3  -8   6   11.52    0.35
   3  -8   6   11.32    0.34
   4  -8   6   13.67    0.40
   4  -8   6   12.74    0.40
  -5   8  -6   51.89    1.11
   5  -8   6   51.28    1.20
   5  -8   6   53.27    1.31
  -6   8  -6    2.26    0.22
  -6   8  -6    2.79    0.24
   6  -8   6    2.84    0.27
  -7   8  -6    2.09    0.28
  -7   8  -6    2.26    0.27
  -7   8  -6    2.25    0.42
   7  -8   6    1.96    0.27
  -8   8  -6    1.08    0.25
  -8   8  -6    1.29    0.26
   8  -8   6    1.73    0.30
  -9   8  -6    0.11    0.18
   9  -8   6   -0.06    0.20
 -10   8  -6    0.03    0.25
  10  -8   6    0.16    0.24
  10   7  -6    0.43    0.40
   9   7  -6    0.26    0.35
  -9  -7   6    0.44    0.40
   8   7  -6    0.33    0.34
  -8  -7   6    1.15    0.45
   7   7  -6    3.30    0.54
  -7  -7   6    3.89    0.61
   6   7  -6    2.03    0.32
   6   7  -6    1.92    0.41
  -6  -7   6    1.62    0.41
   5   7  -6    1.21    0.26
   5   7  -6    0.83    0.25
   5   7  -6    0.68    0.25
  -5  -7   6    0.84    0.33
   4   7  -6   28.48    1.05
   4   7  -6   28.82    1.08
   4   7  -6   30.04    1.07
  -4  -7   6   29.30    1.14
   3   7  -6   13.42    0.68
   3   7  -6   13.13    0.61
   3   7  -6   13.68    0.63
   3   7  -6   12.91    0.65
  -3  -7   6   12.79    0.69
   2   7  -6   15.30    0.61
   2   7  -6   14.88    0.63
   2   7  -6   14.94    0.73
   2   7  -6   13.65    0.59
  -2  -7   6   14.13    0.66
   1   7  -6    3.41    0.40
   1   7  -6    3.90    0.29
   1   7  -6    4.66    0.30
   1   7  -6    4.81    0.33
  -1  -7   6    4.30    0.38
   0   7  -6    2.10    0.21
   0   7  -6    2.65    0.23
   0   7  -6    2.22    0.18
   0  -7   6    2.93    0.29
  -1   7  -6    0.67    0.10
  -1   7  -6    0.54    0.10
   1  -7   6    0.59    0.13
   1  -7   6    0.64    0.13
   2  -7   6   25.59    0.67
   2  -7   6   25.07    0.65
   3  -7   6    4.85    0.23
   3  -7   6    4.79    0.23
   4  -7   6    0.44    0.12
   4  -7   6    0.48    0.11
  -5   7  -6    2.27    0.19
  -5   7  -6    2.16    0.19
   5  -7   6    2.27    0.23
  -6   7  -6   10.16    0.45
  -6   7  -6   11.66    0.49
   6  -7   6   11.26    0.50
  -7   7  -6    0.19    0.16
  -7   7  -6    0.36    0.17
   7  -7   6    0.61    0.20
  -8   7  -6    0.43    0.21
  -8   7  -6    0.40    0.20
   8  -7   6    0.55    0.22
  -9   7  -6    0.38    0.24
   9  -7   6    0.46    0.25
 -10   7  -6    0.98    0.33
  10  -7   6    0.59    0.30
  10   6  -6    0.96    0.40
   9   6  -6    1.04    0.37
  -9  -6   6    1.05    0.44
   8   6  -6    0.15    0.30
  -8  -6   6    0.28    0.36
   7   6  -6    1.97    0.40
  -7  -6   6    2.01    0.44
   6   6  -6    1.29    0.35
   6   6  -6    1.79    0.28
  -6  -6   6    1.55    0.40
   5   6  -6   13.07    0.71
   5   6  -6   13.09    0.72
   5   6  -6   14.67    0.66
  -5  -6   6   12.62    0.78
   4   6  -6    0.52    0.18
   4   6  -6    0.40    0.21
   4   6  -6    0.89    0.23
   4   6  -6    0.78    0.22
  -4  -6   6    0.91    0.26
   3   6  -6   36.87    1.15
   3   6  -6   37.85    1.14
   3   6  -6   37.87    1.20
   3   6  -6   38.52    1.18
  -3  -6   6   38.06    1.24
   2   6  -6   70.26    1.82
   2   6  -6   65.61    1.69
   2   6  -6   66.34    1.66
   2   6  -6   66.85    1.65
  -2  -6   6   66.44    1.74
   1   6  -6    5.84    0.33
   1   6  -6    6.06    0.33
   1   6  -6    6.14    0.35
  -1  -6   6    6.12    0.38
   0   6  -6   44.80    1.06
   0   6  -6   43.09    1.09
   0   6  -6   46.20    1.09
   0  -6   6   45.60    1.16
  -1   6  -6   35.06    0.83
  -1   6  -6   34.34    0.83
   1  -6   6   36.34    0.92
   1  -6   6   35.92    0.89
  -2   6  -6    4.51    0.16
  -2   6  -6    4.39    0.16
   2  -6   6    4.44    0.23
   2  -6   6    4.58    0.24
   2  -6   6    4.95    0.24
  -3   6  -6    4.66    0.16
   3  -6   6    4.88    0.25
   3  -6   6    5.01    0.26
  -4   6  -6   10.16    0.34
  -4   6  -6    9.94    0.34
   4  -6   6    9.94    0.40
   4  -6   6    9.70    0.39
  -5   6  -6    1.06    0.17
  -5   6  -6    1.05    0.16
   5  -6   6    1.00    0.18
  -6   6  -6    0.59    0.17
  -6   6  -6    0.66    0.18
   6  -6   6    0.74    0.19
  -7   6  -6    9.95    0.54
  -7   6  -6   10.43    0.56
   7  -6   6   10.16    0.56
  -8   6  -6    0.99    0.27
  -8   6  -6    1.42    0.29
   8  -6   6    1.44    0.31
  -9   6  -6    0.90    0.29
   9  -6   6    0.98    0.31
 -10   6  -6    0.79    0.32
  10  -6   6    0.45    0.29
  10   5  -6    0.37    0.33
   9   5  -6    1.03    0.41
  -9  -5   6    1.97    0.53
   8   5  -6    2.17    0.47
  -8  -5   6    2.53    0.54
   7   5  -6    2.38    0.43
  -7  -5   6    2.59    0.47
   6   5  -6   -0.01    0.13
   6   5  -6   -0.01    0.21
  -6  -5   6    0.06    0.23
   5   5  -6   19.21    0.85
   5   5  -6   19.55    0.74
   5   5  -6   19.67    0.87
  -5  -5   6   18.90    0.92
   4   5  -6   40.72    1.20
   4   5  -6   40.89    1.26
   4   5  -6   41.88    1.28
  -4  -5   6   39.32    1.33
   3   5  -6    1.66    0.27
   3   5  -6    1.66    0.27
   3   5  -6    1.65    0.24
   3   5  -6    1.67    0.26
  -3  -5   6    1.89    0.29
   2   5  -6    0.07    0.11
   2   5  -6    0.13    0.11
   2   5  -6    0.09    0.12
  -2  -5   6    0.35    0.17
   1   5  -6   29.48    0.85
   1   5  -6   28.84    0.83
   1   5  -6   27.94    0.81
  -1  -5   6   28.07    0.87
   0   5  -6    2.65    0.20
   0   5  -6    2.43    0.21
   0   5  -6    2.48    0.21
   0  -5   6    3.26    0.28
  -1   5  -6   49.26    1.13
  -1   5  -6   50.39    1.13
   1  -5   6   49.60    1.21
   1  -5   6   51.23    1.18
  -2   5  -6   28.57    0.69
  -2   5  -6   28.88    0.69
   2  -5   6   29.31    0.78
   2  -5   6   29.55    0.77
  -3   5  -6    0.20    0.08
  -3   5  -6    0.23    0.08
   3  -5   6    0.13    0.11
   3  -5   6    0.19    0.10
  -4   5  -6    0.43    0.11
  -4   5  -6    0.50    0.11
   4  -5   6    0.53    0.14
   4  -5   6    0.55    0.14
  -5   5  -6    7.84    0.39
  -5   5  -6    7.27    0.38
   5  -5   6    8.35    0.43
  -6   5  -6    0.91    0.21
  -6   5  -6    1.31    0.23
   6  -5   6    1.10    0.24
  -7   5  -6    0.96    0.23
  -7   5  -6    0.80    0.24
   7  -5   6    1.16    0.28
  -8   5  -6    5.12    0.52
   8  -5   6    6.41    0.53
  -9   5  -6    1.85    0.38
   9  -5   6    2.04    0.41
 -10   5  -6    0.11    0.26
  10  -5   6    0.36    0.30
  11   4  -6   -0.04    0.30
  10   4  -6    0.21    0.31
   9   4  -6   -0.27    0.22
  -9  -4   6   -0.04    0.32
   8   4  -6    0.21    0.25
  -8  -4   6    0.21    0.30
   7   4  -6    4.22    0.53
  -7  -4   6    3.22    0.53
   6   4  -6    0.93    0.18
   6   4  -6    0.87    0.29
  -6  -4   6    0.83    0.28
   5   4  -6    0.11    0.17
   5   4  -6    0.34    0.19
   5   4  -6    0.22    0.13
  -5  -4   6   -0.04    0.13
  -5  -4   6    0.09    0.22
   4   4  -6   10.99    0.58
   4   4  -6    9.72    0.55
   4   4  -6   10.10    0.49
  -4  -4   6   10.57    0.61
  -4  -4   6   10.79    0.54
   3   4  -6   46.48    1.30
   3   4  -6   47.25    1.28
   3   4  -6   45.83    1.30
  -3  -4   6   46.72    1.37
   2   4  -6    2.67    0.27
   2   4  -6    2.36    0.26
  -2  -4   6    2.70    0.33
   1   4  -6   45.99    1.19
   1   4  -6   48.30    1.19
   1   4  -6   46.25    1.18
  -1  -4   6   47.88    1.25
   0   4  -6   18.99    0.57
   0   4  -6   18.78    0.59
   0   4  -6   18.49    0.57
   0  -4   6   19.38    0.64
  -1   4  -6   14.48    0.46
  -1   4  -6   13.86    0.43
  -1   4  -6   14.01    0.45
   1  -4   6   14.33    0.50
  -2   4  -6    2.87    0.28
  -2   4  -6    2.85    0.20
  -2   4  -6    2.97    0.21
   2  -4   6    2.90    0.24
   2  -4   6    3.10    0.23
  -3   4  -6   14.95    0.49
  -3   4  -6   15.18    0.50
   3  -4   6   15.68    0.54
   3  -4   6   15.28    0.54
  -4   4  -6    8.19    0.38
  -4   4  -6    8.23    0.38
   4  -4   6    8.85    0.42
   4  -4   6    6.45    0.37
  -5   4  -6    1.18    0.21
  -5   4  -6    0.99    0.19
   5  -4   6    0.98    0.21
  -6   4  -6    5.86    0.42
  -6   4  -6    6.36    0.44
   6  -4   6    5.37    0.44
  -7   4  -6   12.49    0.66
  -7   4  -6   12.45    0.67
   7  -4   6   12.33    0.68
  -8   4  -6    0.78    0.27
   8  -4   6    0.60    0.26
  -9   4  -6    0.75    0.31
   9  -4   6    1.04    0.34
 -10   4  -6    0.14    0.27
  10  -4   6    0.14    0.28
  11   3  -6    2.19    0.56
  10   3  -6   -0.20    0.26
   9   3  -6    2.98    0.56
  -9  -3   6    3.48    0.68
   8   3  -6    0.24    0.27
  -8  -3   6    1.00    0.39
   7   3  -6   -0.18    0.21
  -7  -3   6    0.15    0.25
   6   3  -6   13.56    0.74
   6   3  -6   14.01    0.48
  -6  -3   6   12.97    0.76
   4   3  -6    9.45    0.44
   4   3  -6    9.33    0.52
   4   3  -6   10.35    0.55
  -4  -3   6    8.98    0.49
  -4  -3   6    9.16    0.56
   3   3  -6    9.11    0.46
   3   3  -6    9.54    0.49
   3   3  -6    9.72    0.49
  -3  -3   6    9.18    0.51
  -3  -3   6    9.74    0.47
   2   3  -6   37.38    1.04
   2   3  -6   37.54    1.04
  -2  -3   6   35.35    1.08
   1   3  -6    2.04    0.22
   1   3  -6    2.59    0.25
   1   3  -6    2.29    0.22
  -1  -3   6    2.86    0.29
   0   3  -6   14.76    0.50
   0   3  -6   14.39    0.50
   0   3  -6   14.14    0.49
   0  -3   6   14.93    0.54
  -1   3  -6   52.44    1.22
  -1   3  -6   50.11    1.21
  -1   3  -6   52.17    1.20
   1  -3   6   51.09    1.26
  -2   3  -6  149.60    3.09
  -2   3  -6  150.38    3.12
   2  -3   6  152.61    3.17
  -3   3  -6    0.83    0.14
  -3   3  -6    0.83    0.15
  -3   3  -6    1.00    0.15
  -3   3  -6    1.21    0.17
   3  -3   6    0.95    0.18
  -4   3  -6    6.29    0.36
  -4   3  -6    6.51    0.37
  -4   3  -6    5.99    0.32
   4  -3   6    5.55    0.37
  -5   3  -6    5.10    0.37
  -5   3  -6    4.84    0.38
   5  -3   6    4.90    0.39
  -6   3  -6    0.64    0.21
  -6   3  -6    0.65    0.22
   6  -3   6    0.73    0.24
  -7   3  -6    8.45    0.57
   7  -3   6    7.67    0.56
  -8   3  -6    3.18    0.44
   8  -3   6    1.81    0.38
  -9   3  -6    0.35    0.26
   9  -3   6    0.30    0.28
 -10   3  -6    0.56    0.33
  10  -3   6    0.39    0.32
  11   2  -6    0.29    0.38
  10   2  -6    0.66    0.38
   9   2  -6    0.05    0.25
   8   2  -6    8.26    0.69
  -8  -2   6    8.06    0.79
   7   2  -6    5.21    0.58
  -7  -2   6    4.78    0.56
   6   2  -6    1.22    0.29
   6   2  -6    1.49    0.14
  -6  -2   6    1.60    0.34
  -6  -2   6    1.81    0.32
   5   2  -6   -0.01    0.14
   5   2  -6    0.09    0.10
   5   2  -6    0.02    0.17
  -5  -2   6    0.18    0.15
  -5  -2   6   -0.04    0.16
   3   2  -6   20.00    0.74
   3   2  -6   21.91    0.76
  -3  -2   6   20.42    0.79
  -3  -2   6   20.73    0.72
   2   2  -6   33.05    0.93
   2   2  -6   31.76    0.94
   2   2  -6   32.64    0.95
  -2  -2   6   31.59    0.98
  -2  -2   6   31.56    0.91
   1   2  -6   29.03    0.85
   1   2  -6   31.08    0.86
   1   2  -6   30.03    0.86
  -1  -2   6   29.07    0.89
   0   2  -6   24.41    0.73
   0   2  -6   25.07    0.72
   0   2  -6   25.23    0.73
   0  -2   6   23.96    0.75
  -1   2  -6   30.79    0.83
  -1   2  -6   31.09    0.84
  -1   2  -6   30.42    0.84
   1  -2   6   29.51    0.86
  -2   2  -6   47.79    1.17
  -2   2  -6   44.78    1.14
  -2   2  -6   46.20    1.16
  -2   2  -6   45.86    1.16
   2  -2   6   46.19    1.20
  -3   2  -6    4.18    0.28
  -3   2  -6    4.41    0.30
  -3   2  -6    4.29    0.30
   3  -2   6    4.09    0.32
  -4   2  -6    0.13    0.12
  -4   2  -6    0.30    0.14
  -4   2  -6    0.39    0.15
   4  -2   6    0.04    0.13
  -5   2  -6    2.50    0.31
  -5   2  -6    2.82    0.34
   5  -2   6    3.23    0.38
  -6   2  -6   11.30    0.63
  -6   2  -6   11.20    0.61
   6  -2   6   10.90    0.64
  -7   2  -6    0.01    0.19
   7  -2   6    0.19    0.23
  -8   2  -6    1.18    0.31
   8  -2   6    0.92    0.32
  -9   2  -6    2.85    0.50
   9  -2   6    1.67    0.43
  10  -2   6    0.12    0.30
  11   1  -6    0.20    0.33
  10   1  -6    1.07    0.41
   9   1  -6    3.25    0.55
   8   1  -6   -0.47    0.20
  -8  -1   6   -0.27    0.22
   7   1  -6    8.23    0.62
  -7  -1   6    7.60    0.58
  -7  -1   6    6.90    0.68
   6   1  -6    7.11    0.54
  -6  -1   6    6.96    0.51
  -6  -1   6    6.28    0.59
   5   1  -6    5.08    0.50
   5   1  -6    4.70    0.39
  -5  -1   6    4.59    0.39
  -5  -1   6    5.15    0.50
   4   1  -6   29.85    0.99
   4   1  -6   30.63    0.98
  -4  -1   6   30.18    1.04
  -4  -1   6   29.45    0.96
   2   1  -6  132.73    2.94
   2   1  -6  139.29    2.93
   2   1  -6  135.33    2.96
  -2  -1   6  135.68    2.91
  -2  -1   6  133.78    2.99
   1   1  -6   14.47    0.55
   1   1  -6   14.42    0.54
   1   1  -6   14.88    0.55
  -1  -1   6   14.37    0.58
  -1  -1   6   15.06    0.54
   0   1  -6  174.92    3.67
   0   1  -6  176.57    3.68
   0   1  -6  178.65    3.67
   0  -1   6  177.45    3.72
  -1   1  -6   75.31    1.77
  -1   1  -6   77.08    1.76
  -1   1  -6   76.32    1.75
  -1   1  -6   77.13    1.76
   1  -1   6   75.27    1.80
  -2   1  -6    2.89    0.26
  -2   1  -6    2.25    0.24
  -2   1  -6    2.67    0.27
   2  -1   6    2.33    0.28
  -3   1  -6   18.33    0.67
  -3   1  -6   18.74    0.67
  -3   1  -6   17.74    0.66
   3  -1   6   18.61    0.71
  -4   1  -6    3.52    0.35
  -4   1  -6    3.20    0.33
  -4   1  -6    3.09    0.32
   4  -1   6    2.54    0.32
  -5   1  -6    0.24    0.17
  -5   1  -6    0.69    0.20
  -5   1  -6    0.97    0.21
   5  -1   6    0.54    0.22
  -6   1  -6    1.47    0.29
   6  -1   6    1.06    0.28
  -7   1  -6    5.66    0.55
   7  -1   6    4.54    0.54
  -8   1  -6    0.46    0.26
   8  -1   6    1.16    0.37
  -9   1  -6    0.92    0.34
   9  -1   6    1.01    0.38
  10  -1   6    0.68    0.39
  11   0  -6    0.31    0.35
  10   0  -6    0.74    0.36
   9   0  -6    0.93    0.35
   8   0  -6    4.44    0.54
  -8   0   6    5.49    0.62
   7   0  -6   -0.09    0.18
  -7   0   6    0.02    0.19
  -7   0   6    0.09    0.23
   6   0  -6    0.28    0.21
  -6   0   6    0.11    0.19
  -6   0   6    0.23    0.17
   5   0  -6   10.66    0.60
  -5   0   6   12.61    0.66
  -5   0   6   11.14    0.58
  -5   0   6   11.16    0.59
   4   0  -6   13.25    0.63
   4   0  -6   13.80    0.60
  -4   0   6   14.61    0.68
  -4   0   6   15.45    0.63
   3   0  -6   95.25    2.18
   3   0  -6   82.98    2.10
  -3   0   6   95.01    2.21
  -3   0   6   90.35    2.11
   2   0  -6   52.23    1.36
  -2   0   6   52.05    1.39
   1   0  -6   34.24    0.99
   1   0  -6   33.98    0.97
   1   0  -6   35.48    0.97
  -1   0   6   35.94    0.97
  -1   0   6   34.69    1.02
   0   0  -6    3.71    0.33
   0   0  -6    3.69    0.29
   0   0  -6    3.62    0.28
   0   0  -6    3.72    0.28
   0   0   6    3.34    0.33
   0   0   6    3.31    0.31
  -1   0  -6   13.96    0.56
  -1   0  -6   14.91    0.56
  -1   0  -6   15.01    0.56
   1   0   6   14.28    0.58
  -2   0  -6   26.80    0.85
  -2   0  -6   26.33    0.84
  -2   0  -6   27.71    0.86
   2   0   6   25.60    0.86
  -3   0  -6   35.05    1.05
  -3   0  -6   33.56    1.03
   3   0   6   34.44    1.08
  -4   0  -6   17.48    0.73
  -4   0  -6   18.38    0.73
  -4   0  -6   17.05    0.72
   4   0   6   18.41    0.77
  -5   0  -6    5.88    0.47
  -5   0  -6    5.78    0.45
  -5   0  -6    6.58    0.47
   5   0   6    7.05    0.51
  -6   0  -6    1.33    0.29
   6   0   6    1.94    0.36
  -7   0  -6    0.79    0.28
   7   0   6    0.75    0.30
  -8   0  -6    5.05    0.62
   8   0   6    4.60    0.60
   9   0   6    0.30    0.32
  10   0   6    1.34    0.48
  11  -1  -6    0.26    0.34
  10  -1  -6    1.65    0.45
   9  -1  -6    0.78    0.31
   8  -1  -6    0.08    0.25
  -8   1   6    0.11    0.21
   7  -1  -6   15.08    0.81
  -7   1   6   14.37    0.76
  -7   1   6   15.25    0.81
   6  -1  -6    3.61    0.44
  -6   1   6    3.00    0.40
  -6   1   6    2.39    0.34
   5  -1  -6    0.21    0.19
  -5   1   6    0.17    0.15
  -5   1   6    0.12    0.15
  -5   1   6    0.04    0.17
   4  -1  -6    8.86    0.50
  -4   1   6    8.36    0.47
  -4   1   6   10.30    0.54
  -4   1   6    8.32    0.47
   3  -1  -6  102.88    2.40
   3  -1  -6  102.97    2.35
  -3   1   6  102.75    2.38
  -3   1   6  102.25    2.42
   2  -1  -6    2.48    0.30
  -2   1   6    0.68    0.15
  -2   1   6    2.14    0.29
   1  -1  -6  213.06    4.39
   1  -1  -6  205.07    4.35
  -1   1   6  212.36    4.41
   0  -1  -6   11.69    0.52
   0  -1  -6   12.60    0.52
   0  -1  -6   11.38    0.50
   0   1   6   11.07    0.49
   0   1   6   11.94    0.53
  -1  -1  -6    0.62    0.17
  -1  -1  -6    0.38    0.15
  -1  -1  -6    0.52    0.17
   1   1   6    0.54    0.17
  -2  -1  -6   11.85    0.54
  -2  -1  -6   12.28    0.54
  -2  -1  -6   11.74    0.56
   2   1   6   12.28    0.57
  -3  -1  -6   24.83    0.85
  -3  -1  -6   24.33    0.87
  -3  -1  -6   23.03    0.84
   3   1   6   23.28    0.88
  -4  -1  -6   20.90    0.82
  -4  -1  -6   19.60    0.82
  -4  -1  -6   21.21    0.84
   4   1   6   21.01    0.86
  -5  -1  -6   -0.16    0.13
  -5  -1  -6   -0.01    0.16
   5   1   6    0.19    0.21
  -6  -1  -6    5.72    0.54
   6   1   6    6.34    0.62
  -7  -1  -6    0.25    0.24
   7   1   6    0.68    0.32
   8   1   6    0.28    0.31
   9   1   6    0.04    0.31
  10   1   6    1.09    0.44
  11  -2  -6    0.64    0.38
  10  -2  -6    0.28    0.30
   9  -2  -6    0.65    0.31
   8  -2  -6    0.06    0.24
  -8   2   6   -0.03    0.19
   7  -2  -6    1.83    0.37
  -7   2   6    1.09    0.27
  -7   2   6    1.50    0.35
   6  -2  -6   13.95    0.72
   6  -2  -6   12.76    0.38
  -6   2   6   13.20    0.69
  -6   2   6   13.91    0.69
   5  -2  -6   14.12    0.49
   5  -2  -6   12.71    0.65
  -5   2   6   13.62    0.67
  -5   2   6   13.60    0.64
  -5   2   6   13.81    0.65
   4  -2  -6    1.43    0.25
  -4   2   6    1.63    0.25
  -4   2   6    2.47    0.31
  -4   2   6    2.81    0.35
   3  -2  -6    6.88    0.42
   3  -2  -6    6.42    0.38
  -3   2   6    6.78    0.44
  -3   2   6    6.92    0.42
   2  -2  -6   22.76    0.76
   2  -2  -6   22.22    0.78
  -2   2   6   21.51    0.76
  -2   2   6   23.57    0.78
  -2   2   6   22.80    0.81
   1  -2  -6    0.01    0.04
   1  -2  -6    0.00    0.12
   1  -2  -6   -0.06    0.13
  -1   2   6   -0.02    0.12
  -1   2   6    0.09    0.08
   0  -2  -6   51.78    1.41
   0  -2  -6   52.49    1.37
   0   2   6   54.69    1.43
   0   2   6   52.20    1.37
  -1  -2  -6   37.16    1.13
  -1  -2  -6   37.39    1.09
  -1  -2  -6   37.73    1.10
   1   2   6   37.16    1.14
   1   2   6   38.76    1.09
  -2  -2  -6    3.80    0.37
  -2  -2  -6    3.75    0.37
  -2  -2  -6    3.56    0.40
   2   2   6    4.11    0.41
  -3  -2  -6   37.26    1.19
  -3  -2  -6   36.60    1.15
  -3  -2  -6   37.90    1.17
   3   2   6   35.83    1.19
  -4  -2  -6   48.69    1.44
  -4  -2  -6   48.33    1.48
   4   2   6   46.89    1.49
  -5  -2  -6    2.44    0.38
  -5  -2  -6    2.30    0.34
   5   2   6    1.71    0.36
  -6  -2  -6    2.73    0.43
   6   2   6    2.40    0.42
   7   2   6    1.10    0.34
   8   2   6    0.43    0.34
   9   2   6   -0.02    0.34
  10   2   6    0.70    0.43
  11  -3  -6    0.25    0.35
  10  -3  -6    0.13    0.29
   9  -3  -6    0.18    0.29
  -9   3   6    0.25    0.27
   8  -3  -6    1.89    0.40
  -8   3   6    2.87    0.45
   7  -3  -6    9.04    0.63
  -7   3   6    8.36    0.60
  -7   3   6    7.34    0.58
   6  -3  -6    0.08    0.20
   6  -3  -6    0.04    0.09
  -6   3   6    0.29    0.20
  -6   3   6    0.05    0.16
   5  -3  -6    0.06    0.15
   5  -3  -6   -0.07    0.09
  -5   3   6   -0.01    0.12
  -5   3   6    0.13    0.14
  -5   3   6   -0.09    0.15
   4  -3  -6    5.61    0.36
   4  -3  -6    5.64    0.41
  -4   3   6    6.36    0.42
  -4   3   6    5.67    0.42
  -4   3   6    5.53    0.39
   3  -3  -6   11.53    0.57
  -3   3   6   12.67    0.60
  -3   3   6   12.51    0.57
  -3   3   6   12.97    0.57
   2  -3  -6    0.25    0.16
   2  -3  -6    0.23    0.12
  -2   3   6    0.64    0.18
  -2   3   6    0.44    0.17
  -2   3   6    0.59    0.20
   1  -3  -6   38.96    1.15
   1  -3  -6   35.78    1.07
  -1   3   6   39.15    1.16
  -1   3   6   39.37    1.11
  -1  -3  -6    9.60    0.53
  -1  -3  -6    9.52    0.49
   1   3   6    9.48    0.50
   1   3   6    9.49    0.52
  -2  -3  -6   46.18    1.39
  -2  -3  -6   47.15    1.34
   2   3   6   48.45    1.34
   2   3   6   45.74    1.39
  -3  -3  -6   14.79    0.69
  -3  -3  -6   14.74    0.69
  -3  -3  -6   14.29    0.72
   3   3   6   16.39    0.76
  -4  -3  -6   19.23    0.84
  -4  -3  -6   19.90    0.90
   4   3   6   19.67    0.91
  -5  -3  -6    1.80    0.34
  -5  -3  -6    0.87    0.29
   5   3   6    1.16    0.34
  -6  -3  -6   -0.06    0.23
   6   3   6    0.44    0.29
   7   3   6    0.20    0.28
   8   3   6    1.33    0.45
   9   3   6    1.75    0.48
  11  -4  -6    0.16    0.33
  10  -4  -6    0.31    0.32
   9  -4  -6    0.60    0.32
  -9   4   6    0.39    0.30
   8  -4  -6   -0.23    0.21
  -8   4   6   -0.08    0.19
   7  -4  -6    3.98    0.48
  -7   4   6    5.81    0.58
   6  -4  -6    9.38    0.42
   6  -4  -6    9.49    0.60
  -6   4   6    8.10    0.54
  -6   4   6    8.60    0.57
  -6   4   6    7.77    0.90
   5  -4  -6    0.23    0.19
   5  -4  -6    0.34    0.14
  -5   4   6    0.49    0.19
  -5   4   6   -0.03    0.13
  -5   4   6    0.22    0.18
   4  -4  -6    0.03    0.12
   4  -4  -6    0.00    0.12
  -4   4   6    0.11    0.14
  -4   4   6   -0.01    0.15
  -4   4   6    0.07    0.13
   3  -4  -6    0.22    0.15
   3  -4  -6    0.23    0.17
  -3   4   6    0.18    0.14
  -3   4   6    0.18    0.15
  -3   4   6    0.27    0.14
   2  -4  -6    3.70    0.38
   2  -4  -6    3.46    0.38
  -2   4   6    4.38    0.42
  -2   4   6    4.22    0.35
  -2   4   6    3.56    0.35
   1  -4  -6   68.53    1.83
   1  -4  -6   72.63    1.75
  -1   4   6   71.00    1.78
  -1   4   6   70.50    1.78
  -1   4   6   71.26    1.83
   0  -4  -6   67.98    1.72
   0  -4  -6   67.47    1.80
   0   4   6   69.50    1.81
   0   4   6   68.43    1.75
  -1  -4  -6    0.15    0.17
  -1  -4  -6   -0.04    0.07
   1   4   6   -0.11    0.06
   1   4   6    0.04    0.17
  -2  -4  -6    2.96    0.40
  -2  -4  -6    2.21    0.29
   2   4   6    3.30    0.41
   2   4   6    2.35    0.32
  -3  -4  -6    7.59    0.54
  -3  -4  -6    7.72    0.51
   3   4   6    8.33    0.58
  -4  -4  -6    9.14    0.62
  -4  -4  -6    9.02    0.58
   4   4   6    8.48    0.61
  -5  -4  -6    1.55    0.36
   5   4   6    0.88    0.34
  -6  -4  -6    1.47    0.37
   6   4   6    1.74    0.43
   7   4   6    2.77    0.50
   8   4   6   -0.03    0.34
   9   4   6    0.44    0.41
  11  -5  -6    0.12    0.30
  10  -5  -6   -0.28    0.23
   9  -5  -6    0.32    0.29
  -9   5   6    0.52    0.30
   8  -5  -6    1.01    0.33
  -8   5   6    1.11    0.30
   7  -5  -6    0.69    0.27
  -7   5   6    0.55    0.23
   6  -5  -6    7.47    0.54
   6  -5  -6    5.83    0.39
  -6   5   6    6.39    0.50
  -6   5   6    6.82    0.51
   5  -5  -6    3.63    0.36
   5  -5  -6    2.29    0.34
  -5   5   6    2.70    0.32
  -5   5   6    2.94    0.35
  -5   5   6    2.65    0.34
   4  -5  -6    0.63    0.19
   4  -5  -6    0.82    0.22
  -4   5   6    0.38    0.17
  -4   5   6    0.58    0.19
  -4   5   6    0.83    0.21
   3  -5  -6    0.21    0.18
   3  -5  -6    0.24    0.15
  -3   5   6    0.26    0.15
  -3   5   6    0.25    0.16
  -3   5   6    0.11    0.15
   2  -5  -6   27.96    1.00
   2  -5  -6   29.07    1.04
  -2   5   6   29.29    0.99
  -2   5   6   28.00    0.96
  -2   5   6   29.41    0.97
   1  -5  -6   25.28    0.94
  -1   5   6   25.34    0.92
  -1   5   6   27.19    0.93
  -1   5   6   26.00    0.91
   0  -5  -6    0.32    0.14
   0  -5  -6    0.67    0.24
   0   5   6    0.85    0.24
   0   5   6    0.52    0.18
  -1  -5  -6   16.58    0.70
  -1  -5  -6   17.17    0.80
   1   5   6   17.52    0.75
   1   5   6   16.66    0.77
  -2  -5  -6   -0.02    0.08
  -2  -5  -6    0.00    0.17
   2   5   6   -0.08    0.18
   2   5   6   -0.02    0.08
  -3  -5  -6    0.31    0.24
  -3  -5  -6    0.29    0.17
   3   5   6    0.26    0.22
  -4  -5  -6    8.29    0.63
   4   5   6    8.15    0.63
  -5  -5  -6   10.76    0.77
   5   5   6   13.47    0.85
  -6  -5  -6    0.16    0.28
   6   5   6   -0.10    0.24
   7   5   6    1.76    0.46
   8   5   6    1.29    0.45
   9   5   6   -0.06    0.38
  11  -6  -6   -0.07    0.30
  10  -6  -6    1.23    0.41
 -10   6   6    1.25    0.39
   9  -6  -6    0.10    0.26
  -9   6   6   -0.08    0.23
   8  -6  -6    1.81    0.39
  -8   6   6    1.78    0.38
   7  -6  -6    3.27    0.44
  -7   6   6    3.41    0.43
   6  -6  -6    8.24    0.56
   6  -6  -6    8.13    0.57
  -6   6   6    7.45    0.53
   5  -6  -6    5.03    0.49
   5  -6  -6    5.00    0.40
  -5   6   6    5.46    0.51
  -5   6   6    5.38    0.48
  -5   6   6    4.93    0.47
   4  -6  -6    3.43    0.39
   4  -6  -6    3.48    0.42
  -4   6   6    3.76    0.39
  -4   6   6    3.17    0.38
  -4   6   6    3.71    0.39
   3  -6  -6    4.20    0.43
   3  -6  -6    6.52    0.47
  -3   6   6    4.05    0.39
  -3   6   6    4.77    0.40
  -3   6   6    5.42    0.43
   2  -6  -6    3.57    0.41
  -2   6   6    3.39    0.36
  -2   6   6    3.69    0.41
  -2   6   6    3.99    0.39
   1  -6  -6   30.12    1.04
  -1   6   6   26.17    0.98
  -1   6   6   27.58    0.98
  -1   6   6   26.72    0.96
   0  -6  -6   17.28    0.80
   0   6   6   16.27    0.75
   0   6   6   17.37    0.75
  -1  -6  -6    0.34    0.23
  -1  -6  -6    0.29    0.15
   1   6   6    0.07    0.15
   1   6   6    0.41    0.22
  -2  -6  -6    9.03    0.63
   2   6   6    8.67    0.59
   2   6   6    5.62    0.47
  -3  -6  -6    8.05    0.64
   3   6   6    7.82    0.63
  -4  -6  -6    1.38    0.40
   4   6   6    0.96    0.31
  -5  -6  -6    3.73    0.58
   5   6   6    3.51    0.54
  -6  -6  -6   12.12    0.89
   6   6   6   11.28    0.88
   7   6   6   -0.35    0.28
   8   6   6    1.46    0.49
  11  -7  -6   -0.04    0.30
  10  -7  -6    0.40    0.32
 -10   7   6    1.05    0.36
   9  -7  -6    1.29    0.37
  -9   7   6    0.80    0.33
   8  -7  -6    0.01    0.22
  -8   7   6    0.07    0.22
   7  -7  -6    0.13    0.21
  -7   7   6   -0.10    0.19
   6  -7  -6    8.76    0.60
  -6   7   6    9.22    0.60
   5  -7  -6    5.67    0.47
  -5   7   6    6.02    0.48
  -5   7   6    4.78    0.47
   4  -7  -6    4.65    0.48
  -4   7   6    3.94    0.42
  -4   7   6    5.21    0.50
  -4   7   6    4.42    0.45
   3  -7  -6   10.57    0.62
   3  -7  -6   12.35    0.64
  -3   7   6   12.15    0.62
  -3   7   6    9.32    0.56
  -3   7   6   10.33    0.59
   2  -7  -6   31.75    1.12
  -2   7   6   29.52    1.05
  -2   7   6   30.98    1.07
  -2   7   6   29.60    1.05
   1  -7  -6    6.11    0.56
  -1   7   6    6.29    0.47
  -1   7   6    5.62    0.46
  -1   7   6    6.61    0.48
   0  -7  -6   29.30    1.14
   0   7   6   30.47    1.12
   0   7   6   30.74    1.09
  -1  -7  -6    8.94    0.63
   1   7   6    8.45    0.57
   1   7   6    7.77    0.56
  -2  -7  -6    0.70    0.28
   2   7   6    0.59    0.28
  -3  -7  -6    1.14    0.37
   3   7   6    0.54    0.30
  -4  -7  -6   14.50    0.91
   4   7   6   13.40    0.87
  -5  -7  -6   -0.04    0.31
   5   7   6    0.15    0.30
  -6  -7  -6    0.90    0.40
   6   7   6    0.64    0.36
   7   7   6   -0.10    0.32
   8   7   6    0.06    0.37
  11  -8  -6    0.16    0.34
  10  -8  -6    0.97    0.36
 -10   8   6    1.02    0.38
   9  -8  -6    0.15    0.27
  -9   8   6    0.01    0.24
   8  -8  -6    1.64    0.38
  -8   8   6    1.56    0.34
   7  -8  -6    1.62    0.33
  -7   8   6    2.00    0.35
   6  -8  -6    0.57    0.26
  -6   8   6    0.38    0.24
   5  -8  -6    6.75    0.52
  -5   8   6    6.11    0.50
   4  -8  -6    2.70    0.38
  -4   8   6    2.85    0.38
  -4   8   6    2.92    0.40
   3  -8  -6    0.80    0.25
   3  -8  -6    0.73    0.27
  -3   8   6    0.66    0.25
  -3   8   6    1.03    0.25
  -3   8   6    0.64    0.23
   2  -8  -6   23.21    0.97
  -2   8   6   22.90    0.95
  -2   8   6   22.11    0.91
  -2   8   6   21.95    0.90
   1  -8  -6   20.54    0.93
  -1   8   6   22.24    0.92
  -1   8   6   21.80    0.93
   0  -8  -6    1.08    0.33
   0   8   6    1.58    0.33
   0   8   6    1.68    0.32
  -1  -8  -6    6.34    0.62
   1   8   6    7.40    0.56
   1   8   6    5.59    0.56
  -2  -8  -6    5.04    0.60
   2   8   6    4.39    0.52
  -3  -8  -6   -0.05    0.26
   3   8   6   -0.17    0.21
  -4  -8  -6    2.27    0.52
   4   8   6    1.57    0.41
  -5  -8  -6    4.87    0.70
   5   8   6    4.14    0.62
  -6  -8  -6    0.73    0.43
   6   8   6    1.18    0.46
   7   8   6    2.61    0.62
   8   8   6    0.43    0.44
  10  -9  -6    0.94    0.35
 -10   9   6    0.85    0.36
   9  -9  -6    0.24    0.26
  -9   9   6   -0.04    0.24
   8  -9  -6   -0.11    0.23
  -8   9   6    0.56    0.28
   7  -9  -6    1.52    0.35
  -7   9   6    1.34    0.34
   6  -9  -6    1.77    0.35
  -6   9   6    2.04    0.37
   5  -9  -6   -0.08    0.17
  -5   9   6   -0.17    0.17
   4  -9  -6   14.22    0.77
   4  -9  -6   15.08    0.77
  -4   9   6   13.85    0.74
   3  -9  -6    4.01    0.48
  -3   9   6    5.25    0.50
   2  -9  -6    7.28    0.56
  -2   9   6    8.17    0.55
  -2   9   6    6.34    0.52
   1  -9  -6    1.19    0.34
  -1   9   6    1.66    0.35
  -1   9   6    1.09    0.29
   0  -9  -6    4.54    0.54
   0   9   6    3.91    0.49
   0   9   6    5.05    0.56
  -1  -9  -6    2.23    0.41
   1   9   6    2.67    0.44
  -2  -9  -6    7.73    0.76
   2   9   6    7.36    0.70
  -3  -9  -6   19.97    1.10
   3   9   6   17.43    1.01
  -4  -9  -6    0.48    0.37
   4   9   6    0.19    0.32
  -5  -9  -6   -0.11    0.31
   5   9   6    0.42    0.35
  -6  -9  -6    2.43    0.59
   6   9   6    2.73    0.59
   7   9   6    0.14    0.36
  10 -10  -6   -0.11    0.25
 -10  10   6    0.13    0.30
   9 -10  -6    0.76    0.32
  -9  10   6    0.76    0.32
   8 -10  -6    0.43    0.28
  -8  10   6    0.59    0.28
   7 -10  -6    0.72    0.28
  -7  10   6    0.70    0.30
   6 -10  -6    1.11    0.31
  -6  10   6    1.23    0.31
   5 -10  -6    4.90    0.54
  -5  10   6    6.71    0.56
   4 -10  -6    3.38    0.45
   4 -10  -6    3.00    0.42
  -4  10   6    2.70    0.40
   3 -10  -6    0.08    0.22
  -3  10   6    0.09    0.20
   2 -10  -6    0.15    0.24
  -2  10   6    0.41    0.24
   1 -10  -6    2.65    0.46
  -1  10   6    2.08    0.39
  -1  10   6    2.00    0.38
   0 -10  -6    6.69    0.70
   0  10   6    7.00    0.67
  -1 -10  -6    1.05    0.37
   1  10   6    0.84    0.29
  -2 -10  -6    0.79    0.35
   2  10   6    0.04    0.28
  -3 -10  -6    0.35    0.36
   3  10   6    0.21    0.28
  -4 -10  -6    1.03    0.42
   4  10   6    1.04    0.42
  -5 -10  -6    0.99    0.46
   5  10   6    0.76    0.43
  -6 -10  -6   -0.03    0.32
   6  10   6   -0.17    0.32
   7  10   6    0.05    0.38
  10 -11  -6   -0.18    0.25
 -10  11   6    0.26    0.33
   9 -11  -6   -0.22    0.24
  -9  11   6    0.26    0.29
   8 -11  -6    1.29    0.35
  -8  11   6    0.67    0.31
   7 -11  -6    1.13    0.32
  -7  11   6    0.99    0.33
   6 -11  -6    0.07    0.23
  -6  11   6   -0.10    0.22
   5 -11  -6    1.76    0.38
  -5  11   6    1.71    0.35
   4 -11  -6    1.82    0.38
   4 -11  -6    1.77    0.37
  -4  11   6    1.11    0.31
   3 -11  -6    0.03    0.23
  -3  11   6    0.15    0.23
   2 -11  -6   10.08    0.72
  -2  11   6   10.14    0.70
   1 -11  -6    8.89    0.70
  -1  11   6   10.77    0.73
   0 -11  -6    3.72    0.55
   0  11   6    3.40    0.69
  -1 -11  -6    3.92    0.60
  -2 -11  -6    3.13    0.57
   2  11   6    1.86    0.43
  -3 -11  -6   -0.06    0.32
   3  11   6    0.38    0.33
  -4 -11  -6    0.40    0.41
   4  11   6    0.86    0.42
  -5 -11  -6   -0.18    0.36
   5  11   6   -0.12    0.34
  -6 -11  -6    1.54    0.53
   6  11   6    2.68    0.62
   9 -12  -6    0.01    0.25
  -9  12   6    0.13    0.29
   8 -12  -6   -0.11    0.24
  -8  12   6    0.18    0.26
   7 -12  -6    0.30    0.26
  -7  12   6    0.28    0.26
   6 -12  -6    0.00    0.21
  -6  12   6    0.21    0.25
   5 -12  -6    0.17    0.24
  -5  12   6    0.35    0.27
   4 -12  -6    2.02    0.43
   4 -12  -6    2.59    0.44
  -4  12   6    2.51    0.44
   3 -12  -6    1.64    0.38
  -3  12   6    1.75    0.40
   2 -12  -6    0.04    0.24
  -2  12   6    0.08    0.24
   1 -12  -6    2.54    0.50
  -1  12   6    2.24    0.43
   0 -12  -6    3.17    0.53
  -1 -12  -6    2.04    0.50
  -2 -12  -6    0.13    0.30
  -3 -12  -6    2.77    0.58
  -4 -12  -6   -0.22    0.36
  -5 -12  -6    0.26    0.41
   8 -13  -6    0.50    0.31
  -8  13   6    1.15    0.38
   7 -13  -6   -0.16    0.24
  -7  13   6   -0.17    0.23
   6 -13  -6    0.32    0.27
  -6  13   6   -0.16    0.22
   5 -13  -6    0.08    0.23
  -5  13   6    0.08    0.24
   4 -13  -6    2.99    0.50
   4 -13  -6    2.91    0.47
  -4  13   6    2.44    0.44
   3 -13  -6    1.90    0.45
  -3  13   6    1.99    0.40
   2 -13  -6    1.05    0.36
  -2  13   6    1.13    0.38
   1 -13  -6    0.63    0.36
   0 -13  -6    0.36    0.34
  -1 -13  -6    2.00    0.53
  -2 -13  -6   -0.32    0.26
  -3 -13  -6    0.24    0.38
  -4 -13  -6    1.48    0.57
   8 -14  -6    0.07    0.27
  -8  14   6    0.06    0.27
   7 -14  -6    0.16    0.26
  -7  14   6    0.07    0.25
   6 -14  -6    2.36    0.44
  -6  14   6    3.05    0.50
   5 -14  -6    0.08    0.25
  -5  14   6   -0.03    0.25
   4 -14  -6    1.95    0.42
   4 -14  -6    2.92    0.51
  -4  14   6    2.52    0.46
   3 -14  -6    2.18    0.47
  -3  14   6    1.96    0.46
   2 -14  -6    0.54    0.35
  -2  14   6    0.74    0.35
   1 -14  -6    0.48    0.34
   0 -14  -6   -0.25    0.30
  -1 -14  -6    0.11    0.36
  -2 -14  -6    0.41    0.40
  -3 -14  -6    1.25    0.53
   7 -15  -6    0.17    0.27
  -7  15   6    0.22    0.28
   6 -15  -6    1.80    0.40
  -6  15   6    1.44    0.41
   5 -15  -6    0.25    0.28
  -5  15   6    0.52    0.33
   4 -15  -6   -0.05    0.22
   4 -15  -6   -0.15    0.24
  -4  15   6    0.04    0.28
   3 -15  -6    2.20    0.49
  -3  15   6    1.57    0.44
   2 -15  -6    2.21    0.50
   1 -15  -6   -0.10    0.31
   0 -15  -6    0.72    0.42
  -1 -15  -6    0.88    0.50
  -2 -15  -6    0.54    0.48
   5 -16  -6    0.75    0.34
  -5  16   6    0.45    0.33
   4 -16  -6    0.57    0.33
   4 -16  -6    0.47    0.36
  -4  16   6   -0.05    0.31
   3 -16  -6    0.06    0.29
   2 -16  -6    0.21    0.35
   1 -16  -6    0.19    0.34
   0 -16  -6   -0.03    0.35
  -1 -16  -6    0.90    0.50
   3 -17  -6    0.24    0.36
   2 -17  -6    0.00    0.35
   0  19  -7    0.46    0.32
   0 -19   7    0.26    0.28
  -1  19  -7   -0.09    0.23
   1 -19   7    0.02    0.26
  -2  19  -7    0.05    0.23
   2 -19   7    0.18    0.22
  -3  19  -7    2.30    0.39
   2  18  -7   -0.04    0.29
  -2 -18   7    0.10    0.32
   1  18  -7    0.02    0.25
  -1 -18   7   -0.11    0.28
   0  18  -7    0.32    0.28
   0 -18   7    0.63    0.32
  -1  18  -7    1.25    0.35
   1 -18   7    1.14    0.32
  -2  18  -7    0.29    0.22
   2 -18   7    0.31    0.23
  -3  18  -7    1.30    0.28
  -3  18  -7    1.15    0.24
  -4  18  -7   -0.06    0.14
  -4  18  -7    0.08    0.16
  -5  18  -7    0.09    0.13
  -5  18  -7   -0.10    0.13
  -4 -17   7    0.84    0.41
  -3 -17   7    0.74    0.40
   2  17  -7    0.65    0.34
  -2 -17   7    0.28    0.32
   1  17  -7    3.32    0.51
  -1 -17   7    2.97    0.50
   0  17  -7    1.34    0.37
   0 -17   7    0.54    0.30
  -1  17  -7   -0.22    0.20
   1 -17   7   -0.02    0.21
  -2  17  -7    0.21    0.18
  -2  17  -7    0.56    0.24
   2 -17   7    0.34    0.22
  -3  17  -7    0.15    0.18
  -3  17  -7    0.04    0.15
   3 -17   7    0.10    0.16
  -4  17  -7    0.91    0.19
  -4  17  -7    0.77    0.19
  -5  17  -7    0.68    0.15
  -5  17  -7    0.61    0.15
  -5 -16   7   -0.12    0.35
  -4 -16   7    0.54    0.38
   3  16  -7    1.19    0.43
  -3 -16   7    0.76    0.37
   2  16  -7    0.71    0.34
  -2 -16   7    0.29    0.30
   1  16  -7   -0.19    0.20
  -1 -16   7   -0.05    0.25
   0  16  -7    0.82    0.28
   0 -16   7    0.51    0.27
  -1  16  -7   -0.04    0.16
  -1  16  -7    0.17    0.20
   1 -16   7    0.08    0.20
  -2  16  -7    0.18    0.17
  -2  16  -7   -0.02    0.15
   2 -16   7    0.19    0.19
  -3  16  -7    0.26    0.14
  -3  16  -7    0.32    0.16
   3 -16   7    0.50    0.17
  -4  16  -7    0.78    0.16
  -4  16  -7    0.67    0.17
  -6 -15   7   -0.09    0.38
  -5 -15   7    1.44    0.48
  -4 -15   7    0.59    0.38
   3  15  -7    0.35    0.29
  -3 -15   7    0.38    0.34
   2  15  -7    1.49    0.37
   2  15  -7    1.89    0.56
  -2 -15   7    0.71    0.33
   1  15  -7    1.22    0.44
   1  15  -7    1.33    0.33
  -1 -15   7    1.09    0.33
   0  15  -7    0.57    0.34
   0  15  -7    0.58    0.26
   0 -15   7    0.47    0.26
  -1  15  -7    0.19    0.15
  -1  15  -7    0.20    0.19
  -1  15  -7    0.26    0.33
   1 -15   7    0.24    0.20
  -2  15  -7    0.64    0.18
  -2  15  -7    0.28    0.34
  -2  15  -7    0.65    0.19
   2 -15   7    0.70    0.21
  -3  15  -7    0.06    0.13
  -3  15  -7    0.04    0.11
  -3  15  -7    0.18    0.31
   3 -15   7   -0.02    0.12
  -4  15  -7    0.96    0.14
  -4  15  -7    0.79    0.14
  -6 -14   7    0.16    0.38
   5  14  -7   -0.11    0.29
  -5 -14   7   -0.11    0.33
   4  14  -7    2.59    0.56
  -4 -14   7    1.94    0.48
   3  14  -7    1.24    0.37
   3  14  -7    1.70    0.45
  -3 -14   7    0.86    0.35
   2  14  -7    0.94    0.39
   2  14  -7    0.87    0.32
  -2 -14   7    0.68    0.31
   1  14  -7    5.64    0.74
   1  14  -7    5.18    0.53
  -1 -14   7    5.14    0.55
   0  14  -7    1.51    0.30
   0  14  -7    1.48    0.47
   0  14  -7    1.22    0.27
   0 -14   7    1.47    0.31
  -1  14  -7    0.23    0.32
  -1  14  -7    0.63    0.21
  -1  14  -7    0.34    0.16
   1 -14   7    0.34    0.19
  -2  14  -7    1.04    0.21
  -2  14  -7    0.75    0.18
  -2  14  -7    0.14    0.32
   2 -14   7    0.63    0.18
  -3  14  -7    1.32    0.17
  -3  14  -7    1.19    0.43
  -3  14  -7    1.29    0.18
   3 -14   7    1.55    0.19
  -4  14  -7    0.22    0.33
  -5  14  -7    7.97    0.88
  -6  14  -7    0.14    0.34
  -8  14  -7    0.48    0.14
  -8  14  -7    0.46    0.14
  -7 -13   7   -0.20    0.34
  -6 -13   7    2.32    0.56
   5  13  -7    0.62    0.34
  -5 -13   7    0.13    0.33
   4  13  -7    0.34    0.37
   4  13  -7   -0.13    0.27
  -4 -13   7    0.47    0.33
   3  13  -7    3.41    0.55
   3  13  -7    2.24    0.43
  -3 -13   7    3.60    0.54
   2  13  -7    8.78    0.65
   2  13  -7    8.91    0.80
  -2 -13   7    8.65    0.68
   1  13  -7    0.11    0.29
   1  13  -7    0.38    0.19
   1  13  -7    0.33    0.21
  -1 -13   7    0.06    0.21
   0  13  -7    1.82    0.30
   0  13  -7    1.72    0.46
   0  13  -7    1.53    0.26
   0 -13   7    2.02    0.33
  -1  13  -7   -0.02    0.14
  -1  13  -7    0.10    0.29
  -1  13  -7   -0.09    0.11
   1 -13   7    0.17    0.17
  -2  13  -7    0.41    0.29
  -2  13  -7    0.31    0.14
  -2  13  -7    0.26    0.12
   2 -13   7    0.17    0.14
  -3  13  -7    5.75    0.76
  -3  13  -7    5.11    0.25
  -3  13  -7    5.41    0.26
   3 -13   7    5.66    0.28
  -4  13  -7    3.75    0.61
  -5  13  -7   -0.10    0.27
  -6  13  -7    1.14    0.41
  -7  13  -7    0.36    0.34
  -8  13  -7    0.10    0.13
  -8  13  -7    0.06    0.13
  -8 -12   7    0.37    0.43
  -7 -12   7    1.15    0.49
  -6 -12   7    0.47    0.36
   5  12  -7    2.98    0.53
  -5 -12   7    2.68    0.57
   4  12  -7    9.47    0.72
   4  12  -7    9.15    0.76
  -4 -12   7    8.91    0.84
   3  12  -7    2.69    0.49
   3  12  -7    1.90    0.37
  -3 -12   7    2.12    0.44
   2  12  -7    1.96    0.36
   2  12  -7    1.73    0.44
  -2 -12   7    1.76    0.37
   1  12  -7    4.68    0.64
   1  12  -7    4.29    0.45
   1  12  -7    3.95    0.40
  -1 -12   7    4.62    0.50
   0  12  -7    1.05    0.36
   0  12  -7    1.88    0.30
   0  12  -7    1.39    0.24
   0 -12   7    1.80    0.30
  -1  12  -7    1.62    0.23
  -1  12  -7    1.82    0.24
  -1  12  -7    2.23    0.45
   1 -12   7    1.96    0.27
  -2  12  -7    2.72    0.22
  -2  12  -7    2.86    0.25
  -2  12  -7    2.49    0.47
   2 -12   7    3.36    0.30
  -3  12  -7    0.43    0.32
   3 -12   7    0.63    0.13
  -4  12  -7    2.47    0.49
  -5  12  -7    1.60    0.41
  -6  12  -7    0.12    0.26
  -7  12  -7   -0.09    0.09
  -7  12  -7    0.02    0.09
  -7  12  -7   -0.23    0.27
  -8  12  -7    1.87    0.25
  -8  12  -7    1.95    0.26
  -9  12  -7    0.48    0.21
  -9  12  -7    0.69    0.23
  -8 -11   7    0.33    0.42
  -7 -11   7    1.41    0.46
  -6 -11   7   -0.17    0.29
   5  11  -7    2.41    0.46
  -5 -11   7    2.40    0.50
   4  11  -7    5.10    0.61
   4  11  -7    5.30    0.62
  -4 -11   7    5.63    0.65
   3  11  -7    1.11    0.36
   3  11  -7    1.19    0.31
  -3 -11   7    0.81    0.32
   2  11  -7    0.56    0.23
   2  11  -7    0.85    0.23
   2  11  -7    0.66    0.32
  -2 -11   7    0.64    0.27
   1  11  -7    5.50    0.41
   1  11  -7    4.60    0.57
   1  11  -7    4.63    0.44
  -1 -11   7    4.61    0.47
   0  11  -7    8.90    0.46
   0  11  -7    9.52    0.51
   0  11  -7    7.90    0.67
   0 -11   7    8.73    0.52
  -1  11  -7    0.55    0.15
  -1  11  -7    0.30    0.13
  -1  11  -7    0.69    0.31
   1 -11   7    0.35    0.17
  -2  11  -7    0.64    0.12
  -2  11  -7    0.60    0.32
  -2  11  -7    0.58    0.12
   2 -11   7    0.51    0.15
  -3  11  -7    0.04    0.23
   3 -11   7    0.10    0.09
  -4  11  -7    1.79    0.42
  -5  11  -7    0.10    0.24
  -6  11  -7    3.23    0.54
  -7  11  -7    0.11    0.11
  -7  11  -7    0.11    0.28
  -7  11  -7    0.07    0.11
  -8  11  -7    0.82    0.21
  -8  11  -7    0.72    0.20
  -9  11  -7    2.26    0.34
  -9  11  -7    2.06    0.32
  -9 -10   7    0.44    0.39
  -8 -10   7    1.60    0.53
  -7 -10   7    0.25    0.41
   6  10  -7    2.68    0.67
  -6 -10   7    2.20    0.53
   5  10  -7    4.68    0.56
  -5 -10   7    4.16    0.58
   4  10  -7    1.69    0.36
   4  10  -7    1.10    0.35
  -4 -10   7    1.04    0.36
[truncated: 288,670 more chars]
