# Supplementary material for: Synthesis, crystal structure and Hirshfeld surface analysis of aqua­(3-meth­oxy­cinnamato-κO)bis­(1,10-phenanthroline-κ2 N,N′)cobalt(II) nitrate
Source: Acta Crystallogr E Crystallogr Commun. 2022 Oct 11;78(Pt 11):1113–7. doi: 10.1107/S2056989022009781 (PMC9638979; doi:10.1107/S2056989022009781)
Supplement: Supplementary file 2 [file e-78-01113-Isup4.hkl]

data_I                                                                          
_shelx_title ' Adel_Mast2bis2_0m_a.res in P-1'                                  
_shelx_refln_list_code          4                                               
_shelx_F_calc_maximum      173.88                                               
_exptl_crystal_F_000       698.00                                               
_reflns_d_resolution_high  0.7501                                               
                                                                                
loop_                                                                           
 _space_group_symop_operation_xyz                                               
 'x, y, z'                                                                      
 '-x, -y, -z'                                                                   
                                                                                
_cell_length_a     8.3354                                                       
_cell_length_b    13.6529                                                       
_cell_length_c    13.8423                                                       
_cell_angle_alpha 101.634                                                       
_cell_angle_beta   98.239                                                       
_cell_angle_gamma  97.819                                                       
                                                                                
_shelx_F_squared_multiplier     1.000                                           
                                                                                
loop_                                                                           
 _refln_index_h                                                                 
 _refln_index_k                                                                 
 _refln_index_l                                                                 
 _refln_F_squared_calc                                                          
 _refln_F_squared_meas                                                          
 _refln_F_squared_sigma                                                         
 _refln_observed_status                                                         
   2   0   0       3168.13       1310.73        29.80 o                         
   3   0   0        136.50        135.02         6.25 o                         
   4   0   0         30.78         40.85         3.08 o                         
   5   0   0          0.13          0.46         1.40 o                         
   6   0   0        445.09        434.49        11.09 o                         
   7   0   0        123.65        116.66        13.01 o                         
   8   0   0          1.38          0.57         4.45 o                         
   9   0   0        144.21        163.55        30.42 o                         
  10   0   0          7.19          5.33         9.10 o                         
 -10   1   0          5.57          9.10         9.41 o                         
  -9   1   0        130.05        127.81        11.95 o                         
  -8   1   0        109.50        110.95        26.66 o                         
  -7   1   0          1.50         -0.04         2.50 o                         
  -6   1   0        342.56        331.34         9.11 o                         
  -5   1   0         29.63         39.15         3.79 o                         
  -4   1   0        129.38        125.07         4.27 o                         
  -3   1   0         23.70         21.27         1.97 o                         
   2   1   0       9359.26       9637.68        94.68 o                         
   3   1   0         19.85         14.33         1.59 o                         
   4   1   0       1329.50       1422.78        21.74 o                         
   5   1   0        994.42       1013.46        13.74 o                         
   6   1   0         67.06         63.94         5.45 o                         
   7   1   0        352.76        338.33        11.65 o                         
   8   1   0         58.96         52.79        13.49 o                         
   9   1   0         62.53         58.34        13.49 o                         
  10   1   0          5.44         -2.51         9.10 o                         
 -10   2   0         86.70         98.46        16.15 o                         
  -9   2   0          0.80          0.31         4.66 o                         
  -8   2   0        134.90        146.39        14.90 o                         
  -7   2   0        232.39        216.56         8.93 o                         
  -6   2   0        117.25        108.57         3.95 o                         
  -5   2   0       1340.23       1405.82        16.10 o                         
  -4   2   0        648.29        723.70        11.87 o                         
  -3   2   0        598.48        693.33         9.16 o                         
  -2   2   0      14924.91      16457.35       157.80 o                         
  -1   2   0      10008.35       6572.15       126.40 o                         
   1   2   0        421.25        462.17         8.51 o                         
   2   2   0        588.81        450.03        26.03 o                         
   3   2   0        231.77        219.53         5.94 o                         
   4   2   0        267.81        240.88         5.56 o                         
   5   2   0        224.25        207.37         5.74 o                         
   6   2   0       1110.50       1141.53        16.81 o                         
   7   2   0        609.51        643.07        16.94 o                         
   8   2   0         36.39         40.24         8.12 o                         
   9   2   0          6.28         12.86         9.72 o                         
  10   2   0         18.31          8.47         9.41 o                         
 -10   3   0         52.88         58.45         8.96 o                         
  -9   3   0        211.55        194.44        13.35 o                         
  -8   3   0          3.34          1.08         3.92 o                         
  -7   3   0         47.12         46.10         4.89 o                         
  -6   3   0        289.15        275.52         5.87 o                         
  -5   3   0          2.79          0.63         1.29 o                         
  -4   3   0        428.77        403.95         6.17 o                         
  -3   3   0       1065.67       1104.72        10.63 o                         
  -2   3   0       2969.85       3280.98        33.14 o                         
  -1   3   0        296.49        190.38         5.96 o                         
   1   3   0      23030.53      23412.77       202.76 o                         
   2   3   0       4657.35       5001.18        46.59 o                         
   3   3   0          7.42          2.48         1.47 o                         
   4   3   0        154.78        138.27         4.82 o                         
   5   3   0        225.78        215.44         6.37 o                         
   6   3   0        118.15        106.45         5.95 o                         
   7   3   0         38.71         32.95         5.41 o                         
   8   3   0        113.79         98.15        11.53 o                         
   9   3   0          3.14         -0.63         8.78 o                         
  10   3   0         41.06         38.58        13.49 o                         
 -10   4   0          7.86          3.14         5.53 o                         
  -9   4   0         23.57         12.79         5.57 o                         
  -8   4   0         72.15         76.84         6.64 o                         
  -7   4   0         15.41         13.84         2.44 o                         
  -6   4   0         33.65         33.61         2.68 o                         
  -5   4   0        485.32        493.59         7.62 o                         
  -4   4   0         25.54         26.16         1.74 o                         
  -3   4   0       1790.03       1908.31        18.47 o                         
  -2   4   0         57.29         39.05         2.94 o                         
   0   4   0        100.81         68.39         6.33 o                         
   1   4   0       1065.22       1099.05        11.81 o                         
   2   4   0      14239.29      14972.71       111.42 o                         
   3   4   0         14.69         18.38         3.23 o                         
   4   4   0        172.16        180.93         8.69 o                         
   5   4   0        352.78        358.89         9.39 o                         
   6   4   0         60.03         57.68         6.17 o                         
   7   4   0        204.51        213.96        14.96 o                         
   8   4   0        264.74        307.54        18.44 o                         
   9   4   0         38.95         33.87        11.92 o                         
  10   4   0          5.40         12.55        11.60 o                         
 -10   5   0         22.88         29.64         7.21 o                         
  -9   5   0        132.39        126.86        10.98 o                         
  -8   5   0         22.00         19.79         4.22 o                         
  -7   5   0        193.05        181.22         6.75 o                         
  -6   5   0        324.11        297.83         7.12 o                         
  -5   5   0         18.35         17.07         2.05 o                         
  -4   5   0        142.49        105.99         3.02 o                         
  -3   5   0          3.64          3.67         0.92 o                         
  -2   5   0        878.61        949.02         9.35 o                         
  -1   5   0       3944.92       4218.94        38.63 o                         
   0   5   0       4896.19       4752.15       122.14 o                         
   1   5   0       1679.69       1772.89        17.91 o                         
   2   5   0       2341.76       2371.20        21.54 o                         
   3   5   0         31.22         16.21         2.41 o                         
   4   5   0          8.60          1.75         1.86 o                         
   5   5   0         87.97         76.70         5.43 o                         
   6   5   0        164.38        160.40        10.02 o                         
   7   5   0        407.46        420.79        24.15 o                         
   8   5   0          7.32          5.81         6.47 o                         
   9   5   0         41.46         70.26        15.68 o                         
 -10   6   0          1.09          0.47         4.99 o                         
  -9   6   0          8.84         14.09         5.40 o                         
  -8   6   0         95.89         92.28         6.79 o                         
  -7   6   0         37.15         41.71         4.16 o                         
  -6   6   0         36.73         33.82         3.17 o                         
  -5   6   0        303.66        272.10         5.47 o                         
  -4   6   0        317.65        345.61         7.78 o                         
  -3   6   0        186.87        162.95         2.81 o                         
  -2   6   0         26.01         42.62         2.48 o                         
  -1   6   0        702.19        666.10         8.12 o                         
   0   6   0        672.32        707.66         9.15 o                         
   1   6   0       4327.52       4490.50        39.94 o                         
   2   6   0       1619.10       1713.01        18.82 o                         
   3   6   0       1061.59       1008.14        14.71 o                         
   4   6   0         69.25         70.31         4.56 o                         
   5   6   0        586.32        607.34        15.92 o                         
   6   6   0         37.33         47.61         8.62 o                         
   7   6   0        317.97        299.12        16.96 o                         
   8   6   0         43.91         46.82        16.47 o                         
   9   6   0          0.04         -0.94        10.04 o                         
 -10   7   0         37.61         43.05         7.76 o                         
  -9   7   0          2.92          0.23         4.55 o                         
  -8   7   0        212.17        205.73        14.42 o                         
  -7   7   0        464.47        462.19         9.91 o                         
  -6   7   0          8.07          8.96         2.22 o                         
  -5   7   0         37.40         30.62         2.28 o                         
  -4   7   0        495.35        558.89         7.66 o                         
  -3   7   0         82.25         88.56         2.51 o                         
  -2   7   0         49.77         49.97         2.27 o                         
  -1   7   0       3540.11       3613.16        32.27 o                         
   0   7   0        961.48        883.69        11.13 o                         
   1   7   0          7.82          2.33         1.60 o                         
   2   7   0       1088.63       1064.49        15.56 o                         
   3   7   0        736.18        786.21        14.64 o                         
   4   7   0        112.77        107.61         7.71 o                         
   5   7   0        215.12        194.86        17.25 o                         
   6   7   0        437.16        440.62        18.84 o                         
   7   7   0          5.93          9.55         7.14 o                         
   8   7   0         55.65         57.70        10.31 o                         
   9   7   0         25.77         40.46        15.06 o                         
 -10   8   0          9.97         11.04         5.65 o                         
  -9   8   0         45.57         48.21         7.10 o                         
  -8   8   0         16.62         14.79         3.98 o                         
  -7   8   0        219.24        207.80         6.85 o                         
  -6   8   0         40.67         37.92         3.27 o                         
  -5   8   0        168.42        153.12         4.28 o                         
  -4   8   0        260.34        264.01         5.03 o                         
  -3   8   0        874.32        914.65        10.57 o                         
  -2   8   0        134.78        130.31         4.09 o                         
  -1   8   0       1248.19       1431.49        17.13 o                         
   0   8   0       1868.52       1938.96        22.03 o                         
   1   8   0        555.48        506.86         9.52 o                         
   2   8   0         30.10         27.39         4.04 o                         
   3   8   0        274.09        270.01         9.03 o                         
   4   8   0        223.97        229.05        10.40 o                         
   5   8   0         79.45         66.98        17.56 o                         
   6   8   0        151.63        148.06        14.29 o                         
   7   8   0        147.11        153.61        15.19 o                         
   8   8   0          0.82         -4.22         6.86 o                         
 -10   9   0          2.60          3.22         4.96 o                         
  -9   9   0         44.50         42.97         6.64 o                         
  -8   9   0        297.84        339.50        10.68 o                         
  -7   9   0        347.79        365.73         8.95 o                         
  -6   9   0        180.86        198.93         9.37 o                         
  -5   9   0         21.55         27.98         2.66 o                         
  -4   9   0        286.93        264.72         4.91 o                         
  -3   9   0        321.99        345.35         6.36 o                         
  -2   9   0       1661.59       1722.80        19.54 o                         
  -1   9   0        256.51        230.56         5.67 o                         
   0   9   0         41.36         37.00         3.59 o                         
   1   9   0       1195.83       1254.21        17.44 o                         
   2   9   0        284.33        285.78         7.96 o                         
   3   9   0        105.30        116.29         8.23 o                         
   4   9   0        472.03        472.78        23.54 o                         
   5   9   0         53.80         68.47        12.55 o                         
   6   9   0        221.43        201.32        16.51 o                         
   7   9   0         20.91          9.84         7.87 o                         
   8   9   0          7.30          4.69         8.09 o                         
 -10  10   0         24.93         20.85         7.68 o                         
  -9  10   0         10.79          7.85         4.73 o                         
  -8  10   0         62.71         68.38         5.73 o                         
  -7  10   0        159.41        156.61         6.25 o                         
  -6  10   0         16.63         15.71         2.66 o                         
  -5  10   0        115.91        128.34         4.96 o                         
  -4  10   0        443.61        464.71         7.88 o                         
  -3  10   0         65.01         63.10         3.80 o                         
  -2  10   0        114.23        123.20         8.04 o                         
  -1  10   0        410.76        389.06         8.01 o                         
   0  10   0         69.44         65.83         4.22 o                         
   1  10   0        119.00        111.20         5.70 o                         
   2  10   0        155.96        170.63        10.23 o                         
   3  10   0        379.43        372.33        13.08 o                         
   4  10   0          5.06         -4.66         4.66 o                         
   5  10   0        488.07        482.98        28.54 o                         
   6  10   0          6.60         -3.30        10.66 o                         
   7  10   0         12.15          9.33         7.84 o                         
  -9  11   0         16.83         13.65         4.96 o                         
  -8  11   0          3.08          3.25         3.01 o                         
  -7  11   0         28.68         25.25         3.49 o                         
  -6  11   0        165.46        182.32         8.10 o                         
  -5  11   0         23.90         25.05         2.87 o                         
  -4  11   0         71.50         63.60         4.98 o                         
  -3  11   0        305.52        311.87         8.01 o                         
  -2  11   0        412.25        406.47         9.63 o                         
  -1  11   0        135.36        124.09         8.02 o                         
   0  11   0          2.21          5.44         2.78 o                         
   1  11   0        451.55        443.30        11.00 o                         
   2  11   0         53.94         49.42         7.11 o                         
   3  11   0         66.43         55.97         6.69 o                         
   4  11   0        172.93        171.06        14.29 o                         
   5  11   0         24.10         13.72         8.00 o                         
   6  11   0          4.32         -2.02         6.90 o                         
   7  11   0         29.82         12.00        11.92 o                         
  -9  12   0          9.73         12.70         4.88 o                         
  -8  12   0         20.53         16.78         3.92 o                         
  -7  12   0         46.03         50.98         4.70 o                         
  -6  12   0         23.83         20.88         3.12 o                         
  -5  12   0        131.41        139.97         6.63 o                         
  -4  12   0         57.60         48.67         4.02 o                         
  -3  12   0        120.30        128.39         6.03 o                         
  -2  12   0        151.89        145.92         6.83 o                         
  -1  12   0        140.54        123.29         6.91 o                         
   0  12   0         46.87         46.42         4.98 o                         
   1  12   0        314.24        340.15        13.35 o                         
   2  12   0        259.21        259.59        12.54 o                         
   3  12   0         24.72         18.80         7.59 o                         
   4  12   0         36.79         42.03        13.80 o                         
   5  12   0          8.02         13.80        10.35 o                         
   6  12   0         52.83         59.59        17.25 o                         
  -8  13   0          7.75          9.13         3.41 o                         
  -7  13   0        100.36        110.32         6.68 o                         
  -6  13   0         24.14         38.12         4.66 o                         
  -5  13   0         46.05         50.19         4.27 o                         
  -4  13   0          2.99          1.29         2.35 o                         
  -3  13   0         63.93         58.65         4.96 o                         
  -2  13   0         16.26         18.40         3.73 o                         
  -1  13   0        143.00        138.53         9.14 o                         
   0  13   0        242.72        237.67        11.44 o                         
   1  13   0         13.33          7.11         4.68 o                         
   2  13   0         95.05         97.30        23.52 o                         
   3  13   0         37.70         14.11        10.35 o                         
   4  13   0         26.11         18.19        10.66 o                         
   5  13   0          0.49         -0.31        10.66 o                         
   6  13   0         51.06         52.07        18.19 o                         
  -8  14   0         61.46         75.36         6.03 o                         
  -7  14   0          1.13         -0.36         2.81 o                         
  -6  14   0         12.71         15.59         3.21 o                         
  -5  14   0         65.09         70.56         5.25 o                         
  -4  14   0          4.95          3.65         2.79 o                         
  -3  14   0         55.48         55.99         6.16 o                         
  -2  14   0        198.18        207.18         8.73 o                         
  -1  14   0         85.78         70.08        13.72 o                         
   0  14   0          0.28          0.19         4.03 o                         
   1  14   0         77.75         75.49         8.45 o                         
   2  14   0         19.78         22.56         7.53 o                         
   3  14   0          7.18         12.55        10.66 o                         
   4  14   0         78.70         86.57        18.82 o                         
   5  14   0         29.30         36.07        15.06 o                         
  -7  15   0         36.62         38.42         4.70 o                         
  -6  15   0         28.66         34.84         4.34 o                         
  -5  15   0         44.87         42.94         6.38 o                         
  -4  15   0         81.73        105.30         6.77 o                         
  -3  15   0          0.72         -2.92         2.92 o                         
  -2  15   0          0.20          7.64         4.26 o                         
  -1  15   0        183.07        210.33        12.64 o                         
   0  15   0         12.03         10.89         5.52 o                         
   1  15   0          0.90         -4.75         4.75 o                         
   2  15   0          0.52         -5.33         9.10 o                         
   3  15   0         50.86         53.01        15.68 o                         
   4  15   0          0.29         -4.70        10.04 o                         
  -6  16   0         53.46         56.62         6.99 o                         
  -5  16   0          9.98         13.49         3.87 o                         
  -4  16   0          1.01          0.27         4.42 o                         
  -3  16   0         23.08         21.10         5.98 o                         
  -2  16   0         40.07         45.18         7.87 o                         
  -1  16   0          0.89          4.42         5.35 o                         
   0  16   0         69.22         85.22        10.84 o                         
   1  16   0         12.17          9.57         6.78 o                         
   2  16   0         31.35         27.29        12.86 o                         
   3  16   0        123.82        157.45        22.90 o                         
  -5  17   0          9.38         12.90         5.09 o                         
  -4  17   0          9.80         16.50         5.98 o                         
  -3  17   0         10.27         11.16         6.10 o                         
  -2  17   0         93.68         93.90        16.47 o                         
  -1  17   0         42.05         43.14         8.76 o                         
   0  17   0          0.50          3.05         6.25 o                         
   1  17   0         48.42         59.59        16.00 o                         
  -1 -17   1          1.53          5.80         6.39 o                         
   0 -17   1          6.51         14.26         8.31 o                         
   1 -17   1          3.58          2.65         8.63 o                         
   2 -17   1         14.01          2.89         5.49 o                         
   3 -17   1         22.51         21.33         9.10 o                         
   4 -17   1         39.38         60.02         7.97 o                         
   5 -17   1          0.56         -1.17         3.30 o                         
  -3 -16   1          0.02         -7.21        10.35 o                         
  -2 -16   1         28.35         22.27        11.92 o                         
  -1 -16   1          9.54          2.68         5.88 o                         
   0 -16   1          2.99         -0.03         5.53 o                         
   1 -16   1        125.65        144.18        16.94 o                         
   2 -16   1         19.05         18.31         6.32 o                         
   3 -16   1          0.69          4.91         5.74 o                         
   4 -16   1         14.67         12.09         3.78 o                         
   5 -16   1         45.32         39.74         4.84 o                         
   6 -16   1          3.57          9.98         3.36 o                         
  -4 -15   1        173.08        161.84        22.90 o                         
  -3 -15   1         41.03         34.19        13.49 o                         
  -2 -15   1          3.77          1.12         5.88 o                         
  -1 -15   1         30.07         25.00         6.27 o                         
   0 -15   1        141.44        114.46         9.71 o                         
   1 -15   1          5.92          0.59         4.26 o                         
   2 -15   1         79.13         87.26         7.82 o                         
   3 -15   1         34.97         37.34         4.63 o                         
   4 -15   1          8.60         11.94         3.49 o                         
   5 -15   1          7.11          7.90         2.76 o                         
   6 -15   1          1.52         -1.46         2.53 o                         
   7 -15   1          1.31          1.71         3.88 o                         
  -5 -14   1         21.91         20.07        13.49 o                         
  -4 -14   1          5.74         -7.53         7.53 o                         
  -3 -14   1          2.65          3.76        10.35 o                         
  -2 -14   1        208.63        192.78        12.46 o                         
  -1 -14   1         27.69         28.00         6.08 o                         
   0 -14   1         32.18         30.70         5.93 o                         
   1 -14   1        311.82        315.40        10.59 o                         
   2 -14   1          1.98          1.46         2.89 o                         
   3 -14   1          0.39         -0.01         2.53 o                         
   4 -14   1         51.28         56.99         4.59 o                         
   5 -14   1          0.20          3.38         2.45 o                         
   6 -14   1          0.04         -1.44         2.25 o                         
   7 -14   1         34.48         32.98         3.91 o                         
   8 -14   1         23.73         33.98         4.40 o                         
  -6 -13   1          1.65          5.96        12.23 o                         
  -5 -13   1         44.57         53.01        16.31 o                         
  -4 -13   1         13.57          5.33         9.41 o                         
  -3 -13   1          3.91          5.22         5.44 o                         
  -2 -13   1          5.32          3.70         4.82 o                         
  -1 -13   1        107.99         97.59         8.57 o                         
   0 -13   1         99.75         94.12         6.77 o                         
   1 -13   1          3.62          2.41         2.94 o                         
   2 -13   1        279.29        283.86         8.80 o                         
   3 -13   1         38.52         36.41         3.92 o                         
   4 -13   1         12.06         11.60         2.72 o                         
   5 -13   1        103.58        106.36         5.31 o                         
   6 -13   1        189.21        183.15         6.40 o                         
   7 -13   1          1.93          1.28         2.46 o                         
   8 -13   1         43.73         51.69         7.01 o                         
  -6 -12   1         29.13         31.68        13.49 o                         
  -5 -12   1         23.07         24.78        12.23 o                         
  -4 -12   1        109.53         82.80        16.31 o                         
  -3 -12   1        242.24        287.87        14.12 o                         
  -2 -12   1        143.09        156.87        11.40 o                         
  -1 -12   1         10.24          5.76         4.09 o                         
   0 -12   1         29.80         28.01         5.57 o                         
   1 -12   1         89.51         77.38         5.38 o                         
   2 -12   1        177.90        186.14         6.87 o                         
   3 -12   1         54.19         56.35         4.08 o                         
   4 -12   1         37.85         52.84         3.74 o                         
   5 -12   1         45.78         48.27         3.52 o                         
   6 -12   1        107.84        119.04         5.19 o                         
   7 -12   1         80.71         82.47         4.95 o                         
   8 -12   1         17.89         18.17         3.56 o                         
   9 -12   1         40.23         34.92         4.74 o                         
  -7 -11   1         14.10         11.83        10.82 o                         
  -6 -11   1          0.23         -4.39         6.43 o                         
  -5 -11   1        126.90        143.49        13.95 o                         
  -4 -11   1         42.97         44.82         8.52 o                         
  -3 -11   1          0.57          0.61         3.40 o                         
  -2 -11   1       1406.67       1444.71        23.96 o                         
  -1 -11   1       1733.56       1763.36        26.39 o                         
   0 -11   1          2.04          0.97         2.32 o                         
   1 -11   1        617.94        603.28        18.11 o                         
   2 -11   1        379.01        377.32        12.09 o                         
   3 -11   1          0.84         -0.78         2.04 o                         
   4 -11   1        117.26        103.68         4.24 o                         
   5 -11   1        179.06        172.73         5.19 o                         
   6 -11   1          3.36          0.36         2.08 o                         
   7 -11   1         79.52         78.23         4.80 o                         
   8 -11   1         83.03         91.26         6.19 o                         
   9 -11   1          1.21          1.42         3.36 o                         
  -8 -10   1         11.41          3.06         8.71 o                         
  -7 -10   1         23.67         35.00         9.53 o                         
  -6 -10   1          1.79          0.41         6.76 o                         
  -5 -10   1         54.20         55.17        19.29 o                         
  -4 -10   1        355.02        339.65        44.07 o                         
  -3 -10   1        254.87        226.04         9.50 o                         
  -2 -10   1         39.34         39.31         4.09 o                         
  -1 -10   1         67.28         64.07         5.72 o                         
   0 -10   1         55.43         56.05         3.85 o                         
   1 -10   1          1.95          4.64         1.81 o                         
   2 -10   1        487.67        507.62         8.42 o                         
   3 -10   1       1094.46       1142.54        13.73 o                         
   4 -10   1          0.10          0.94         1.21 o                         
   5 -10   1         70.75         64.75         3.80 o                         
   6 -10   1        256.49        271.76         6.77 o                         
   7 -10   1          8.42          6.45         2.53 o                         
   8 -10   1        116.22        111.52         6.63 o                         
   9 -10   1         81.18         84.47         6.75 o                         
  -8  -9   1         31.29         46.18        10.94 o                         
  -7  -9   1         55.47         50.37         9.87 o                         
  -6  -9   1        212.19        232.20        17.55 o                         
  -5  -9   1        565.62        525.94        20.71 o                         
  -4  -9   1        169.43        189.99        11.12 o                         
  -3  -9   1        892.21        911.64        17.48 o                         
  -2  -9   1        168.37        183.84         6.40 o                         
  -1  -9   1         13.11          8.52         2.28 o                         
   0  -9   1        903.77        903.82        12.93 o                         
   1  -9   1        527.92        515.51         8.30 o                         
   2  -9   1          4.35          6.40         1.52 o                         
   3  -9   1        761.76        747.86         9.34 o                         
   4  -9   1         12.50         12.86         1.47 o                         
   5  -9   1          3.47          2.57         1.37 o                         
   6  -9   1         19.90         22.51         2.56 o                         
   7  -9   1        150.03        171.36         8.38 o                         
   8  -9   1         67.31         61.49         5.30 o                         
   9  -9   1          0.13         -2.20         3.26 o                         
  10  -9   1         20.86         23.57         6.42 o                         
  -8  -8   1         81.01         79.32        26.50 o                         
  -7  -8   1         36.26         43.45         9.38 o                         
  -6  -8   1         55.36         74.29        10.64 o                         
  -5  -8   1        201.00        208.07        25.09 o                         
  -4  -8   1        112.75        116.41         8.37 o                         
  -3  -8   1          0.18          0.54         2.20 o                         
  -2  -8   1        647.25        692.88        11.82 o                         
  -1  -8   1       1536.76       1564.59        19.24 o                         
   0  -8   1        857.14        832.04        15.50 o                         
   1  -8   1       1177.19       1236.80        13.47 o                         
   2  -8   1       1158.38       1148.00        14.15 o                         
   3  -8   1        152.51        153.58         5.00 o                         
   4  -8   1        805.67        774.60        13.16 o                         
   5  -8   1         17.37         20.12         2.01 o                         
   6  -8   1        630.48        656.59        10.90 o                         
   7  -8   1        341.73        371.69        10.28 o                         
   8  -8   1         44.85         38.88         4.66 o                         
   9  -8   1          6.87          5.93         6.20 o                         
  10  -8   1          0.90          4.16         6.12 o                         
  -9  -7   1         16.77          6.90        10.66 o                         
  -8  -7   1          0.74          1.27         6.32 o                         
  -7  -7   1         93.21         88.25        11.03 o                         
  -6  -7   1        162.74        166.47        14.07 o                         
  -5  -7   1        533.00        516.10        19.01 o                         
  -4  -7   1         80.75        104.86         7.84 o                         
  -3  -7   1        937.94       1014.79        14.01 o                         
  -2  -7   1        266.58        265.30         8.68 o                         
  -1  -7   1         30.15         24.21         2.27 o                         
   0  -7   1       2493.03       2461.99        23.55 o                         
   1  -7   1       1548.08       1613.41        14.64 o                         
   2  -7   1         42.91         44.51         3.44 o                         
   3  -7   1       1150.35       1237.83        17.82 o                         
   4  -7   1         74.04         84.93         3.89 o                         
   5  -7   1        119.15        111.93         3.55 o                         
   6  -7   1         26.53         25.50         2.71 o                         
   7  -7   1        987.19       1007.43        15.75 o                         
   8  -7   1         41.36         38.45         5.00 o                         
   9  -7   1        132.94        134.21        12.08 o                         
  10  -7   1          0.23          2.32         9.88 o                         
  -9  -6   1         62.28         57.08        16.00 o                         
  -8  -6   1         43.30         44.67         9.12 o                         
  -7  -6   1         84.99         78.91        10.98 o                         
  -6  -6   1        231.59        214.61        23.01 o                         
  -5  -6   1         42.10         38.20         5.38 o                         
  -4  -6   1        522.46        582.62        13.47 o                         
  -3  -6   1        642.69        692.12         9.78 o                         
  -2  -6   1       1132.82       1210.02        14.40 o                         
  -1  -6   1        378.70        387.27         6.60 o                         
   0  -6   1         98.54         88.79         4.53 o                         
   1  -6   1       1038.16        948.00         9.05 o                         
   2  -6   1        190.58        213.34         4.80 o                         
   3  -6   1        360.77        388.33         7.27 o                         
   4  -6   1        373.71        427.66        11.79 o                         
   5  -6   1        190.86        191.66         4.35 o                         
   6  -6   1         63.64         61.41         3.80 o                         
   7  -6   1          0.81         -1.15         2.11 o                         
   8  -6   1        227.65        217.77         9.11 o                         
   9  -6   1         10.83          9.49         5.02 o                         
  10  -6   1         22.65         27.85         6.86 o                         
 -10  -5   1         28.09         29.80        13.80 o                         
  -9  -5   1         14.62          9.41         9.41 o                         
  -8  -5   1        249.80        244.23        17.52 o                         
  -7  -5   1          2.76          6.07         5.31 o                         
  -6  -5   1         13.03         16.83         4.07 o                         
  -5  -5   1        211.69        216.69        16.69 o                         
  -4  -5   1        106.48        123.54         8.87 o                         
  -3  -5   1        120.12         91.09         3.75 o                         
  -2  -5   1        263.13        227.35         5.14 o                         
  -1  -5   1       1972.79       1997.91        19.41 o                         
   0  -5   1        644.14        617.09         9.01 o                         
   1  -5   1         45.89         33.22         4.72 o                         
   2  -5   1        965.74        971.27        13.37 o                         
   3  -5   1       1188.11       1346.95        18.16 o                         
   4  -5   1       1785.17       1994.14        19.64 o                         
   5  -5   1        633.80        657.65         9.13 o                         
   6  -5   1          7.03          3.50         1.64 o                         
   7  -5   1          4.22          2.53         2.10 o                         
   8  -5   1         60.62         62.54         5.91 o                         
   9  -5   1         22.75         26.46         6.74 o                         
  10  -5   1         36.27         41.08        13.33 o                         
 -10  -4   1         12.99         11.92        11.92 o                         
  -9  -4   1        137.64        162.78        22.27 o                         
  -8  -4   1         88.58         68.70        10.09 o                         
  -7  -4   1          8.50          2.11         5.43 o                         
  -6  -4   1        574.57        568.88        12.44 o                         
  -5  -4   1         36.53         34.11         3.28 o                         
  -4  -4   1       1294.04       1360.73        22.63 o                         
  -3  -4   1       1407.41       1544.27        16.63 o                         
  -2  -4   1       2853.38       3034.04        25.57 o                         
  -1  -4   1        114.99        126.29         4.00 o                         
   1  -4   1       2081.00       1908.71        23.53 o                         
   2  -4   1       3045.34       3525.43        41.14 o                         
   3  -4   1       1835.94       1932.14        24.58 o                         
   4  -4   1       1855.78       2136.28        21.19 o                         
   5  -4   1        182.58        185.41         4.68 o                         
   6  -4   1        112.18        126.92         5.00 o                         
   7  -4   1         55.13         56.53         4.07 o                         
   8  -4   1         46.09         49.72         5.60 o                         
   9  -4   1        251.68        283.97        14.19 o                         
  10  -4   1         15.99          7.37         5.77 o                         
 -10  -3   1          0.03         -5.65         9.10 o                         
  -9  -3   1          0.72         -3.76         7.84 o                         
  -8  -3   1         80.87         78.53        10.19 o                         
  -7  -3   1         23.71         26.19         5.10 o                         
  -6  -3   1         42.63         34.92         3.78 o                         
  -5  -3   1       1074.50       1055.90        14.83 o                         
  -4  -3   1       1322.77       1375.62        18.41 o                         
  -3  -3   1          4.76          2.07         1.45 o                         
  -2  -3   1       4401.27       4775.27        37.49 o                         
  -1  -3   1       3820.35       3772.63        91.03 o                         
   0  -3   1        307.69        158.90        11.29 o                         
   1  -3   1         14.53         23.84         5.02 o                         
   2  -3   1      20019.71      21629.98       239.69 o                         
   3  -3   1        803.33        780.87         8.29 o                         
   4  -3   1       1735.97       1928.67        21.68 o                         
   5  -3   1         46.99         47.93         3.09 o                         
   6  -3   1         33.48         40.00         4.21 o                         
   7  -3   1         12.61         15.10         3.00 o                         
   8  -3   1        101.90        105.02         9.42 o                         
   9  -3   1        172.93        166.47        18.03 o                         
  10  -3   1          6.15          9.95         5.87 o                         
 -10  -2   1         20.35         29.17        12.86 o                         
  -9  -2   1        287.85        291.38        24.15 o                         
  -8  -2   1         76.30         71.12        18.03 o                         
  -7  -2   1       1127.47       1185.72        37.60 o                         
  -6  -2   1          6.69          6.92         2.07 o                         
  -5  -2   1        201.76        171.47         6.50 o                         
  -4  -2   1         83.04         86.34         4.58 o                         
  -3  -2   1         25.69         21.49         1.83 o                         
  -2  -2   1      15479.10      16208.64       140.63 o                         
  -1  -2   1       1308.98       1275.58        14.58 o                         
   2  -2   1      26879.89      28457.12       317.08 o                         
   3  -2   1       1110.12       1157.12        54.39 o                         
   4  -2   1        562.99        650.12         9.83 o                         
   5  -2   1         10.83          8.18         1.99 o                         
   6  -2   1        216.17        220.77         6.77 o                         
   7  -2   1          9.51          9.16         3.20 o                         
   8  -2   1          4.68          6.95         4.32 o                         
   9  -2   1        116.92        112.37        11.09 o                         
  10  -2   1         13.63         16.42         6.74 o                         
 -10  -1   1          1.59          2.82         9.10 o                         
  -9  -1   1        134.49        121.38        17.25 o                         
  -8  -1   1         76.65         80.70         8.96 o                         
  -7  -1   1         57.90         47.89         5.82 o                         
  -6  -1   1       1462.10       1465.83        18.16 o                         
  -5  -1   1        306.21        301.14         6.12 o                         
  -4  -1   1        710.50        756.04        10.27 o                         
  -3  -1   1         68.79         54.94         2.25 o                         
  -2  -1   1       7398.91       7620.66        67.29 o                         
   3  -1   1        392.22        372.02        10.14 o                         
   4  -1   1       1137.36       1153.33        15.44 o                         
   5  -1   1         48.75         50.75         3.61 o                         
   6  -1   1         88.16         97.51         5.43 o                         
   7  -1   1        313.49        334.49        11.10 o                         
   8  -1   1        115.77         93.57         9.31 o                         
   9  -1   1          0.05         -3.75         4.64 o                         
  10  -1   1        101.84        114.17        17.88 o                         
 -10   0   1         64.08         63.36        14.11 o                         
  -9   0   1         26.24         33.53         7.59 o                         
  -8   0   1        122.58        109.78        10.00 o                         
  -7   0   1        229.90        231.86         9.65 o                         
  -6   0   1        197.40        176.55         6.73 o                         
  -5   0   1        701.64        668.34        11.99 o                         
  -4   0   1       2516.10       2347.22        38.33 o                         
  -3   0   1         25.72         26.25         2.49 o                         
  -2   0   1        308.17        276.85        14.65 o                         
   2   0   1       1159.26       1177.06        72.83 o                         
   3   0   1         33.56         31.66         2.38 o                         
   4   0   1        620.66        596.24        10.31 o                         
   5   0   1        341.53        318.45         7.95 o                         
   6   0   1         60.22         56.88         4.51 o                         
   7   0   1         19.71         19.70         4.28 o                         
   8   0   1         77.16         86.59         9.63 o                         
   9   0   1         28.28         21.40        11.45 o                         
  10   0   1          1.85         -0.31         9.41 o                         
 -11   1   1          5.43         26.97        12.23 o                         
 -10   1   1        148.82        132.67        18.19 o                         
  -9   1   1         34.27         30.90         8.94 o                         
  -8   1   1          7.61          7.96         4.64 o                         
  -7   1   1        231.29        229.58         8.02 o                         
  -6   1   1        389.53        370.20         9.46 o                         
  -5   1   1        910.66       1012.57        15.25 o                         
  -4   1   1        372.47        319.44         6.85 o                         
  -3   1   1        392.49        336.34         6.22 o                         
   1   1   1        605.34        661.66        14.60 o                         
   2   1   1        588.98        570.64         8.62 o                         
   3   1   1        468.61        430.10        11.77 o                         
   4   1   1         35.78         35.12         3.19 o                         
   5   1   1        445.59        435.10         8.32 o                         
   6   1   1        711.58        704.54        11.84 o                         
   7   1   1        205.23        204.03         9.69 o                         
   8   1   1         45.14         46.60         7.75 o                         
   9   1   1         25.55         21.96        10.98 o                         
  10   1   1         10.59          5.96        10.66 o                         
 -11   2   1         17.75         21.64        11.29 o                         
 -10   2   1         13.76          3.01         6.90 o                         
  -9   2   1         60.60         60.97         8.86 o                         
  -8   2   1         48.10         45.92         6.96 o                         
  -7   2   1         54.22         52.34         4.71 o                         
  -6   2   1          2.94          2.30         2.75 o                         
  -5   2   1       2205.65       2236.39        28.34 o                         
  -4   2   1        482.76        459.90         7.79 o                         
  -3   2   1         91.42         80.61         2.92 o                         
  -2   2   1          5.28          1.48         2.04 o                         
   1   2   1       8586.80       9105.86        89.58 o                         
   2   2   1        775.80        808.59         9.77 o                         
   3   2   1          1.92          1.58         1.32 o                         
   4   2   1       2207.57       2267.50        24.92 o                         
   5   2   1        192.61        182.30         5.64 o                         
   6   2   1         74.75         62.00         4.85 o                         
   7   2   1         34.67         22.09         4.79 o                         
   8   2   1          8.60          8.49         6.47 o                         
   9   2   1         53.63         52.69        13.17 o                         
  10   2   1         17.97         20.07        11.92 o                         
 -11   3   1          1.38          7.84         9.41 o                         
 -10   3   1         68.36         64.57         9.33 o                         
  -9   3   1          4.09          0.82         4.86 o                         
  -8   3   1          4.05         -0.45         3.92 o                         
  -7   3   1         55.18         51.40         5.04 o                         
  -6   3   1         36.17         30.07         3.15 o                         
  -5   3   1       1136.54       1185.98        13.98 o                         
  -4   3   1       1206.83       1112.95        12.68 o                         
  -3   3   1       1354.72       1208.19        11.77 o                         
  -2   3   1       3161.23       2298.09        48.93 o                         
   0   3   1        884.95       1003.02        12.50 o                         
   1   3   1        413.37        398.52         7.05 o                         
   3   3   1        429.60        459.51        12.54 o                         
   4   3   1        151.37        140.33         4.66 o                         
   5   3   1        963.52        993.63        14.92 o                         
   6   3   1        750.08        783.45        15.07 o                         
   7   3   1          4.60          2.30         4.09 o                         
   8   3   1        108.03        141.45        18.51 o                         
   9   3   1        122.95        116.99        18.51 o                         
  10   3   1         25.99         28.23        12.23 o                         
 -11   4   1         18.10          9.46         6.70 o                         
 -10   4   1         52.78         64.81         9.06 o                         
  -9   4   1         17.35         19.48         9.88 o                         
  -8   4   1          1.40          3.81         4.32 o                         
  -7   4   1         55.15         61.56         5.35 o                         
  -6   4   1        341.77        370.88         6.88 o                         
  -5   4   1        547.72        523.23         8.02 o                         
  -4   4   1        594.40        613.94         8.35 o                         
  -3   4   1        186.43        247.86         5.98 o                         
  -2   4   1        971.03       1005.64        10.24 o                         
   0   4   1       1140.50       1138.75        14.56 o                         
   1   4   1       3916.26       4107.90        35.69 o                         
   2   4   1          7.44          9.48         1.84 o                         
   3   4   1         19.64         23.63         3.48 o                         
   4   4   1        688.29        669.08        12.71 o                         
   5   4   1          4.71         -0.49         3.67 o                         
   6   4   1        105.13        113.70        11.54 o                         
   7   4   1        134.30        153.05        21.48 o                         
   8   4   1        105.58        108.21        17.88 o                         
   9   4   1         23.98         15.68        11.92 o                         
 -10   5   1         46.86         43.60         8.09 o                         
  -9   5   1          0.19          2.67         4.88 o                         
  -8   5   1        221.93        237.54         9.78 o                         
  -7   5   1         22.41         28.54         3.01 o                         
  -6   5   1         95.70        102.85         4.74 o                         
  -5   5   1       1671.15       1712.36        18.70 o                         
  -4   5   1        967.59        975.00        11.58 o                         
  -3   5   1          2.46          4.08         1.03 o                         
  -2   5   1         35.02         34.45         1.70 o                         
  -1   5   1          4.29          3.72         1.16 o                         
   0   5   1        208.81        224.31         7.99 o                         
   1   5   1       1846.25       2213.75        21.82 o                         
   2   5   1       3686.41       4135.79        37.40 o                         
   3   5   1       1088.75       1237.85        16.59 o                         
   4   5   1        168.29        159.31         8.20 o                         
   5   5   1        278.63        296.81         9.21 o                         
   6   5   1         86.89         70.42         6.83 o                         
   7   5   1         77.65         62.57         9.65 o                         
   8   5   1         89.90         93.60        13.64 o                         
   9   5   1         30.81         34.81        13.49 o                         
 -10   6   1         48.05         72.35        12.86 o                         
  -9   6   1        110.45        109.60        10.17 o                         
  -8   6   1         14.35         11.56         3.91 o                         
  -7   6   1         84.26         86.16         5.43 o                         
  -6   6   1        279.70        293.76         7.29 o                         
  -5   6   1         15.16         15.14         1.89 o                         
  -4   6   1       2595.07       2826.12        25.87 o                         
  -3   6   1       1666.04       1727.63        14.48 o                         
  -2   6   1          0.06          0.24         0.91 o                         
  -1   6   1       1902.46       2118.78        20.44 o                         
   0   6   1       2749.82       3105.06        28.89 o                         
   1   6   1        298.23        318.98         6.37 o                         
   2   6   1        229.23        204.20         5.89 o                         
   3   6   1        334.94        362.04         8.31 o                         
   4   6   1        187.40        174.47        10.69 o                         
   5   6   1        154.79        195.80        13.97 o                         
   6   6   1        496.97        513.37        20.39 o                         
   7   6   1         79.59        105.99        12.19 o                         
   8   6   1          8.80          2.85         6.52 o                         
   9   6   1         34.48         25.09        12.86 o                         
 -10   7   1          7.59          6.27         5.77 o                         
  -9   7   1         29.34         26.16         6.10 o                         
  -8   7   1         29.45         26.20         4.55 o                         
  -7   7   1         19.46         21.05         3.12 o                         
  -6   7   1        156.32        172.11         5.94 o                         
  -5   7   1        334.86        345.61         6.70 o                         
  -4   7   1        201.88        199.31         4.40 o                         
  -3   7   1        199.27        228.25         5.11 o                         
  -2   7   1        123.36        106.20         3.37 o                         
  -1   7   1        383.53        396.75         6.66 o                         
   0   7   1        695.58        844.98        11.21 o                         
   1   7   1        511.49        491.39         8.47 o                         
   2   7   1        173.52        172.51         6.45 o                         
   3   7   1       1001.27        996.47        28.83 o                         
   4   7   1         39.92         48.43         5.88 o                         
   5   7   1         62.33         76.69        20.70 o                         
   6   7   1         96.79         80.26        10.52 o                         
   7   7   1        150.75        160.93        14.94 o                         
   8   7   1         63.68         71.37        11.74 o                         
   9   7   1          0.44         -3.14        10.04 o                         
 -10   8   1          8.51          3.87         5.65 o                         
  -9   8   1         33.95         34.79         6.65 o                         
  -8   8   1        446.89        492.48        13.33 o                         
  -7   8   1        184.30        208.26         7.06 o                         
  -6   8   1        172.13        161.70         6.70 o                         
  -5   8   1        140.07        141.16         4.81 o                         
  -4   8   1        578.34        630.86         8.82 o                         
  -3   8   1          3.11          1.89         1.38 o                         
  -2   8   1       1287.67       1409.18        16.46 o                         
  -1   8   1        188.33        193.50         5.26 o                         
   0   8   1          9.46          6.13         2.08 o                         
   1   8   1          0.74          1.56         1.97 o                         
   2   8   1        217.11        225.66         7.61 o                         
   3   8   1        296.79        261.50        10.18 o                         
   4   8   1        465.71        510.03        18.94 o                         
   5   8   1        248.86        269.09        15.48 o                         
   6   8   1        240.16        276.56        17.32 o                         
   7   8   1         31.07         30.23        12.23 o                         
   8   8   1          9.68          4.84         8.09 o                         
 -10   9   1         22.86         23.63         6.64 o                         
  -9   9   1         25.36         29.28         6.32 o                         
  -8   9   1         13.69         20.24         6.54 o                         
  -7   9   1          3.60          1.87         2.53 o                         
  -6   9   1         17.90         22.93         3.05 o                         
  -5   9   1         65.53         66.44         4.14 o                         
  -4   9   1        260.48        270.77         6.11 o                         
  -3   9   1        940.84        952.16        17.16 o                         
  -2   9   1         84.87         92.98         4.01 o                         
  -1   9   1        116.43        123.87         4.76 o                         
   0   9   1        306.74        336.76         7.83 o                         
   1   9   1         57.38         54.13         4.16 o                         
   2   9   1         52.43         59.28         5.16 o                         
   3   9   1         92.33        108.61         8.20 o                         
   4   9   1          1.60         -3.35         4.96 o                         
   5   9   1         74.14         78.71        10.53 o                         
   6   9   1         27.80         32.59         9.25 o                         
   7   9   1         34.12         27.05         8.86 o                         
   8   9   1          4.04          1.93         7.85 o                         
 -10  10   1          0.22          6.77         5.18 o                         
  -9  10   1         24.13         24.59         5.94 o                         
  -8  10   1         52.41         57.66         5.65 o                         
  -7  10   1          1.10          1.72         2.52 o                         
  -6  10   1         77.94         75.82         4.77 o                         
  -5  10   1         88.86         93.96         5.04 o                         
  -4  10   1         28.82         27.34         2.94 o                         
  -3  10   1         30.35         29.75         3.49 o                         
  -2  10   1         88.69         90.37         5.18 o                         
  -1  10   1        541.82        567.95        10.80 o                         
   0  10   1         19.64         19.55         3.21 o                         
   1  10   1        803.86        858.69        14.58 o                         
   2  10   1         93.21        105.72         8.25 o                         
   3  10   1         59.00         77.31         7.47 o                         
   4  10   1        462.08        452.21        31.68 o                         
   5  10   1         66.98         91.60        27.13 o                         
   6  10   1          0.18          3.71         6.32 o                         
   7  10   1          5.55         -2.35         8.15 o                         
  -9  11   1          1.58         -3.06         4.08 o                         
  -8  11   1         50.68         48.04         5.28 o                         
  -7  11   1        140.58        165.71         7.75 o                         
  -6  11   1          4.43          4.97         2.64 o                         
  -5  11   1        153.33        166.10         6.31 o                         
  -4  11   1          3.05          6.40         2.51 o                         
  -3  11   1        331.96        351.06        12.25 o                         
  -2  11   1         19.90         11.92         2.88 o                         
  -1  11   1         12.77          7.79         3.47 o                         
   0  11   1        362.63        312.80        11.80 o                         
   1  11   1          0.21         -2.29         3.21 o                         
   2  11   1        126.30        123.26         9.13 o                         
   3  11   1        116.03        100.36        10.50 o                         
   4  11   1         21.61         23.20         7.18 o                         
   5  11   1         77.51         96.42        14.11 o                         
   6  11   1         23.55         28.17        10.66 o                         
   7  11   1         38.06         39.98        10.67 o                         
  -9  12   1         20.74         23.08         7.21 o                         
  -8  12   1         13.19         14.47         5.19 o                         
  -7  12   1         50.39         48.09         4.99 o                         
  -6  12   1        189.75        192.64         7.29 o                         
  -5  12   1         75.29         80.87         5.14 o                         
  -4  12   1          2.73         -0.27         2.49 o                         
  -3  12   1        137.01        125.84        10.87 o                         
  -2  12   1         68.87         71.40         5.42 o                         
  -1  12   1         10.44         17.68         4.45 o                         
   0  12   1        369.16        384.42        32.28 o                         
   1  12   1        314.08        300.97        12.76 o                         
   2  12   1          3.88          4.44         5.27 o                         
   3  12   1         67.52         50.50        14.11 o                         
   4  12   1         12.22         23.21        10.98 o                         
   5  12   1          0.89         16.00        10.66 o                         
   6  12   1         31.76         22.90        12.86 o                         
  -8  13   1         32.89         32.27         4.93 o                         
  -7  13   1         17.06         24.93         4.19 o                         
  -6  13   1          0.07         -1.63         2.56 o                         
  -5  13   1         20.35         22.33         3.67 o                         
  -4  13   1         31.06         38.52         5.91 o                         
  -3  13   1          8.44          7.87         3.09 o                         
  -2  13   1        261.41        276.20         9.47 o                         
  -1  13   1        111.10        110.77         9.67 o                         
   0  13   1          6.44          7.02         4.59 o                         
   1  13   1         91.14        102.61        10.87 o                         
   2  13   1        123.11        135.41        12.96 o                         
   3  13   1          0.15         -6.90         8.47 o                         
   4  13   1         13.28          2.82         9.72 o                         
   5  13   1         82.22         74.02        18.82 o                         
  -8  14   1          5.75          5.97         9.10 o                         
  -7  14   1         41.39         46.02         6.75 o                         
  -6  14   1         79.03         73.57         5.68 o                         
  -5  14   1          0.16         -0.34         2.85 o                         
  -4  14   1         75.12         84.56         6.28 o                         
  -3  14   1         27.42         26.90         5.61 o                         
  -2  14   1         61.76         59.23         6.87 o                         
  -1  14   1         53.81         66.20         8.05 o                         
   0  14   1        103.88        133.99        15.24 o                         
   1  14   1          0.94         -0.26         5.12 o                         
   2  14   1          7.24          9.10        10.35 o                         
   3  14   1         77.64        102.88        19.45 o                         
   4  14   1          1.95          4.39        10.04 o                         
  -7  15   1          3.26          5.94         5.33 o                         
  -6  15   1         75.33         66.42         5.78 o                         
  -5  15   1         33.76         40.74         6.38 o                         
  -4  15   1          0.01         -1.76         3.85 o                         
  -3  15   1         14.98         18.52         5.19 o                         
  -2  15   1         66.22         70.39         8.16 o                         
  -1  15   1         23.01         26.05         6.30 o                         
   0  15   1         15.08          8.79         6.25 o                         
   1  15   1         15.61         23.24         9.10 o                         
   2  15   1          1.62          1.88         9.41 o                         
   3  15   1         54.07         49.24        15.37 o                         
  -6  16   1          3.67          4.10         4.32 o                         
  -5  16   1         36.41         36.66         6.83 o                         
  -4  16   1         10.39         12.08         5.32 o                         
  -3  16   1          0.03          3.54         5.21 o                         
  -2  16   1         16.09          8.15         9.10 o                         
  -1  16   1        114.92        110.36        12.70 o                         
   0  16   1          0.86          3.29         6.43 o                         
   1  16   1          1.38         -2.82         9.41 o                         
   2  16   1         43.88         52.69        15.68 o                         
  -4  17   1         26.79         30.77         7.21 o                         
  -3  17   1        108.97        110.19        24.15 o                         
  -2  17   1         22.14         26.72         8.78 o                         
  -1  17   1          1.06          2.51         6.21 o                         
   0  17   1         63.96         68.68        11.08 o                         
   1 -18   2          7.89         -1.99         5.65 o                         
   2 -18   2         11.57          9.22         5.98 o                         
  -2 -17   2         24.39         26.66        12.55 o                         
  -1 -17   2         15.12         23.78        14.74 o                         
   0 -17   2          5.99          8.24         6.54 o                         
   1 -17   2         24.70         19.46         7.18 o                         
   2 -17   2         18.24         15.77         6.07 o                         
   3 -17   2          4.59          4.39         6.90 o                         
   4 -17   2          5.92          6.99         3.77 o                         
   5 -17   2         10.66          9.32         3.36 o                         
  -3 -16   2         35.93         38.58        14.43 o                         
  -2 -16   2          0.49          6.28         6.74 o                         
  -1 -16   2          5.55          9.30         6.20 o                         
   0 -16   2         84.93         89.46        10.49 o                         
   1 -16   2         25.03         29.71         7.06 o                         
   2 -16   2         42.10         42.31         7.14 o                         
   3 -16   2         33.58         34.89         4.88 o                         
   4 -16   2         56.08         56.76         5.49 o                         
   5 -16   2          2.80          3.53         2.83 o                         
   6 -16   2         20.98         16.98         4.42 o                         
  -4 -15   2         17.83         49.87        16.00 o                         
  -3 -15   2          1.09          2.51        10.04 o                         
  -2 -15   2         35.12         27.33         6.69 o                         
  -1 -15   2         57.57         78.16         8.68 o                         
   0 -15   2         51.91         42.54         6.61 o                         
   1 -15   2         53.64         57.12        10.80 o                         
   2 -15   2         12.75         14.23         4.36 o                         
   3 -15   2         10.43          6.16         3.08 o                         
   4 -15   2         35.83         27.31         3.70 o                         
   5 -15   2         40.39         34.94         3.67 o                         
   6 -15   2          5.93          2.28         2.28 o                         
   7 -15   2         17.03         20.09         5.96 o                         
  -5 -14   2         33.54         46.42        16.00 o                         
  -4 -14   2          3.89         -5.33         9.41 o                         
  -3 -14   2         35.57         19.91         7.95 o                         
  -2 -14   2          6.05          3.93         4.84 o                         
  -1 -14   2         18.22         16.47         6.32 o                         
   0 -14   2        260.94        245.95        11.87 o                         
   1 -14   2         35.25         28.16         4.43 o                         
   2 -14   2         89.99         90.73         5.94 o                         
   3 -14   2         20.10         18.09         3.14 o                         
   4 -14   2          0.36          2.90         2.34 o                         
   5 -14   2          4.83          3.58         2.90 o                         
   6 -14   2         30.79         24.58         2.95 o                         
   7 -14   2         33.86         29.32         3.46 o                         
   8 -14   2          0.27          2.02         3.43 o                         
  -6 -13   2         19.25         37.01        14.74 o                         
  -5 -13   2          1.67          2.82        10.35 o                         
  -4 -13   2         18.43         16.94        10.04 o                         
  -3 -13   2        123.87        118.67        10.28 o                         
  -2 -13   2        153.34        155.07        19.10 o                         
  -1 -13   2        127.50        114.84        11.25 o                         
   0 -13   2        186.14        187.88         8.44 o                         
   1 -13   2        296.57        305.54         9.36 o                         
   2 -13   2         13.74         10.74         2.95 o                         
   3 -13   2          6.56          4.57         2.31 o                         
   4 -13   2         78.99         69.02         4.15 o                         
   5 -13   2         84.11         77.69         4.07 o                         
   6 -13   2         27.70         29.18         3.67 o                         
   7 -13   2         15.07         17.97         3.49 o                         
   8 -13   2         17.36         22.75         4.55 o                         
  -7 -12   2         28.73         20.07        13.80 o                         
  -6 -12   2          2.35         10.04        11.29 o                         
  -5 -12   2         46.49         25.41        13.17 o                         
  -4 -12   2         31.78         31.72         8.42 o                         
  -3 -12   2         16.58         23.07         5.78 o                         
  -2 -12   2        506.24        521.97        16.27 o                         
  -1 -12   2        893.41        963.90        18.35 o                         
   0 -12   2          1.43         -2.01         2.67 o                         
   1 -12   2         18.32         15.68         3.90 o                         
   2 -12   2        493.17        501.64        10.47 o                         
   3 -12   2         29.27         29.33         3.00 o                         
   4 -12   2          4.97          3.44         1.74 o                         
   5 -12   2        243.37        238.39         8.19 o                         
   6 -12   2         45.81         38.32         3.59 o                         
   7 -12   2          9.43          9.68         2.50 o                         
   8 -12   2        103.57        109.27         6.22 o                         
   9 -12   2          0.39          3.19         3.12 o                         
  -7 -11   2          1.13          6.31         9.88 o                         
  -6 -11   2         60.98         53.73        10.35 o                         
  -5 -11   2          1.69         -3.12         5.63 o                         
  -4 -11   2        137.70        141.58        10.38 o                         
  -3 -11   2        494.96        453.55        12.99 o                         
  -2 -11   2        395.91        352.01        11.85 o                         
  -1 -11   2        127.13        104.98         6.49 o                         
   0 -11   2        223.67        265.75         8.06 o                         
   1 -11   2        135.76        146.38         6.38 o                         
   2 -11   2        245.44        222.53         6.32 o                         
   3 -11   2        790.18        802.74        10.89 o                         
   4 -11   2         36.93         31.07         2.49 o                         
   5 -11   2         17.08         16.66         1.86 o                         
   6 -11   2        145.59        146.58         5.60 o                         
   7 -11   2          0.76          0.53         2.00 o                         
   8 -11   2         77.18         74.04         5.37 o                         
   9 -11   2         10.58         15.38         3.79 o                         
  -8 -10   2         35.13         26.28         9.73 o                         
  -7 -10   2          9.85         -6.10         6.78 o                         
  -6 -10   2         77.61         81.75        11.60 o                         
  -5 -10   2         52.04         46.17        14.74 o                         
  -4 -10   2         28.31         26.90         4.81 o                         
  -3 -10   2       1357.56       1356.50        22.89 o                         
  -2 -10   2        171.68        173.64         6.72 o                         
  -1 -10   2          2.66          5.23         2.22 o                         
   0 -10   2         81.17         84.51         5.53 o                         
   1 -10   2        340.03        353.28         8.00 o                         
   2 -10   2       1050.98       1067.63        13.11 o                         
   3 -10   2         50.68         53.37         3.14 o                         
   4 -10   2        232.32        219.10         5.14 o                         
   5 -10   2        293.72        306.55         7.70 o                         
   6 -10   2        178.79        174.88         4.97 o                         
   7 -10   2         62.20         67.59         4.15 o                         
   8 -10   2         29.65         17.69         3.56 o                         
   9 -10   2          2.99          4.76         3.36 o                         
  -8  -9   2          0.31          2.19         7.28 o                         
  -7  -9   2         74.48         80.13        11.64 o                         
  -6  -9   2         95.33         82.37        17.25 o                         
  -5  -9   2         79.98         68.46         9.38 o                         
  -4  -9   2        364.89        354.61        11.14 o                         
  -3  -9   2        545.66        530.54        12.72 o                         
  -2  -9   2         77.15         65.73         4.29 o                         
  -1  -9   2        423.63        440.76         8.76 o                         
   0  -9   2        652.02        706.73        11.80 o                         
   1  -9   2        108.90        104.52         3.67 o                         
   2  -9   2        707.75        728.71         9.10 o                         
   3  -9   2        530.23        552.19        10.32 o                         
   4  -9   2          0.05          0.95         1.92 o                         
   5  -9   2        388.34        389.03        14.39 o                         
   6  -9   2         92.75         86.99         3.84 o                         
   7  -9   2        110.48        110.67         5.15 o                         
   8  -9   2          9.90         14.36         3.37 o                         
   9  -9   2         73.82         63.09         5.98 o                         
  10  -9   2          0.08         -2.18         4.51 o                         
  -9  -8   2         31.47         21.36        12.39 o                         
  -8  -8   2          0.27          4.52        17.25 o                         
  -7  -8   2         40.63         40.24         8.54 o                         
  -6  -8   2        106.90        118.29        12.14 o                         
  -5  -8   2         41.13         25.83         6.42 o                         
  -4  -8   2        423.24        377.25        10.83 o                         
  -3  -8   2        142.03        139.52         7.72 o                         
  -2  -8   2        148.08        128.24         5.41 o                         
  -1  -8   2          0.78          1.69         1.64 o                         
   0  -8   2        333.19        320.90         6.83 o                         
   1  -8   2       1709.91       1809.79        17.92 o                         
   2  -8   2        210.89        211.71         7.02 o                         
   3  -8   2       1328.50       1330.23        18.68 o                         
   4  -8   2        300.91        288.19         7.63 o                         
   5  -8   2         70.52         66.94         4.08 o                         
   6  -8   2         70.56         66.53         4.43 o                         
   7  -8   2        369.39        410.92         9.11 o                         
   8  -8   2         29.39         23.60         3.92 o                         
   9  -8   2          4.86          8.91         3.79 o                         
  10  -8   2         29.55         28.27         7.06 o                         
  -9  -7   2         10.57          8.50         9.57 o                         
  -8  -7   2        114.66        108.97        27.76 o                         
  -7  -7   2         89.20         83.11        10.98 o                         
  -6  -7   2        357.82        399.30        33.56 o                         
  -5  -7   2        139.23        133.29         9.17 o                         
  -4  -7   2         51.55         50.77         4.27 o                         
  -3  -7   2         11.09          9.95         2.17 o                         
  -2  -7   2       1072.66       1065.75        13.57 o                         
  -1  -7   2        257.60        229.89         5.21 o                         
   0  -7   2        371.31        434.71         6.64 o                         
   1  -7   2          5.79          3.38         0.98 o                         
   2  -7   2        550.78        531.47        13.12 o                         
   3  -7   2         48.19         36.65         3.17 o                         
   4  -7   2        330.82        255.78         5.79 o                         
   5  -7   2        193.08        209.04         4.82 o                         
   6  -7   2        406.35        420.54         8.53 o                         
   7  -7   2         52.92         47.12         4.06 o                         
   8  -7   2         20.52         19.21         3.84 o                         
   9  -7   2          0.52          0.31         4.21 o                         
  10  -7   2          0.07          1.63         4.96 o                         
  -9  -6   2         13.68         22.27        12.23 o                         
  -8  -6   2          1.08          1.84        10.51 o                         
  -7  -6   2         95.20        104.80        11.98 o                         
  -6  -6   2         62.43         68.03         7.39 o                         
  -5  -6   2         44.27         41.13         4.39 o                         
  -4  -6   2        356.98        351.01         7.49 o                         
  -3  -6   2        371.70        333.39         8.18 o                         
  -2  -6   2        201.76        207.59         5.96 o                         
  -1  -6   2       1010.89       1027.97        12.02 o                         
   0  -6   2       1060.88       1128.04        12.00 o                         
   1  -6   2        180.74        190.26         5.65 o                         
   2  -6   2       5914.80       6326.63        72.81 o                         
   3  -6   2       1095.17       1118.72        15.14 o                         
   4  -6   2       3270.52       3595.55        44.13 o                         
   5  -6   2         76.60         75.72         2.82 o                         
   6  -6   2        169.87        186.10         7.82 o                         
   7  -6   2        128.45        141.00         5.89 o                         
   8  -6   2         96.74         95.33         7.61 o                         
   9  -6   2        101.63        102.35         9.53 o                         
  10  -6   2          2.39          7.90         5.31 o                         
 -10  -5   2          0.57          6.27        11.92 o                         
  -9  -5   2         87.39         64.61        14.74 o                         
  -8  -5   2          2.22          4.94         6.33 o                         
  -7  -5   2          8.79         10.68        12.23 o                         
  -6  -5   2        182.39        183.19         9.13 o                         
  -4  -5   2          1.02         -1.60         1.60 o                         
  -3  -5   2       2914.77       3100.44        27.24 o                         
  -2  -5   2       3682.88       3862.94        34.69 o                         
  -1  -5   2         62.69         61.41         2.67 o                         
   0  -5   2         23.17         20.14         3.87 o                         
   1  -5   2        418.37        394.09         6.88 o                         
   2  -5   2        616.47        702.25        23.84 o                         
   3  -5   2        306.05        323.95         5.86 o                         
   4  -5   2       7442.12       7919.16        91.56 o                         
   5  -5   2        249.92        245.95         5.07 o                         
   6  -5   2         69.07         60.14         5.41 o                         
   7  -5   2          6.62          7.58         2.46 o                         
   8  -5   2        112.85        111.12         8.60 o                         
   9  -5   2          9.51          8.85         5.21 o                         
  10  -5   2         34.32         37.10         7.53 o                         
 -10  -4   2         10.49         20.39        11.92 o                         
  -9  -4   2          3.93         -3.76         8.78 o                         
  -8  -4   2          4.74          3.78         6.32 o                         
  -7  -4   2        241.48        233.83        15.73 o                         
  -6  -4   2         49.54         45.37         4.37 o                         
  -5  -4   2        412.13        393.59         8.57 o                         
  -4  -4   2        835.42        940.38        14.83 o                         
  -3  -4   2        454.79        507.01         7.29 o                         
  -2  -4   2         44.91         38.62         2.16 o                         
  -1  -4   2        110.08        102.30         3.58 o                         
   0  -4   2        118.34        136.07         3.53 o                         
   1  -4   2          4.45          3.86         0.95 o                         
   3  -4   2       3801.90       3995.47        56.44 o                         
   4  -4   2       1376.39       1467.21        16.78 o                         
   5  -4   2        932.13        967.49        26.60 o                         
   6  -4   2        193.82        212.92         7.23 o                         
   7  -4   2          3.24         -0.09         2.10 o                         
   8  -4   2        108.87        103.05         7.30 o                         
   9  -4   2        205.59        248.39        13.85 o                         
  10  -4   2         10.74         14.42         9.41 o                         
 -10  -3   2         81.91         55.52        15.37 o                         
  -9  -3   2        163.71        147.10        20.39 o                         
  -8  -3   2         58.15         45.30         8.39 o                         
  -7  -3   2        581.54        608.19        17.00 o                         
  -6  -3   2        852.21        812.96        19.81 o                         
  -5  -3   2         22.18         23.03         2.64 o                         
  -4  -3   2       5843.54       6150.17        52.72 o                         
  -3  -3   2        361.55        322.90         6.94 o                         
  -2  -3   2        514.31        618.38         7.22 o                         
  -1  -3   2        654.60        684.32        30.17 o                         
   0  -3   2       1772.71       1800.19        22.62 o                         
   2  -3   2       5039.32       5489.60        75.18 o                         
   3  -3   2      10745.24      11565.61       111.57 o                         
   4  -3   2        725.33        772.00        19.69 o                         
   5  -3   2         51.57         53.03         3.28 o                         
   6  -3   2        235.66        234.35         6.78 o                         
   7  -3   2          0.84          1.01         2.70 o                         
   8  -3   2         13.98          9.57         4.73 o                         
   9  -3   2         84.15         71.67         9.08 o                         
  10  -3   2          2.49         -3.45         5.10 o                         
 -10  -2   2          1.13          4.39         9.10 o                         
  -9  -2   2         43.07         46.42        13.17 o                         
  -8  -2   2        101.85         99.45        11.16 o                         
  -7  -2   2         11.42          8.27         4.04 o                         
  -6  -2   2        107.55        101.29         6.34 o                         
  -5  -2   2        842.78        805.93        14.29 o                         
  -4  -2   2        994.34        976.94        11.72 o                         
  -3  -2   2        409.90        447.00         7.18 o                         
  -2  -2   2       7579.61       7491.23       152.34 o                         
  -1  -2   2         14.05         11.24         1.66 o                         
   1  -2   2      10831.95      11412.69       155.02 o                         
   3  -2   2       1989.63       2162.38        23.32 o                         
   4  -2   2       1310.05       1243.80        15.79 o                         
   5  -2   2          2.64          1.32         1.62 o                         
   6  -2   2         71.31         66.17         4.37 o                         
   7  -2   2         93.53        108.84        11.16 o                         
   8  -2   2         48.58         49.76         7.32 o                         
   9  -2   2         98.98        104.82        17.88 o                         
  10  -2   2         61.17         66.80         9.69 o                         
 -10  -1   2         47.47         36.70        11.29 o                         
  -9  -1   2          1.74         -4.70         7.53 o                         
  -8  -1   2        133.48        133.96         9.77 o                         
  -7  -1   2        411.91        438.14        13.45 o                         
  -6  -1   2          0.36          0.78         2.35 o                         
  -5  -1   2        398.56        467.31        10.07 o                         
  -4  -1   2         37.72         46.61         5.13 o                         
  -3  -1   2         83.72         80.93         3.41 o                         
  -2  -1   2       2338.57       2475.97        58.57 o                         
  -1  -1   2      11953.05       7434.37       145.22 o                         
   1  -1   2       6785.64       2964.90        59.59 o                         
   2  -1   2        187.19         69.94         4.39 o                         
   3  -1   2      10391.40      10535.44       103.58 o                         
   4  -1   2        217.89        235.56         5.98 o                         
   5  -1   2        469.75        477.14        16.21 o                         
   6  -1   2        670.96        710.01        13.20 o                         
   7  -1   2          1.81         -0.75         3.00 o                         
   8  -1   2         74.63         68.25         8.31 o                         
   9  -1   2         73.20         77.74        18.66 o                         
  10  -1   2          7.66         -6.27         7.53 o                         
 -10   0   2         70.88         54.89        13.17 o                         
  -9   0   2         90.97         78.19         9.28 o                         
  -8   0   2         28.95         17.79         7.68 o                         
  -7   0   2         53.30         65.82         6.40 o                         
  -6   0   2        290.31        259.59         7.99 o                         
  -5   0   2          2.13          0.54         1.96 o                         
  -4   0   2          7.15          2.09         2.04 o                         
  -3   0   2        931.05        936.01        11.46 o                         
  -2   0   2      12247.24      12694.54       123.58 o                         
   2   0   2        264.01        234.73         5.72 o                         
   3   0   2        930.16        861.85        15.29 o                         
   4   0   2       1146.49       1073.08        15.41 o                         
   5   0   2        805.23        785.62        13.52 o                         
   6   0   2         38.65         32.77         3.80 o                         
   7   0   2        407.95        466.74        16.73 o                         
   8   0   2        120.39        131.64        25.41 o                         
   9   0   2          0.29          9.46         6.07 o                         
  10   0   2         38.08         31.05        12.55 o                         
 -11   1   2         39.91         55.83        14.43 o                         
 -10   1   2          0.49         -3.14         7.84 o                         
  -9   1   2         27.33         25.11         6.42 o                         
  -8   1   2        116.97        101.61        17.25 o                         
  -7   1   2         76.64         72.10         5.64 o                         
  -6   1   2          2.54         -1.62         2.13 o                         
  -5   1   2        780.40        825.00        13.56 o                         
  -4   1   2          1.55          0.37         1.58 o                         
  -3   1   2        123.72        127.65         5.02 o                         
  -2   1   2       1815.16       1919.91        21.21 o                         
   0   1   2        420.38        161.21         6.59 o                         
   1   1   2       3317.91       3762.30        38.70 o                         
   2   1   2        230.79        210.48         4.43 o                         
   3   1   2        793.89        840.87        12.58 o                         
   4   1   2        929.85        884.51        13.99 o                         
   5   1   2       1500.03       1538.47        32.73 o                         
   6   1   2        132.18        134.19         7.03 o                         
   7   1   2          3.09          2.93         3.60 o                         
   8   1   2         82.99         83.65         9.75 o                         
   9   1   2         43.32         57.71        14.11 o                         
  10   1   2         61.74         38.26        13.17 o                         
 -11   2   2         11.29         13.17        10.66 o                         
 -10   2   2         91.39         94.73        11.31 o                         
  -9   2   2         30.71         32.43         7.84 o                         
  -8   2   2          2.31         -1.45         5.33 o                         
  -7   2   2          5.71          5.41         2.80 o                         
  -6   2   2        145.36        121.28         8.80 o                         
  -5   2   2        645.20        696.90        11.88 o                         
  -4   2   2        383.10        440.79         8.19 o                         
  -3   2   2       2133.66       2134.16        21.24 o                         
  -2   2   2         10.80         10.79         1.62 o                         
  -1   2   2         60.96         57.26         3.51 o                         
   0   2   2       2975.79       2997.64        31.44 o                         
   1   2   2       2172.24       2205.39        24.61 o                         
   2   2   2        352.55        344.43         6.19 o                         
   3   2   2       3860.60       3980.58        39.05 o                         
   4   2   2       1894.19       1871.25        24.62 o                         
   5   2   2        545.08        563.30        10.45 o                         
   6   2   2        448.23        438.70        11.73 o                         
   7   2   2         54.84         35.84         5.43 o                         
   8   2   2         42.34         29.48        10.66 o                         
   9   2   2         65.76         83.43        16.62 o                         
  10   2   2         46.53         28.23        12.86 o                         
 -11   3   2          0.08         -2.51         8.15 o                         
 -10   3   2          3.83          5.45         6.20 o                         
  -9   3   2         13.77         19.13         6.21 o                         
  -8   3   2        140.48        163.91        11.92 o                         
  -7   3   2        131.06        121.20        12.75 o                         
  -6   3   2        399.83        432.15         9.52 o                         
  -5   3   2       2076.14       2249.30        27.17 o                         
  -4   3   2          9.95          6.88         1.79 o                         
  -3   3   2        594.48        622.61         8.27 o                         
  -2   3   2        751.95        718.13         8.94 o                         
   0   3   2        456.35        433.81        13.88 o                         
   1   3   2       9348.66       9978.57        99.07 o                         
   2   3   2        744.18        840.38        15.26 o                         
   3   3   2       1857.00       1942.77        20.18 o                         
   4   3   2       1143.68       1203.76        16.90 o                         
   5   3   2        958.60        948.24        20.94 o                         
   6   3   2        229.81        220.56         8.39 o                         
   7   3   2        111.82        108.35        15.56 o                         
   8   3   2        333.65        394.25        26.97 o                         
   9   3   2          0.16         -1.57         7.84 o                         
  10   3   2         15.81         11.92        11.92 o                         
 -11   4   2         50.57         39.71         9.19 o                         
 -10   4   2         54.28         37.52         7.85 o                         
  -9   4   2          1.80         -1.74         4.42 o                         
  -8   4   2         48.15         42.14         6.52 o                         
  -7   4   2        195.53        196.02         8.38 o                         
  -6   4   2         58.01         48.15         3.83 o                         
  -5   4   2        177.64        185.66         5.70 o                         
  -4   4   2        860.64        900.59        10.32 o                         
  -3   4   2          3.04          4.78         1.10 o                         
  -2   4   2         36.29         27.28         2.41 o                         
  -1   4   2        913.94        816.50        14.29 o                         
   0   4   2          4.69          2.97         1.43 o                         
   1   4   2       5657.23       6018.75        51.02 o                         
   2   4   2       8380.59       9163.90       162.22 o                         
   3   4   2          1.65          4.17         1.68 o                         
   4   4   2         21.52         18.43         2.77 o                         
   5   4   2        742.76        746.24        14.81 o                         
   6   4   2         31.55         31.62         4.27 o                         
   7   4   2         49.44         45.53        10.04 o                         
   8   4   2         96.25        103.50        16.94 o                         
   9   4   2        115.63        124.20        20.07 o                         
 -11   5   2          0.13         -7.42        12.70 o                         
 -10   5   2         25.26         36.20         7.98 o                         
  -9   5   2        251.08        271.55        17.25 o                         
  -8   5   2          4.94          4.42         4.54 o                         
  -7   5   2        193.62        195.10         9.32 o                         
  -6   5   2        190.52        173.44         7.98 o                         
  -5   5   2         15.98         15.96         2.12 o                         
  -4   5   2       1391.12       1524.20        15.67 o                         
  -3   5   2        494.89        523.36         7.20 o                         
  -2   5   2          9.13          8.24         1.44 o                         
  -1   5   2         15.39         19.29         1.85 o                         
   0   5   2       4838.14       5017.91        48.78 o                         
   1   5   2       2892.67       3194.28        29.69 o                         
   2   5   2        301.67        274.54        13.25 o                         
   3   5   2        791.73        779.03        16.66 o                         
   4   5   2        413.96        428.69        14.15 o                         
   5   5   2         20.90          9.47         3.51 o                         
   6   5   2        333.88        349.43        16.86 o                         
   7   5   2        181.87        195.79        15.75 o                         
   8   5   2          1.70         -5.33         8.47 o                         
   9   5   2         18.61         20.70        12.55 o                         
 -10   6   2          2.77         -1.65         5.21 o                         
  -9   6   2         51.53         60.07         8.21 o                         
  -8   6   2        160.22        166.73         9.26 o                         
  -7   6   2         24.07         19.73         3.66 o                         
  -6   6   2        285.83        301.62         9.64 o                         
  -5   6   2        659.50        695.74        10.21 o                         
  -4   6   2       1039.11       1120.74        12.72 o                         
  -3   6   2        157.91        145.25         3.55 o                         
  -2   6   2        367.09        350.84         6.03 o                         
  -1   6   2        143.92        110.60         3.74 o                         
   0   6   2       2395.96       2593.05        27.48 o                         
   1   6   2        455.88        464.60         8.72 o                         
   2   6   2       1301.57       1250.29        16.87 o                         
   3   6   2        303.79        277.40        10.23 o                         
   4   6   2        188.40        163.37        14.11 o                         
   5   6   2        526.82        526.14        19.63 o                         
   6   6   2         11.39         11.64         6.74 o                         
   7   6   2        109.94        117.55        28.86 o                         
   8   6   2        135.90        165.29        23.21 o                         
   9   6   2          0.23          1.25        11.60 o                         
 -10   7   2         45.61         45.79         8.31 o                         
  -9   7   2         34.26         32.56         6.98 o                         
  -8   7   2        110.85        121.48         8.00 o                         
  -7   7   2         26.42         23.77         3.86 o                         
  -6   7   2         89.93         92.98         5.25 o                         
  -5   7   2          2.74         -0.41         1.25 o                         
  -4   7   2        286.62        321.02         5.93 o                         
  -3   7   2         53.91         49.84         3.48 o                         
  -2   7   2        509.42        520.42         7.97 o                         
  -1   7   2       1052.77       1049.69        12.96 o                         
   0   7   2        149.34        120.66         4.46 o                         
   1   7   2        211.36        181.34         6.31 o                         
   2   7   2       1253.34       1306.05        20.05 o                         
   3   7   2        662.31        707.47        15.33 o                         
   4   7   2         36.47         40.27         7.32 o                         
   5   7   2         20.59         17.60         8.47 o                         
   6   7   2        282.48        309.62        16.97 o                         
   7   7   2         47.96         39.84         9.09 o                         
   8   7   2          5.30         -1.00         8.94 o                         
 -10   8   2          8.61          8.05         5.65 o                         
  -9   8   2        136.50        165.33        21.48 o                         
  -8   8   2        319.64        337.89        11.46 o                         
  -7   8   2         20.15         22.06         3.78 o                         
  -6   8   2        189.54        183.36         6.48 o                         
  -5   8   2        149.11        154.04         6.80 o                         
  -4   8   2          1.37         -0.10         1.22 o                         
  -3   8   2        716.76        739.93        10.88 o                         
  -2   8   2         99.63        113.78         4.35 o                         
  -1   8   2          3.48          4.94         1.89 o                         
   0   8   2        298.29        258.02         6.79 o                         
   1   8   2       1448.80       1535.30        28.70 o                         
   2   8   2         39.33         44.51         4.28 o                         
   3   8   2        272.72        252.79        13.08 o                         
   4   8   2        129.16        150.27        24.15 o                         
   5   8   2         42.99         38.16        13.33 o                         
   6   8   2         52.99         52.15         9.97 o                         
   7   8   2         63.60         82.84        12.10 o                         
   8   8   2         10.95         17.33         8.74 o                         
 -10   9   2          0.70         -0.86         4.96 o                         
  -9   9   2         31.12         37.71         6.96 o                         
  -8   9   2        102.03        105.80         7.52 o                         
  -7   9   2         18.04         12.74         3.61 o                         
  -6   9   2         60.02         42.84         3.94 o                         
  -5   9   2        278.75        280.54         7.75 o                         
  -4   9   2        335.13        337.80         7.43 o                         
  -3   9   2         14.33         12.56         2.40 o                         
  -2   9   2        278.79        268.39         6.66 o                         
  -1   9   2        188.94        172.21         8.12 o                         
   0   9   2         90.92         97.19         5.30 o                         
   1   9   2        237.21        253.73         8.25 o                         
   2   9   2        385.01        422.32        13.22 o                         
   3   9   2         66.05         68.93         7.16 o                         
   4   9   2        695.19        641.43        25.72 o                         
   5   9   2        174.77        134.49        13.31 o                         
   6   9   2         28.78         14.64         7.14 o                         
   7   9   2         14.62         16.38         7.76 o                         
  -9  10   2         32.12         35.97         6.65 o                         
  -8  10   2          7.27          3.86         3.38 o                         
  -7  10   2         75.05         67.14         5.77 o                         
  -6  10   2         66.70         56.10         5.19 o                         
  -5  10   2         10.28         11.84         2.82 o                         
  -4  10   2        341.92        329.03         7.69 o                         
  -3  10   2        299.37        314.64         8.53 o                         
  -2  10   2        282.40        291.83         8.49 o                         
  -1  10   2         73.87         69.45         4.54 o                         
   0  10   2        190.75        188.50         8.35 o                         
   1  10   2        290.42        303.22        14.06 o                         
   2  10   2        103.89        103.45         8.13 o                         
   3  10   2        223.57        207.92        15.84 o                         
   4  10   2        139.82        128.03        12.84 o                         
   5  10   2         30.30         28.22         8.09 o                         
   6  10   2         14.10         15.07         9.25 o                         
   7  10   2         99.29         78.59        12.05 o                         
  -9  11   2         15.81         15.80        11.45 o                         
  -8  11   2         22.63         19.48         6.90 o                         
  -7  11   2          0.58          0.83         2.99 o                         
  -6  11   2        167.39        167.33         7.05 o                         
  -5  11   2        118.29        121.70         6.41 o                         
  -4  11   2        108.17        107.46         6.10 o                         
  -3  11   2        162.14        160.50         7.05 o                         
  -2  11   2        518.59        498.59        15.21 o                         
  -1  11   2        194.11        182.87         8.01 o                         
   0  11   2        772.11        756.94        19.80 o                         
   1  11   2        371.44        393.83        13.27 o                         
   2  11   2        234.83        236.94        10.97 o                         
   3  11   2         18.74         20.84         7.00 o                         
   4  11   2        117.04        133.72        13.53 o                         
   5  11   2         18.49         19.59         8.43 o                         
   6  11   2          1.07          4.06        12.86 o                         
  -9  12   2          3.56          7.33         4.99 o                         
  -8  12   2         24.94         12.85         5.09 o                         
  -7  12   2         69.88         67.67         5.98 o                         
  -6  12   2         10.06          9.05         3.24 o                         
  -5  12   2         62.51         64.61         5.11 o                         
  -4  12   2        188.84        191.74        10.61 o                         
  -3  12   2        138.21        118.86         8.24 o                         
  -2  12   2          3.79          5.42         3.35 o                         
  -1  12   2         97.42         92.00         9.44 o                         
   0  12   2        147.18        140.99        11.51 o                         
   1  12   2         10.24          7.26         5.35 o                         
   2  12   2        341.76        384.28        18.27 o                         
   3  12   2         44.87         44.54        13.17 o                         
   4  12   2          4.09          9.10        10.04 o                         
   5  12   2        102.02         93.78        19.45 o                         
   6  12   2          1.04          4.39        12.55 o                         
  -8  13   2          0.06          0.40         4.39 o                         
  -7  13   2         92.62         76.67         8.24 o                         
  -6  13   2        136.16        137.01         7.45 o                         
  -5  13   2          0.90          0.61         2.80 o                         
  -4  13   2        106.87        125.65         7.33 o                         
  -3  13   2        106.39        109.51         9.28 o                         
  -2  13   2         25.26         22.44         6.02 o                         
  -1  13   2          2.81          4.43         4.73 o                         
   0  13   2         79.36         70.88         9.28 o                         
   1  13   2        261.51        250.02        16.63 o                         
   2  13   2         22.28         26.03        10.66 o                         
   3  13   2         48.49         37.01        13.49 o                         
   4  13   2         30.01         20.70        13.17 o                         
   5  13   2          3.29          9.10        12.23 o                         
  -7  14   2         10.20         13.77         5.09 o                         
  -6  14   2         44.15         51.76         9.25 o                         
  -5  14   2         49.27         53.63         5.46 o                         
  -4  14   2          4.67          6.04         4.18 o                         
  -3  14   2          9.34          9.90         5.65 o                         
  -2  14   2        233.21        231.00        13.31 o                         
  -1  14   2        174.56        196.97        20.70 o                         
   0  14   2         19.60         21.30         7.09 o                         
   1  14   2         61.78         44.61         9.06 o                         
   2  14   2         24.04         37.64        13.17 o                         
   3  14   2          8.74         12.86        11.60 o                         
   4  14   2         20.58         16.94        13.49 o                         
  -7  15   2         16.64         14.53         5.31 o                         
  -6  15   2         13.35         11.93         5.09 o                         
  -5  15   2          9.62         11.74         7.68 o                         
  -4  15   2         85.00         90.59         9.54 o                         
  -3  15   2         64.24         42.11        10.51 o                         
  -2  15   2         15.28         11.27         6.10 o                         
  -1  15   2        265.85        251.32        15.95 o                         
   0  15   2         82.94         81.66        18.03 o                         
   1  15   2          0.12          1.88         9.72 o                         
   2  15   2         91.18        111.97        20.07 o                         
   3  15   2         70.27         56.46        15.68 o                         
  -5  16   2         33.86         39.66         7.18 o                         
  -4  16   2          0.36         -1.40         4.86 o                         
  -3  16   2        129.11        134.81        12.07 o                         
  -2  16   2        108.78        107.27        16.62 o                         
  -1  16   2          0.18          0.23         5.65 o                         
   0  16   2          4.85         -3.31         6.02 o                         
   1  16   2         24.71         34.81        13.80 o                         
   2  16   2          9.49         13.17        12.86 o                         
  -4  17   2          9.02         11.02         6.42 o                         
  -3  17   2          3.86          3.82         6.27 o                         
  -2  17   2          1.17          5.33         6.43 o                         
  -1  17   2         24.94         21.59         7.95 o                         
   0  17   2          1.39         -2.51         9.41 o                         
   1 -18   3         11.19          6.13         8.63 o                         
   2 -18   3          0.14          1.96         6.59 o                         
   3 -18   3         13.85         13.00         5.87 o                         
  -2 -17   3         18.65         13.80        10.98 o                         
  -1 -17   3         10.49          4.58         6.10 o                         
   0 -17   3        119.80        120.22        12.31 o                         
   1 -17   3         36.15         43.30         7.87 o                         
   2 -17   3         48.56         48.39         7.63 o                         
   3 -17   3         11.01          6.55         3.82 o                         
   4 -17   3         15.65         17.77         3.98 o                         
   5 -17   3          2.81         -0.79         3.16 o                         
  -3 -16   3          0.06         -4.39         9.72 o                         
  -2 -16   3         12.52          4.20         6.74 o                         
  -1 -16   3         66.67         65.52         9.75 o                         
   0 -16   3         48.63         45.64         7.97 o                         
   1 -16   3          6.86          1.53         4.86 o                         
   2 -16   3         52.92         60.06         6.02 o                         
   3 -16   3         35.16         30.81         5.53 o                         
   4 -16   3         16.42         21.36         3.66 o                         
   5 -16   3         29.16         32.54         3.82 o                         
   6 -16   3          7.51          8.61         5.02 o                         
  -4 -15   3          0.29         -9.72         9.72 o                         
  -3 -15   3         16.75          9.41        10.98 o                         
  -2 -15   3          4.40          3.59         4.76 o                         
  -1 -15   3         18.25         19.13         5.49 o                         
   0 -15   3        136.01        128.94         9.76 o                         
   1 -15   3        260.55        274.59        10.01 o                         
   2 -15   3          0.66          1.39         2.86 o                         
   3 -15   3        108.18        118.47         6.38 o                         
   4 -15   3        106.83        106.76         5.49 o                         
   5 -15   3          5.82          4.70         2.10 o                         
   6 -15   3         37.93         38.10         4.09 o                         
   7 -15   3         64.65         67.60         5.77 o                         
  -5 -14   3         59.87         67.12        16.00 o                         
  -4 -14   3          0.19         -3.64         6.32 o                         
  -3 -14   3         12.84          8.51         5.28 o                         
  -2 -14   3         56.25         71.13         8.13 o                         
  -1 -14   3        162.27        165.16        10.95 o                         
   0 -14   3         28.46         24.55         4.38 o                         
   1 -14   3        808.30        825.96        16.23 o                         
   2 -14   3         34.17         35.54         4.78 o                         
   3 -14   3         24.33         15.70         2.95 o                         
   4 -14   3         96.06        108.60         5.41 o                         
   5 -14   3        111.41        122.74         5.43 o                         
   6 -14   3          0.02         -0.98         2.21 o                         
   7 -14   3         25.88         24.70         3.77 o                         
   8 -14   3          4.30          3.80         3.21 o                         
  -6 -13   3          5.13          0.31        10.98 o                         
  -5 -13   3          3.51         -1.25         9.72 o                         
  -4 -13   3         89.60         84.21        14.58 o                         
  -3 -13   3         15.58         13.20         5.65 o                         
  -2 -13   3          0.07          1.38         6.31 o                         
  -1 -13   3        734.78        757.78        24.10 o                         
   0 -13   3        335.60        342.24        10.31 o                         
   1 -13   3         11.12         14.32         3.19 o                         
   2 -13   3        181.32        190.02         6.72 o                         
   3 -13   3          5.76          7.03         2.18 o                         
   4 -13   3          1.59          1.08         1.69 o                         
   5 -13   3        181.97        190.92         4.76 o                         
   6 -13   3         90.40         93.18         5.98 o                         
   7 -13   3          8.10          9.94         2.65 o                         
   8 -13   3         20.22         26.21         4.44 o                         
  -7 -12   3          8.59         19.45        12.86 o                         
  -6 -12   3         20.09         16.94        12.55 o                         
  -5 -12   3         23.27         27.60        12.55 o                         
  -4 -12   3         74.14         69.85        25.09 o                         
  -3 -12   3        279.14        318.55        17.70 o                         
  -2 -12   3        826.16        863.72        21.00 o                         
  -1 -12   3        277.41        275.97         9.35 o                         
   0 -12   3         21.57         15.09         3.31 o                         
   1 -12   3         73.91         61.80         4.52 o                         
   2 -12   3        127.99        117.35         5.23 o                         
   3 -12   3         17.17         25.36         3.40 o                         
   4 -12   3        479.59        478.42         9.21 o                         
   5 -12   3         99.91        104.46         5.81 o                         
   6 -12   3         45.94         53.16         5.61 o                         
   7 -12   3         44.95         41.38         3.14 o                         
   8 -12   3         12.55          5.38         3.12 o                         
   9 -12   3          0.10          1.77         2.99 o                         
  -7 -11   3         13.08         14.74        12.23 o                         
  -6 -11   3          1.79         -6.90         9.41 o                         
  -5 -11   3        113.03        125.18        10.99 o                         
  -4 -11   3        102.33        124.52         8.57 o                         
  -3 -11   3        486.28        499.80        15.95 o                         
  -2 -11   3        112.42        121.92         9.42 o                         
  -1 -11   3        133.47        114.17         6.44 o                         
   0 -11   3         26.93         26.01         3.41 o                         
   1 -11   3        712.20        695.32        12.38 o                         
   2 -11   3        339.91        306.20         6.06 o                         
   3 -11   3         33.09         42.90         2.38 o                         
   4 -11   3         10.19          6.46         1.58 o                         
   5 -11   3        217.57        241.80         7.78 o                         
   6 -11   3        131.93        131.43         6.38 o                         
   7 -11   3          0.48         -1.68         1.68 o                         
   8 -11   3         53.24         43.36         4.11 o                         
   9 -11   3          6.57          5.90         3.38 o                         
  -8 -10   3          0.16          2.18         7.63 o                         
  -7 -10   3         64.10         62.75        11.25 o                         
  -6 -10   3        203.29        225.13        17.40 o                         
  -5 -10   3         21.64         16.20         5.28 o                         
  -4 -10   3        434.42        485.92        13.31 o                         
  -3 -10   3         46.33         55.10         6.63 o                         
  -2 -10   3         18.35         16.21         2.93 o                         
  -1 -10   3         15.73         15.02         3.01 o                         
   0 -10   3       1235.90       1238.58        15.98 o                         
   1 -10   3        185.32        160.44         4.94 o                         
   2 -10   3        294.47        276.27         5.02 o                         
   3 -10   3       1785.64       1854.17        28.51 o                         
   4 -10   3          0.73          1.81         1.30 o                         
   5 -10   3         48.40         50.90         2.99 o                         
   6 -10   3         58.76         58.36         5.39 o                         
   7 -10   3          0.36         -0.28         1.91 o                         
   8 -10   3         66.63         58.69         6.37 o                         
   9 -10   3          2.11         -0.40         2.99 o                         
  -8  -9   3         26.75         19.01         8.26 o                         
  -7  -9   3         32.38         28.70         8.44 o                         
  -6  -9   3         11.64         19.13         7.00 o                         
  -5  -9   3        213.68        230.63        11.31 o                         
  -4  -9   3         60.25         58.96         5.41 o                         
  -3  -9   3         12.03         16.25         3.20 o                         
  -2  -9   3         68.46         73.96         5.53 o                         
  -1  -9   3        254.35        253.59         6.51 o                         
   0  -9   3         80.57         68.76         3.52 o                         
   1  -9   3        705.71        699.84         9.58 o                         
   2  -9   3        698.73        732.15        12.67 o                         
   3  -9   3          0.45          0.63         1.30 o                         
   4  -9   3        833.74        874.45        34.19 o                         
   5  -9   3         19.33         22.79         2.34 o                         
   6  -9   3          6.27          6.75         1.65 o                         
   7  -9   3        216.28        237.81         6.62 o                         
   8  -9   3        152.56        144.35         7.02 o                         
   9  -9   3          1.01          1.26         3.17 o                         
  10  -9   3         17.15         20.02         5.87 o                         
  -9  -8   3          0.43         -4.06         8.15 o                         
  -8  -8   3         27.37         21.20         8.76 o                         
  -7  -8   3        282.89        296.12        26.97 o                         
  -6  -8   3         75.36         73.71        10.36 o                         
  -5  -8   3         86.95         99.21         8.25 o                         
  -4  -8   3          8.64         14.30         3.53 o                         
  -3  -8   3        159.47        172.97         6.39 o                         
  -2  -8   3        693.17        729.66        11.90 o                         
  -1  -8   3        261.63        260.16         6.21 o                         
   0  -8   3       1755.20       1827.00        19.95 o                         
   1  -8   3        178.17        173.67         3.74 o                         
   2  -8   3        617.29        633.22        10.58 o                         
   3  -8   3        153.15        154.31        15.37 o                         
   4  -8   3          9.94          8.08         1.83 o                         
   5  -8   3        116.17        107.44         5.07 o                         
   6  -8   3       3053.04       3229.06        35.71 o                         
   7  -8   3        242.50        251.66         7.07 o                         
   8  -8   3        101.62         91.67         6.28 o                         
   9  -8   3         11.32          5.75         5.94 o                         
  10  -8   3          1.89         -0.39         4.76 o                         
  -9  -7   3         32.31         43.71        10.10 o                         
  -8  -7   3          3.71          5.17        10.19 o                         
  -7  -7   3         80.92        105.12        12.10 o                         
  -6  -7   3         11.18         14.47         6.74 o                         
  -5  -7   3        181.49        186.09         7.38 o                         
  -4  -7   3         21.47         16.92         2.99 o                         
  -3  -7   3       1221.01       1224.18        15.56 o                         
  -2  -7   3         58.49         49.85         3.18 o                         
  -1  -7   3        207.68        192.60         4.74 o                         
   0  -7   3        866.89        826.43        10.63 o                         
   1  -7   3        165.58        146.86         2.74 o                         
   2  -7   3        325.31        385.41         9.55 o                         
   3  -7   3       1046.46       1093.06        36.07 o                         
   4  -7   3       1624.16       1694.44        22.54 o                         
   5  -7   3          9.11          7.34         2.09 o                         
   6  -7   3        354.66        340.28         7.46 o                         
   7  -7   3        211.71        208.38         6.69 o                         
   8  -7   3         27.97         29.16         4.25 o                         
   9  -7   3         11.82         10.44         5.96 o                         
  10  -7   3         21.23         12.55         5.99 o                         
  -9  -6   3         38.96         35.62         8.88 o                         
  -8  -6   3        326.57        321.07        18.07 o                         
  -7  -6   3         12.45         15.17         6.64 o                         
  -6  -6   3         75.95         95.11        10.09 o                         
  -5  -6   3        262.68        282.91         7.83 o                         
  -4  -6   3        103.39         99.56         4.93 o                         
  -3  -6   3        271.08        297.49         6.50 o                         
  -2  -6   3       1645.83       1719.99        18.39 o                         
  -1  -6   3        715.17        719.15        10.08 o                         
   0  -6   3        821.56        871.72        10.43 o                         
   1  -6   3        350.08        295.26         9.51 o                         
   2  -6   3        839.57        906.13        30.42 o                         
   3  -6   3          9.48          4.39         4.39 o                         
   4  -6   3       1583.71       1717.85        23.13 o                         
   5  -6   3       1615.85       1676.21        17.71 o                         
   6  -6   3          5.32          3.55         1.90 o                         
   7  -6   3         27.66         29.13         3.37 o                         
   8  -6   3         99.03        101.75         6.94 o                         
   9  -6   3          2.03          1.39         4.32 o                         
  10  -6   3          0.45         -1.33         4.99 o                         
 -10  -5   3          3.08         -1.25        10.04 o                         
  -9  -5   3         18.20         12.30         9.31 o                         
  -8  -5   3          8.99         10.52         6.98 o                         
  -7  -5   3        220.06        214.49        15.40 o                         
  -6  -5   3       1375.71       1450.72        34.34 o                         
  -5  -5   3          7.81          3.36         1.71 o                         
  -4  -5   3       1183.41       1243.09        15.23 o                         
  -3  -5   3       2008.08       2097.83        19.87 o                         
  -2  -5   3        811.14        953.17        12.64 o                         
  -1  -5   3       2175.78       2287.11        23.35 o                         
   0  -5   3        483.13        429.53         6.08 o                         
   1  -5   3         17.40         20.23         1.77 o                         
   3  -5   3       1301.06       1364.12        20.51 o                         
   4  -5   3        111.94        147.20         5.43 o                         
   5  -5   3        452.59        450.31         7.73 o                         
   6  -5   3         99.37         94.64         6.19 o                         
   7  -5   3        129.76        128.92         6.56 o                         
   8  -5   3        226.57        228.85         9.48 o                         
   9  -5   3         48.98         44.63         7.32 o                         
  10  -5   3          0.94          4.76         5.35 o                         
 -10  -4   3         55.98         45.48        13.49 o                         
  -9  -4   3         82.46         88.45        15.68 o                         
  -8  -4   3          3.35          7.84         6.43 o                         
  -7  -4   3          0.21         -2.96         4.73 o                         
  -6  -4   3        206.05        218.08         9.86 o                         
  -5  -4   3        167.15        155.10        10.15 o                         
  -4  -4   3         40.75         52.06         6.07 o                         
  -3  -4   3       1715.47       1885.30        19.37 o                         
  -2  -4   3       1383.99       1330.07        15.50 o                         
  -1  -4   3        171.25        157.39         4.33 o                         
   0  -4   3       1539.37       1525.90        19.43 o                         
   1  -4   3        750.74        717.21        11.53 o                         
   2  -4   3       1547.56       1784.36        25.50 o                         
   3  -4   3       4053.07       4501.51        63.65 o                         
   4  -4   3        647.50        686.35         9.37 o                         
   5  -4   3        223.81        199.87         5.28 o                         
   6  -4   3        143.63        148.32         6.27 o                         
   7  -4   3         18.24         19.09         3.64 o                         
   8  -4   3        206.38        210.24        15.06 o                         
   9  -4   3          0.87          0.28         4.59 o                         
  10  -4   3         32.85         35.60         8.94 o                         
 -10  -3   3         51.27         55.83        15.37 o                         
  -9  -3   3        102.60         76.53        15.06 o                         
  -8  -3   3        440.75        444.79        22.43 o                         
  -7  -3   3        345.90        427.62        15.48 o                         
  -6  -3   3        164.31        152.74         9.16 o                         
  -5  -3   3        352.08        369.77         9.64 o                         
  -4  -3   3         57.42         40.82         4.03 o                         
  -3  -3   3        176.28        195.72         4.96 o                         
  -2  -3   3        445.92        475.60         6.71 o                         
  -1  -3   3       1071.59       1117.34        15.92 o                         
   0  -3   3         28.70         36.61         3.05 o                         
   1  -3   3        954.26       1069.65        16.41 o                         
   2  -3   3        992.63        973.82        15.63 o                         
   3  -3   3        606.38        717.09         9.06 o                         
   4  -3   3         74.91         90.86         3.87 o                         
   5  -3   3        649.36        658.01        10.67 o                         
   6  -3   3        146.40        140.36         6.62 o                         
   7  -3   3          0.24          1.09         2.89 o                         
   8  -3   3        200.72        203.85        11.97 o                         
   9  -3   3        104.43         96.66        10.20 o                         
  10  -3   3          2.81          1.54         5.65 o                         
 -10  -2   3         31.84         36.38        12.55 o                         
  -9  -2   3          7.98         -4.08         8.15 o                         
  -8  -2   3         60.61         55.89        21.48 o                         
  -7  -2   3        451.46        499.02        14.69 o                         
  -6  -2   3        947.94        982.05        20.20 o                         
  -5  -2   3          2.40          2.15         1.92 o                         
  -4  -2   3         62.40         46.94         2.88 o                         
  -3  -2   3         26.23         19.99         2.66 o                         
  -2  -2   3        555.23        536.93        12.05 o                         
  -1  -2   3       1151.75       1156.99        20.57 o                         
   2  -2   3       1228.46       1208.76        13.67 o                         
   3  -2   3       5300.31       6034.82        60.49 o                         
   4  -2   3        201.76        198.10         5.13 o                         
   5  -2   3         12.73          9.75         2.15 o                         
   6  -2   3         14.08         12.98         2.64 o                         
   7  -2   3        346.49        341.32        11.17 o                         
   8  -2   3         47.83         28.17         6.33 o                         
   9  -2   3         91.54        101.45        10.42 o                         
  10  -2   3         28.39         27.54         7.95 o                         
 -10  -1   3          0.35          5.02         9.41 o                         
  -9  -1   3        128.61         92.84        15.06 o                         
  -8  -1   3        316.04        352.77        13.32 o                         
  -7  -1   3          0.16          0.18         3.26 o                         
  -6  -1   3        469.12        481.37        11.28 o                         
  -5  -1   3         32.00         27.51         3.30 o                         
  -4  -1   3        412.90        428.34         7.67 o                         
  -3  -1   3         15.82         14.26         1.55 o                         
  -2  -1   3        294.41        333.85         7.97 o                         
  -1  -1   3      11634.05      11900.44       115.66 o                         
   3  -1   3        164.07        164.81         4.53 o                         
   4  -1   3        997.64        993.31        14.27 o                         
   5  -1   3        328.67        348.48         8.26 o                         
   6  -1   3          3.01          3.90         2.44 o                         
   7  -1   3        163.74        150.43        12.23 o                         
   8  -1   3         35.34         24.28         6.02 o                         
   9  -1   3         65.15         64.74        12.39 o                         
  10  -1   3         17.00         12.86        10.04 o                         
 -11   0   3         17.81         27.60        11.92 o                         
 -10   0   3         19.44         27.60        11.60 o                         
  -9   0   3          7.86          0.31         6.90 o                         
  -8   0   3         62.50         59.71         8.04 o                         
  -7   0   3        898.20        905.03        19.68 o                         
  -6   0   3        115.05        119.58         9.60 o                         
  -5   0   3          1.38          1.23         1.92 o                         
  -4   0   3        378.93        365.76        11.27 o                         
  -3   0   3         34.35         36.53         2.62 o                         
  -2   0   3      13822.77      14646.00       142.63 o                         
  -1   0   3      30232.72      30471.50       364.84 o                         
   0   0   3        670.12        815.70        10.39 o                         
   1   0   3         57.29         61.27         5.48 o                         
   2   0   3         12.66          4.59         1.54 o                         
   3   0   3        860.80        842.88        12.38 o                         
   4   0   3        417.28        425.03         8.85 o                         
   5   0   3        777.13        866.07        14.54 o                         
   6   0   3        462.89        500.26        11.40 o                         
   7   0   3          1.91         -1.64         3.84 o                         
   8   0   3         79.94         94.95        11.13 o                         
   9   0   3         56.58         59.60        13.02 o                         
  10   0   3         52.05         40.15        13.49 o                         
 -11   1   3          5.45          3.14        10.35 o                         
 -10   1   3         30.39         34.19        11.29 o                         
  -9   1   3         62.87         59.91         8.62 o                         
  -8   1   3         23.61         21.19         6.10 o                         
  -7   1   3        190.42        190.83         8.90 o                         
  -6   1   3        688.51        696.71        13.44 o                         
  -5   1   3       1063.49       1153.97        17.25 o                         
  -4   1   3        213.45        184.28         5.64 o                         
  -3   1   3        478.74        407.93         7.72 o                         
  -2   1   3       2881.12       3102.71        29.65 o                         
  -1   1   3       5753.69       6051.14        60.73 o                         
   0   1   3       2618.98       2741.35        29.32 o                         
   1   1   3        412.17        397.88         6.14 o                         
   2   1   3         10.96          7.97         1.80 o                         
   3   1   3       1460.63       1543.47        20.07 o                         
   4   1   3       3467.91       3842.59        43.44 o                         
   5   1   3        209.82        184.89         6.84 o                         
   6   1   3          4.63         -1.75         2.87 o                         
   7   1   3        166.96        198.76        16.94 o                         
   8   1   3         49.47         36.87         7.72 o                         
   9   1   3         17.78         -1.57         9.10 o                         
  10   1   3         40.19         17.25        11.60 o                         
 -11   2   3         26.25         26.66        11.92 o                         
 -10   2   3          2.66          4.70         9.10 o                         
  -9   2   3         53.95         62.88         8.86 o                         
  -8   2   3        191.90        188.75        22.27 o                         
  -7   2   3        185.48        201.03         7.71 o                         
  -6   2   3        463.95        477.62        10.62 o                         
  -5   2   3       1181.03       1244.99        17.99 o                         
  -4   2   3         55.17         53.80         2.57 o                         
  -3   2   3        259.12        305.56         5.52 o                         
  -2   2   3        696.03        733.18        11.90 o                         
  -1   2   3         19.03         15.98         2.35 o                         
   0   2   3       4349.58       4599.47        75.78 o                         
   1   2   3        183.34        180.18         8.15 o                         
   2   2   3       2151.16       2101.34        22.38 o                         
   3   2   3          0.14          2.64         1.95 o                         
   4   2   3       1512.37       1624.62        22.53 o                         
   5   2   3       2214.82       2255.64        30.07 o                         
   6   2   3         65.58         73.89         7.83 o                         
   7   2   3        214.97        220.78        11.49 o                         
   8   2   3        108.91        130.79        18.51 o                         
   9   2   3         68.24         58.02        14.43 o                         
  10   2   3          0.72          5.96        10.66 o                         
 -11   3   3         28.52         17.88        11.29 o                         
 -10   3   3         82.55         79.93        12.23 o                         
  -9   3   3         35.62         37.85         7.43 o                         
  -8   3   3          1.15          1.99         4.37 o                         
  -7   3   3        829.95        896.42        18.77 o                         
  -6   3   3        710.33        740.83        13.56 o                         
  -5   3   3        454.70        380.85        10.70 o                         
  -4   3   3       1041.09       1016.89        12.74 o                         
  -3   3   3         11.11         12.94         1.72 o                         
  -2   3   3         44.94         38.95         2.24 o                         
  -1   3   3        217.37        203.57         4.48 o                         
   0   3   3       1662.94       1662.71        17.95 o                         
   2   3   3       1269.95       1337.84        18.30 o                         
   3   3   3       1090.87       1184.90        15.73 o                         
   4   3   3          7.74          5.09         2.27 o                         
   5   3   3         26.30         23.52         3.66 o                         
   6   3   3        102.81         94.57        11.23 o                         
   7   3   3          2.88          9.46         6.12 o                         
   8   3   3         14.04         17.25        10.35 o                         
   9   3   3         88.42         91.58        16.94 o                         
 -11   4   3          2.31         -4.39         8.47 o                         
 -10   4   3          0.06          4.18         5.98 o                         
  -9   4   3         53.01         46.85         7.43 o                         
  -8   4   3        169.27        170.57        11.75 o                         
  -7   4   3          0.05          3.99         3.01 o                         
  -6   4   3        404.87        418.49         9.56 o                         
  -5   4   3       2111.75       2241.35        24.16 o                         
  -4   4   3        154.17        137.66         4.22 o                         
  -3   4   3       1074.73       1010.13        12.59 o                         
  -2   4   3       1164.38       1179.89        14.03 o                         
  -1   4   3        420.50        420.56         7.10 o                         
   0   4   3        506.06        526.15         7.60 o                         
   1   4   3       7449.15       7922.10        66.43 o                         
   2   4   3        148.19        205.96         9.53 o                         
   3   4   3          0.73          4.23         2.62 o                         
   4   4   3        497.08        491.42        10.02 o                         
   5   4   3        341.40        350.84        12.46 o                         
   6   4   3        355.20        367.74        14.07 o                         
   7   4   3        219.22        258.02        17.18 o                         
   8   4   3         49.53         40.46        13.17 o                         
   9   4   3          0.05          0.00        10.35 o                         
 -10   5   3         10.59         22.02         6.98 o                         
  -9   5   3         63.09         52.32         8.04 o                         
  -8   5   3         71.29         78.23         8.42 o                         
  -7   5   3        123.73        127.51         7.54 o                         
  -6   5   3          4.11          4.82         2.49 o                         
  -5   5   3        504.38        516.42         8.79 o                         
  -4   5   3       1827.16       1900.73        21.04 o                         
  -3   5   3         43.77         48.66         2.93 o                         
  -2   5   3         14.05         17.30         2.01 o                         
  -1   5   3       2542.52       2514.38        26.33 o                         
   0   5   3        356.42        350.97         7.04 o                         
   1   5   3        302.61        314.24         6.34 o                         
   2   5   3         28.71         12.74         2.25 o                         
   3   5   3          2.04          0.62         1.34 o                         
   4   5   3         62.89         64.84         5.16 o                         
   5   5   3        252.16        222.85        11.60 o                         
   6   5   3        237.42        238.41        16.19 o                         
   7   5   3          3.79         10.83         7.21 o                         
   8   5   3        105.55        114.48        19.76 o                         
   9   5   3         44.81         36.07        14.74 o                         
 -10   6   3         40.56         40.71         8.78 o                         
  -9   6   3         12.54         20.78         6.32 o                         
  -8   6   3          9.15          8.10         4.86 o                         
  -7   6   3        143.32        145.92         8.26 o                         
  -6   6   3        807.46        838.47        16.72 o                         
  -5   6   3         15.70         15.83         2.29 o                         
  -4   6   3        321.56        304.83         6.49 o                         
  -3   6   3         26.96         17.86         1.98 o                         
  -2   6   3         81.21         68.58         3.56 o                         
  -1   6   3         62.26         59.55         3.53 o                         
   0   6   3        243.06        204.24         5.73 o                         
   1   6   3        929.89        920.07        13.74 o                         
   2   6   3         15.74         12.42         2.92 o                         
   3   6   3        570.77        575.09        14.89 o                         
   4   6   3         76.65         75.89        12.39 o                         
   5   6   3         82.92         95.15        10.81 o                         
   6   6   3         96.34         96.65        12.86 o                         
   7   6   3         36.11         50.39         9.87 o                         
   8   6   3          9.71         18.82        10.98 o                         
 -10   7   3          0.11          2.59         5.43 o                         
  -9   7   3         88.14         86.14         9.53 o                         
  -8   7   3        165.19        193.02        11.53 o                         
  -7   7   3          1.48          0.74         2.94 o                         
  -6   7   3        294.47        305.44         9.65 o                         
  -5   7   3       1059.08       1141.11        17.20 o                         
  -4   7   3        510.78        537.52         9.12 o                         
  -3   7   3       1264.82       1333.50        16.66 o                         
  -2   7   3        591.30        587.57         9.76 o                         
  -1   7   3        957.92       1002.93        15.36 o                         
   0   7   3        255.22        262.20         7.42 o                         
   1   7   3        319.97        294.84         8.32 o                         
   2   7   3        906.64        896.23        18.99 o                         
   3   7   3         98.85        113.44         8.00 o                         
   4   7   3         68.83         70.93         8.86 o                         
   5   7   3        201.33        203.73        15.84 o                         
   6   7   3          7.27          1.97         6.16 o                         
   7   7   3        159.85        159.25        15.36 o                         
   8   7   3          1.84          0.94        10.04 o                         
 -10   8   3          1.14         -1.77         5.21 o                         
  -9   8   3          0.04          3.10         5.80 o                         
  -8   8   3          1.29          1.35         4.20 o                         
  -7   8   3         65.62         67.00         5.97 o                         
  -6   8   3         42.66         36.29         4.40 o                         
  -5   8   3        214.85        206.48         6.88 o                         
  -4   8   3        612.34        642.12        11.93 o                         
  -3   8   3        349.09        353.27        10.23 o                         
  -2   8   3        158.90        154.09         5.63 o                         
  -1   8   3        165.53        158.91         6.07 o                         
   0   8   3       1449.56       1469.52        21.39 o                         
   1   8   3        136.93        133.97        11.63 o                         
   2   8   3         68.61         57.23         5.87 o                         
   3   8   3         80.43        114.69        11.66 o                         
   4   8   3         70.07         57.15         8.98 o                         
   5   8   3         12.30          8.33         6.71 o                         
   6   8   3        143.27        134.41        13.64 o                         
   7   8   3         10.70          9.63         7.75 o                         
   8   8   3         28.77         22.27        11.92 o                         
 -10   9   3         22.26         21.86         6.86 o                         
  -9   9   3        147.00        161.94        13.02 o                         
  -8   9   3          0.10          1.72         4.32 o                         
  -7   9   3         75.91         71.18         6.15 o                         
  -6   9   3         28.22         32.14         4.34 o                         
  -5   9   3        259.27        243.24         8.62 o                         
  -4   9   3        114.16        120.75         5.96 o                         
  -3   9   3        917.04        972.95        16.45 o                         
  -2   9   3        511.28        523.42        10.84 o                         
  -1   9   3         36.06         32.14         3.57 o                         
   0   9   3        131.86        136.70         6.89 o                         
   1   9   3        167.84        169.64         9.32 o                         
   2   9   3         67.79         54.58         6.03 o                         
   3   9   3         13.95         20.87         6.52 o                         
   4   9   3        555.39        529.07        25.56 o                         
   5   9   3         18.66          7.10         6.55 o                         
   6   9   3         25.23         27.48        25.25 o                         
   7   9   3         33.22         32.32         9.69 o                         
  -9  10   3          3.23         -1.08         6.59 o                         
  -8  10   3         10.78         12.52         4.99 o                         
  -7  10   3          0.35         -2.73         2.85 o                         
  -6  10   3         72.25         73.60         5.91 o                         
  -5  10   3        291.81        297.94         9.83 o                         
  -4  10   3        377.16        402.58        10.59 o                         
  -3  10   3         22.58         24.11         3.90 o                         
  -2  10   3        236.82        260.49         9.41 o                         
  -1  10   3         38.17         34.85         3.96 o                         
   0  10   3         97.26         86.87         8.78 o                         
   1  10   3         10.54         10.42         4.09 o                         
   2  10   3        199.36        200.30        11.35 o                         
   3  10   3         26.90         17.08         6.71 o                         
   4  10   3        117.62         99.24        20.70 o                         
   5  10   3          2.07         10.79         7.63 o                         
   6  10   3         32.64         35.07         9.41 o                         
   7  10   3         36.89         27.87        10.31 o                         
  -9  11   3          0.51          1.85         7.06 o                         
  -8  11   3          2.44         -0.47         3.99 o                         
  -7  11   3         42.95         34.64         7.65 o                         
  -6  11   3        114.96        128.64         9.25 o                         
  -5  11   3         33.47         28.51         4.32 o                         
  -4  11   3        594.60        623.96        12.93 o                         
  -3  11   3        351.53        389.23        11.71 o                         
  -2  11   3        194.07        205.49         9.11 o                         
  -1  11   3        193.93        208.11         9.71 o                         
   0  11   3        401.35        406.01        16.72 o                         
   1  11   3        493.96        456.33        14.65 o                         
   2  11   3         18.77         17.64         4.97 o                         
   3  11   3        228.35        238.35        33.09 o                         
   4  11   3          8.59          6.76         6.54 o                         
   5  11   3         53.91         46.16        10.09 o                         
   6  11   3          1.37         -0.14         7.08 o                         
  -9  12   3          0.49          1.10         4.54 o                         
  -8  12   3         37.38         39.29         6.83 o                         
  -7  12   3          9.21          6.59         4.66 o                         
  -6  12   3         45.57         49.35        11.04 o                         
  -5  12   3         40.08         40.70         6.45 o                         
  -4  12   3         51.01         43.92         5.48 o                         
  -3  12   3        128.99        129.54         8.39 o                         
  -2  12   3         70.70         74.64        11.60 o                         
  -1  12   3         11.31         10.51         5.27 o                         
   0  12   3         22.20         19.59         6.20 o                         
   1  12   3        482.41        501.57        20.06 o                         
   2  12   3        122.61        132.05        19.13 o                         
   3  12   3          0.47         -6.59         6.59 o                         
   4  12   3         53.43         61.47        15.37 o                         
   5  12   3         10.73          6.90        11.92 o                         
  -8  13   3         12.98          8.63         6.12 o                         
  -7  13   3         76.65         84.99        10.04 o                         
  -6  13   3          7.93         15.10         5.49 o                         
  -5  13   3         38.45         41.23         6.42 o                         
  -4  13   3         35.65         58.70         7.81 o                         
  -3  13   3         33.39         31.25         6.42 o                         
  -2  13   3        103.32        104.78        10.27 o                         
  -1  13   3        230.27        237.53        13.75 o                         
   0  13   3         57.58         48.58         8.21 o                         
   1  13   3          8.53          5.89         6.29 o                         
   2  13   3         53.78         64.61        15.37 o                         
   3  13   3         30.02         20.39        12.86 o                         
   4  13   3          0.68         -0.31         9.72 o                         
   5  13   3          8.51          8.47        12.86 o                         
  -7  14   3          8.58         10.54         6.27 o                         
  -6  14   3          7.70          8.86         4.99 o                         
  -5  14   3          0.05          7.38         6.90 o                         
  -4  14   3         57.75         56.51         9.41 o                         
  -3  14   3        158.58        172.63        17.72 o                         
  -2  14   3         86.19        113.84        11.28 o                         
  -1  14   3         26.01         39.83        11.29 o                         
   0  14   3        151.43        133.30        12.64 o                         
   1  14   3          7.67         22.90        11.29 o                         
   2  14   3          2.02         -4.70         9.41 o                         
   3  14   3         21.41         18.19        13.17 o                         
   4  14   3          2.50         -2.82        11.29 o                         
  -6  15   3         26.49         14.52         5.75 o                         
  -5  15   3         34.24         28.35         6.64 o                         
  -4  15   3          4.55          8.37         5.72 o                         
  -3  15   3          5.80         -0.33         5.18 o                         
  -2  15   3        209.15        207.33        23.99 o                         
  -1  15   3          1.59          1.53         5.80 o                         
   0  15   3          1.25         -4.57         5.49 o                         
   1  15   3         10.65          9.10        11.29 o                         
   2  15   3         68.74         54.26        16.31 o                         
   3  15   3         12.76          8.15        11.60 o                         
  -5  16   3         13.36         12.60         5.94 o                         
  -4  16   3         42.49         49.71        15.53 o                         
  -3  16   3          6.99         20.65         7.28 o                         
  -2  16   3          5.84          0.63         8.15 o                         
  -1  16   3         31.67         29.54         8.52 o                         
   0  16   3          5.81          9.41        10.35 o                         
   1  16   3         11.73          5.33        11.60 o                         
   0 -18   4          8.72         13.82         6.86 o                         
   1 -18   4         42.49         38.62         8.04 o                         
   2 -18   4         79.88        103.64        10.19 o                         
   3 -18   4         78.74         59.27         7.75 o                         
  -2 -17   4          1.03         -3.94         7.84 o                         
  -1 -17   4         13.58         23.33         7.43 o                         
   0 -17   4         46.59         58.54        11.76 o                         
   1 -17   4         98.11         98.31        10.19 o                         
   2 -17   4          1.60         -2.42         4.42 o                         
   3 -17   4        215.02        237.83        12.14 o                         
   4 -17   4          1.37          0.91         2.76 o                         
   5 -17   4         16.20         17.10         4.20 o                         
  -3 -16   4          2.44         -8.78         8.78 o                         
  -2 -16   4         28.92         32.34        12.86 o                         
  -1 -16   4          1.44          8.03         5.63 o                         
   0 -16   4         83.82         82.39         9.63 o                         
   1 -16   4        181.61        172.87        12.30 o                         
   2 -16   4         28.39         31.02         4.77 o                         
   3 -16   4         38.03         38.33         4.52 o                         
   4 -16   4         46.53         47.94         4.34 o                         
   5 -16   4          5.88          4.86         3.10 o                         
   6 -16   4          5.87          4.47         2.77 o                         
  -4 -15   4          5.44         -4.70         9.10 o                         
  -3 -15   4          0.02         -6.10         6.10 o                         
  -2 -15   4         34.34         27.80         6.70 o                         
  -1 -15   4         25.32         22.23         5.57 o                         
   0 -15   4        125.70        130.63         9.50 o                         
   1 -15   4        292.53        288.41         9.95 o                         
   2 -15   4         88.22         89.14         6.95 o                         
   3 -15   4         56.88         64.04         4.65 o                         
   4 -15   4          0.28         -0.21         2.10 o                         
   5 -15   4         23.33         22.48         3.57 o                         
   6 -15   4          8.19          6.22         2.35 o                         
   7 -15   4          7.01          7.84         2.88 o                         
  -5 -14   4          3.06         -4.87        16.00 o                         
  -4 -14   4         26.44         19.66         8.78 o                         
  -3 -14   4        136.51        136.61        11.18 o                         
  -2 -14   4          0.55         -0.45         4.19 o                         
  -1 -14   4        292.31        280.12        12.74 o                         
   0 -14   4        362.58        367.26        15.71 o                         
   1 -14   4          7.17          6.15         4.03 o                         
   2 -14   4         44.00         37.17         3.85 o                         
   3 -14   4         19.75         28.89         3.18 o                         
   4 -14   4         79.02         85.80         3.96 o                         
   5 -14   4          7.21          2.70         2.26 o                         
   6 -14   4         74.19         67.61         5.36 o                         
   7 -14   4         33.13         31.74         3.53 o                         
  -6 -13   4          3.55          4.39        10.98 o                         
  -5 -13   4         32.93         31.46         9.10 o                         
  -4 -13   4          7.18          5.48         6.52 o                         
  -3 -13   4          6.86          1.47         4.60 o                         
  -2 -13   4        371.93        389.69        14.48 o                         
  -1 -13   4         26.03         28.30         4.94 o                         
   0 -13   4        237.61        270.17         8.98 o                         
   1 -13   4        342.50        344.73         9.30 o                         
   2 -13   4         49.78         54.07         6.55 o                         
   3 -13   4         34.48         30.71         4.12 o                         
   4 -13   4        112.05        100.99         6.12 o                         
   5 -13   4        125.86        117.93        17.56 o                         
   6 -13   4          3.42          5.65         8.47 o                         
   7 -13   4         12.52         10.57         2.55 o                         
   8 -13   4          0.62          1.46         2.77 o                         
  -7 -12   4          6.86          1.57        10.04 o                         
  -6 -12   4         25.39         23.21        12.23 o                         
  -5 -12   4         42.82         27.53         8.36 o                         
  -4 -12   4         45.30         57.21         8.55 o                         
  -3 -12   4         45.38         50.84        11.98 o                         
  -2 -12   4          4.15          0.73         4.24 o                         
  -1 -12   4         19.23         17.70         4.39 o                         
   0 -12   4         59.10         47.14         4.42 o                         
   1 -12   4        121.62        107.87         5.51 o                         
   2 -12   4        340.74        367.77         7.94 o                         
   3 -12   4        197.96        194.88         4.63 o                         
   4 -12   4         30.68         26.73         3.61 o                         
   5 -12   4        248.22        233.98        20.70 o                         
   6 -12   4         96.56         72.45        13.80 o                         
   7 -12   4          0.07          0.25         2.01 o                         
   8 -12   4         20.26         16.91         6.59 o                         
  -7 -11   4          1.25         -5.65         9.41 o                         
  -6 -11   4         85.54         90.02        17.88 o                         
  -5 -11   4         65.06         58.31         9.85 o                         
  -4 -11   4        101.71         96.90        14.57 o                         
  -3 -11   4        873.85        949.81        22.41 o                         
  -2 -11   4         30.19         26.83         4.19 o                         
  -1 -11   4         64.31         58.53         4.83 o                         
   0 -11   4        242.11        243.33         7.62 o                         
   1 -11   4        194.28        171.78         5.80 o                         
   2 -11   4        277.69        259.37         5.26 o                         
   3 -11   4         16.21         13.56         2.24 o                         
   4 -11   4        155.88        164.98        19.13 o                         
   5 -11   4        118.97         94.09        14.43 o                         
   6 -11   4         55.17         53.32        12.23 o                         
   7 -11   4         24.87         21.98         2.47 o                         
   8 -11   4        114.98        105.03         5.59 o                         
   9 -11   4          0.08          6.87         3.12 o                         
  -8 -10   4          2.23          8.03         8.31 o                         
  -7 -10   4         67.01         69.10        11.53 o                         
  -6 -10   4          5.04          3.48         6.41 o                         
  -5 -10   4        194.63        206.83        11.94 o                         
  -4 -10   4         62.14         61.13         6.18 o                         
  -3 -10   4          4.06          4.23         3.23 o                         
  -2 -10   4        482.09        497.46        10.39 o                         
  -1 -10   4        677.14        680.03        14.71 o                         
   0 -10   4         50.00         55.20         5.21 o                         
   1 -10   4        794.73        793.28        10.90 o                         
   2 -10   4       1024.22       1009.75        11.46 o                         
   3 -10   4         29.57         32.89         2.45 o                         
   4 -10   4         39.29         21.96         8.47 o                         
   5 -10   4         52.01         56.14        11.29 o                         
   6 -10   4        121.98        145.86         6.66 o                         
   7 -10   4          0.27          1.44         1.90 o                         
   8 -10   4        148.51        126.05         6.45 o                         
   9 -10   4         15.08          7.65         3.37 o                         
  -8  -9   4         53.29         50.87        10.39 o                         
  -7  -9   4        106.36        125.30        24.46 o                         
  -6  -9   4        168.69        154.27        29.80 o                         
  -5  -9   4          1.80         -3.70         3.70 o                         
  -4  -9   4         28.69         28.53         4.41 o                         
  -3  -9   4         62.56         71.95         4.94 o                         
  -2  -9   4         57.22         47.89         3.85 o                         
  -1  -9   4        121.39        124.14         5.01 o                         
   0  -9   4       1112.04       1141.43        14.37 o                         
   1  -9   4        408.87        403.40         8.87 o                         
   2  -9   4        279.27        269.54         6.55 o                         
   3  -9   4       1021.36       1025.94        38.26 o                         
   4  -9   4         13.96          8.47         6.27 o                         
   5  -9   4        189.08        182.52         4.69 o                         
   6  -9   4        870.51        931.54        14.67 o                         
   7  -9   4        182.73        179.84         5.85 o                         
   8  -9   4          2.93          4.00         2.95 o                         
   9  -9   4          8.19          6.89         3.46 o                         
  -9  -8   4         49.16         42.21        10.62 o                         
  -8  -8   4        103.97        117.95        13.75 o                         
  -7  -8   4         12.71          9.67         8.31 o                         
  -6  -8   4         94.98        102.17        14.11 o                         
  -5  -8   4        105.48        110.11        12.49 o                         
  -4  -8   4         61.96         60.09         5.41 o                         
  -3  -8   4        472.51        478.42         9.93 o                         
  -2  -8   4        480.28        516.54         9.77 o                         
  -1  -8   4         44.29         39.31         3.00 o                         
   0  -8   4        637.36        682.54         9.59 o                         
   1  -8   4       1537.77       1603.47        16.81 o                         
   2  -8   4        290.60        297.62         6.29 o                         
   3  -8   4         45.28         31.05         8.15 o                         
   4  -8   4         45.09         47.99         9.72 o                         
   5  -8   4         91.86         88.36         4.38 o                         
   6  -8   4         36.17         35.73         2.82 o                         
   7  -8   4        283.76        269.13         7.32 o                         
   8  -8   4          9.71         13.47         3.54 o                         
   9  -8   4          0.78         -3.14         3.14 o                         
  10  -8   4          7.28          4.36         5.33 o                         
  -9  -7   4          0.52         -0.16         6.74 o                         
  -8  -7   4          8.18          5.41         8.63 o                         
  -7  -7   4        183.91        167.11        31.21 o                         
  -6  -7   4         44.56         39.49         7.53 o                         
  -5  -7   4         14.55         14.56         3.56 o                         
  -4  -7   4        877.27        970.55        19.18 o                         
  -3  -7   4          6.10         14.30         2.66 o                         
  -2  -7   4        572.17        578.45         9.93 o                         
  -1  -7   4       1804.24       1934.99        21.47 o                         
   0  -7   4       1762.78       1750.19        18.70 o                         
   1  -7   4       1015.34       1124.31        18.66 o                         
   2  -7   4       1734.17       1782.26        23.22 o                         
   3  -7   4        151.20        132.99        13.49 o                         
   4  -7   4          6.70          6.99         1.50 o                         
   5  -7   4        868.74        890.06        16.62 o                         
   6  -7   4        363.02        348.89         7.49 o                         
   7  -7   4          4.38          5.88         2.49 o                         
   8  -7   4         88.11         81.59         6.21 o                         
   9  -7   4          0.63         -3.62         3.97 o                         
  10  -7   4          2.29          4.39         7.37 o                         
  -9  -6   4         22.55         38.77         9.97 o                         
  -8  -6   4         19.47         11.65         6.61 o                         
  -7  -6   4         42.27         47.66        18.82 o                         
  -6  -6   4        103.86        124.90        11.42 o                         
  -5  -6   4        328.76        353.84        10.04 o                         
  -4  -6   4        185.47        189.12         9.64 o                         
  -3  -6   4        236.69        247.57         6.58 o                         
  -2  -6   4        123.39        141.03         4.71 o                         
  -1  -6   4        979.33       1054.90        13.20 o                         
   0  -6   4       1281.82       1482.09        15.88 o                         
   1  -6   4       1889.43       1837.62        24.45 o                         
   2  -6   4          8.95         10.66         1.33 o                         
   3  -6   4        662.67        646.74        10.65 o                         
   4  -6   4        952.50        952.22        16.41 o                         
   5  -6   4        106.30        106.38         3.46 o                         
   6  -6   4          6.08          6.19         2.28 o                         
   7  -6   4        286.37        283.17         8.00 o                         
   8  -6   4          1.18          0.88         3.07 o                         
   9  -6   4          0.96          2.90         4.73 o                         
  10  -6   4         18.82         17.20        14.74 o                         
 -10  -5   4          2.52          0.63        10.35 o                         
  -9  -5   4         57.73         57.08        10.75 o                         
  -8  -5   4        184.90        185.26        15.13 o                         
  -7  -5   4         64.30         77.80         9.97 o                         
  -6  -5   4         64.41         58.50         8.39 o                         
  -5  -5   4         22.95         16.08         2.81 o                         
  -4  -5   4         11.14         16.09         2.59 o                         
  -3  -5   4       1544.24       1601.24        19.40 o                         
  -2  -5   4        325.77        284.91         6.17 o                         
  -1  -5   4        931.11        980.37        12.19 o                         
   0  -5   4        158.69        196.13         3.92 o                         
   1  -5   4        705.25        664.58        11.85 o                         
   2  -5   4       1255.51       1258.65        18.96 o                         
   3  -5   4         78.98         89.71         3.77 o                         
   4  -5   4        273.79        249.58         7.42 o                         
   5  -5   4        262.79        301.18         6.28 o                         
   6  -5   4         23.72         17.18         3.98 o                         
   7  -5   4          2.04          0.68         2.70 o                         
   8  -5   4        113.29        118.31         7.90 o                         
   9  -5   4         31.27         31.89         6.76 o                         
  10  -5   4          0.23          3.45         6.59 o                         
 -10  -4   4         75.69        101.31        18.82 o                         
  -9  -4   4         13.65          5.02        16.94 o                         
  -8  -4   4         16.49         10.69         6.42 o                         
  -7  -4   4        232.57        235.71        14.82 o                         
  -6  -4   4        474.02        492.68        15.39 o                         
  -5  -4   4        121.61        140.04         7.06 o                         
  -4  -4   4       2035.74       2121.31        24.30 o                         
  -3  -4   4          3.64          3.98         1.62 o                         
  -2  -4   4         37.09         31.51         2.53 o                         
  -1  -4   4       1259.14       1210.18        15.20 o                         
   0  -4   4       1050.96        998.98        13.93 o                         
   1  -4   4        742.29        699.71        12.31 o                         
   2  -4   4       3816.24       3933.60        55.78 o                         
   3  -4   4        674.68        685.05         8.36 o                         
   4  -4   4        413.94        411.46         6.95 o                         
   5  -4   4        273.75        266.79        10.73 o                         
   6  -4   4          5.82          6.12         2.54 o                         
   7  -4   4         11.27         20.20         3.81 o                         
   8  -4   4          7.51          7.10         5.02 o                         
   9  -4   4         51.65         53.23         8.20 o                         
  10  -4   4          6.09          5.02        10.35 o                         
 -10  -3   4          3.86          2.82         8.78 o                         
  -9  -3   4          5.25         -5.96         7.84 o                         
  -8  -3   4         31.38         31.70         8.20 o                         
  -7  -3   4         31.27         26.87         6.88 o                         
  -6  -3   4        353.17        357.56        11.93 o                         
  -5  -3   4        244.90        224.46         6.06 o                         
  -4  -3   4          0.32          0.59         1.10 o                         
  -3  -3   4         48.31         38.84         2.61 o                         
  -2  -3   4        312.68        324.78         6.07 o                         
  -1  -3   4          2.44          2.46         1.27 o                         
   1  -3   4       1413.49       1165.87        29.41 o                         
   2  -3   4       2217.87       2369.50        21.94 o                         
   3  -3   4       3276.32       3463.38        32.17 o                         
   4  -3   4        590.23        549.28         8.80 o                         
   5  -3   4          3.37          1.43         1.64 o                         
   6  -3   4         80.08         78.99         5.53 o                         
   7  -3   4        184.98        187.77         8.45 o                         
   8  -3   4        372.71        368.78        24.93 o                         
   9  -3   4         11.87          9.41         5.77 o                         
  10  -3   4         19.82         19.92         7.32 o                         
 -10  -2   4         15.26         13.17        10.66 o                         
  -9  -2   4         25.03         19.13         9.41 o                         
  -8  -2   4        299.42        304.79        16.08 o                         
  -7  -2   4        197.00        196.77        11.88 o                         
  -6  -2   4          0.97         -0.43         2.89 o                         
  -5  -2   4         74.81         66.81         3.95 o                         
  -4  -2   4        259.08        268.92         6.01 o                         
  -2  -2   4       2532.15       2706.87        26.98 o                         
  -1  -2   4         34.83         28.63         4.32 o                         
   1  -2   4         87.11         93.32         3.22 o                         
   2  -2   4       1585.99       1563.30        17.75 o                         
   3  -2   4       2675.67       3177.56        34.10 o                         
   4  -2   4        204.18        175.81         7.02 o                         
   5  -2   4        526.77        594.73        10.88 o                         
   6  -2   4        599.49        649.04        14.60 o                         
   7  -2   4        179.99        193.49         9.41 o                         
   8  -2   4         67.31         67.96         8.52 o                         
   9  -2   4         56.14         54.00         8.76 o                         
  10  -2   4          9.57          7.47         6.64 o                         
 -10  -1   4          5.01          4.39         8.47 o                         
  -9  -1   4          3.34         15.37         9.72 o                         
  -8  -1   4          0.62         -1.76         4.14 o                         
  -7  -1   4        332.03        319.48        11.82 o                         
  -6  -1   4        304.36        326.46         9.48 o                         
  -5  -1   4        580.02        657.76        12.69 o                         
  -4  -1   4        119.17        109.83         4.16 o                         
  -3  -1   4          4.15          2.68         1.58 o                         
  -2  -1   4       3223.28       3329.77        41.70 o                         
  -1  -1   4         46.41         43.86         3.30 o                         
   0  -1   4       1278.71       1228.19        17.13 o                         
   1  -1   4          9.83          8.79         1.79 o                         
   2  -1   4        158.14        134.73         3.95 o                         
   3  -1   4       1024.93        941.22        13.28 o                         
   4  -1   4         13.22         13.99         2.34 o                         
   5  -1   4        411.16        408.25         9.96 o                         
   6  -1   4        837.01        850.50        15.85 o                         
   7  -1   4         71.60         54.93         7.32 o                         
   8  -1   4          0.17         -0.61         5.96 o                         
   9  -1   4         79.64         73.25        20.86 o                         
  10  -1   4         25.28         31.68        12.23 o                         
 -10   0   4          9.76          2.82         8.78 o                         
  -9   0   4         84.82         68.69        14.43 o                         
  -8   0   4         86.86         80.86         7.44 o                         
  -7   0   4         11.36         11.42         5.07 o                         
  -6   0   4        277.61        268.08         8.54 o                         
  -5   0   4       1048.96       1056.97        16.77 o                         
  -4   0   4         74.55         80.05         7.28 o                         
  -3   0   4        526.96        558.39         8.71 o                         
  -2   0   4      11112.77      11662.96       133.10 o                         
  -1   0   4       3126.20       3296.79        35.12 o                         
   0   0   4         92.35         85.34         2.69 o                         
   1   0   4        901.22        918.68        13.13 o                         
   2   0   4        226.25        182.99         5.79 o                         
   3   0   4          3.09          2.85         1.76 o                         
   4   0   4       4969.12       5153.89        55.79 o                         
   5   0   4          3.38          5.09         2.38 o                         
   6   0   4        228.46        227.36         9.60 o                         
   7   0   4        204.05        231.74        12.52 o                         
   8   0   4         42.38         43.64         7.95 o                         
   9   0   4         52.00         45.75         9.24 o                         
  10   0   4         21.23         16.62        11.92 o                         
 -11   1   4         14.15         31.05        12.86 o                         
 -10   1   4         15.73          5.65         9.72 o                         
  -9   1   4          1.00         -1.71         6.27 o                         
  -8   1   4         45.75         39.07         6.74 o                         
  -7   1   4        234.73        242.42        15.38 o                         
  -6   1   4         80.88         69.97         5.04 o                         
  -5   1   4        859.19        895.74        18.61 o                         
  -4   1   4       1205.89       1149.39        14.03 o                         
  -3   1   4        117.56        121.22         3.97 o                         
  -2   1   4       1348.28       1364.06        17.53 o                         
  -1   1   4         34.51         52.85         3.81 o                         
   0   1   4          8.08          8.41         1.53 o                         
   1   1   4        269.38        270.98         5.41 o                         
   2   1   4        208.57        175.78         7.06 o                         
   3   1   4        827.10        799.03        13.01 o                         
   4   1   4        887.72        884.09        14.85 o                         
   5   1   4       1570.91       1684.07        24.18 o                         
   6   1   4          5.49          7.34         3.59 o                         
   7   1   4          0.00          1.21         4.32 o                         
   8   1   4         57.74         64.03         9.08 o                         
   9   1   4         49.46         35.76        12.23 o                         
 -11   2   4          6.89         -7.84         7.84 o                         
 -10   2   4         21.16         26.35        11.29 o                         
  -9   2   4          4.13          1.39         4.86 o                         
  -8   2   4         79.59         76.86         8.62 o                         
  -7   2   4         10.51          4.57         3.44 o                         
  -6   2   4       1388.36       1442.14        21.60 o                         
  -5   2   4        226.19        203.48         6.62 o                         
  -4   2   4        376.14        397.33         7.13 o                         
  -3   2   4       1735.28       1795.07        22.23 o                         
  -2   2   4        466.84        547.36         8.24 o                         
  -1   2   4        464.06        508.92         9.04 o                         
   1   2   4        107.90        130.14         4.99 o                         
   2   2   4         23.06         23.65         2.43 o                         
   3   2   4        794.32        748.68        17.75 o                         
   4   2   4        984.42        913.32        15.59 o                         
   5   2   4        383.24        402.84        10.54 o                         
   6   2   4         39.77         52.26         6.46 o                         
   7   2   4        212.61        205.91        13.44 o                         
   8   2   4          4.67         12.23        10.04 o                         
   9   2   4         19.35          5.96        10.35 o                         
 -11   3   4         52.20         49.87        13.80 o                         
 -10   3   4          3.57          4.05         6.10 o                         
  -9   3   4         20.47         20.21         6.39 o                         
  -8   3   4         42.36         41.66         7.09 o                         
  -7   3   4         34.16         26.95         4.54 o                         
  -6   3   4        159.67        145.60         6.38 o                         
  -5   3   4        859.47        829.71        14.45 o                         
  -4   3   4        473.94        452.02         9.52 o                         
  -3   3   4          7.15         10.31         1.87 o                         
  -2   3   4        923.50        944.66        12.20 o                         
  -1   3   4        664.26        655.87         9.81 o                         
   0   3   4        202.45        178.77         4.70 o                         
   2   3   4         95.41        111.51         5.13 o                         
   3   3   4         21.86         20.68         2.74 o                         
   4   3   4        627.27        568.41        12.18 o                         
   5   3   4        633.07        631.71        16.16 o                         
   6   3   4        551.40        517.60        15.48 o                         
   7   3   4        162.74        162.78        19.13 o                         
   8   3   4        127.60        164.35        22.27 o                         
   9   3   4         22.40          9.10        11.29 o                         
 -11   4   4          2.10          8.15         9.72 o                         
 -10   4   4         19.95         34.65        14.27 o                         
  -9   4   4          1.86         -2.98         4.44 o                         
  -8   4   4         12.92         11.42         6.43 o                         
  -7   4   4        188.28        190.53         9.14 o                         
  -6   4   4        189.92        186.84         6.90 o                         
  -5   4   4        146.04        151.39         4.89 o                         
  -4   4   4       2364.85       2494.09        26.56 o                         
  -3   4   4        413.01        366.35         6.98 o                         
  -2   4   4         19.76         17.68         2.18 o                         
  -1   4   4        165.16        137.52         4.46 o                         
   0   4   4        558.53        533.45         8.82 o                         
   1   4   4       1313.54       1562.82        21.00 o                         
   2   4   4        102.42         77.44         6.88 o                         
   3   4   4        614.78        651.69        12.76 o                         
   4   4   4          6.55          9.87         3.60 o                         
   5   4   4        288.38        254.19        10.72 o                         
   6   4   4        266.78        287.84        15.53 o                         
   7   4   4         13.13          5.49         6.52 o                         
   8   4   4         16.55         13.17        11.60 o                         
   9   4   4         64.90         75.59        17.25 o                         
 -10   5   4          7.75         11.92         6.43 o                         
  -9   5   4         16.01         16.17         6.27 o                         
  -8   5   4          0.41         -3.88         3.88 o                         
  -7   5   4          0.74          2.38         3.00 o                         
  -6   5   4        218.43        210.28         8.65 o                         
  -5   5   4       1034.21        995.16        13.92 o                         
  -4   5   4        114.01        139.06         7.29 o                         
  -3   5   4        751.71        751.25        11.10 o                         
  -2   5   4        528.26        521.77         8.96 o                         
  -1   5   4          0.82         -0.30         1.62 o                         
   0   5   4       1184.30       1225.97        16.13 o                         
   1   5   4        168.77        154.16         5.29 o                         
   2   5   4          8.22          2.97         2.76 o                         
   3   5   4         13.40          8.07         2.48 o                         
   4   5   4        772.84        756.38        17.88 o                         
   5   5   4         61.72         44.80         7.68 o                         
   6   5   4        104.60        100.26        11.42 o                         
   7   5   4         88.68         98.81        11.75 o                         
   8   5   4         30.27         31.05        12.86 o                         
   9   5   4         16.20         -1.88        10.98 o                         
 -10   6   4          2.80          5.27         5.87 o                         
  -9   6   4         18.84          8.50         7.21 o                         
  -8   6   4          0.65         -3.99         3.99 o                         
  -7   6   4         86.19         82.04         8.75 o                         
  -6   6   4        121.10        124.46         5.93 o                         
  -5   6   4       1144.31       1202.15        16.57 o                         
  -4   6   4        136.76        118.01         4.79 o                         
  -3   6   4        428.26        471.71         7.93 o                         
  -2   6   4        450.44        439.92         8.79 o                         
  -1   6   4        790.33        822.49        13.00 o                         
   0   6   4         75.87         99.15         5.31 o                         
   1   6   4          5.60          1.49         2.01 o                         
   2   6   4        284.79        284.20         8.48 o                         
   3   6   4         22.65         28.39         6.16 o                         
   4   6   4         27.60         21.89         8.00 o                         
   5   6   4        175.61        191.71        14.64 o                         
   6   6   4        150.84        192.18        15.86 o                         
   7   6   4         28.20         26.80         8.17 o                         
   8   6   4          6.26          0.94        10.35 o                         
 -10   7   4         10.39         13.82         6.74 o                         
  -9   7   4         49.58         54.91        14.11 o                         
  -8   7   4          5.44          3.50         5.33 o                         
  -7   7   4         32.35         33.78         4.73 o                         
  -6   7   4         71.28         66.75         4.86 o                         
  -5   7   4         70.03         68.62         4.67 o                         
  -4   7   4         75.06         68.35         5.55 o                         
  -3   7   4       1275.67       1297.60        17.07 o                         
  -2   7   4          4.03          6.59         2.26 o                         
  -1   7   4        442.09        423.96         9.63 o                         
   0   7   4        373.02        375.43         9.40 o                         
   1   7   4          5.90          1.85         2.50 o                         
   2   7   4         19.91         15.13         5.19 o                         
   3   7   4        233.08        284.76        11.82 o                         
   4   7   4         57.89         55.34         8.48 o                         
   5   7   4          0.29         -0.30         5.49 o                         
   6   7   4        218.26        189.57        15.48 o                         
   7   7   4         37.92         39.76        16.31 o                         
   8   7   4         27.20         58.34        16.31 o                         
 -10   8   4         18.60         21.42         7.09 o                         
  -9   8   4         94.55         98.09        10.31 o                         
  -8   8   4          0.42         -3.57         3.97 o                         
  -7   8   4         71.33         70.66         6.46 o                         
  -6   8   4          0.59         -2.49         2.49 o                         
  -5   8   4        147.27        134.39         7.72 o                         
  -4   8   4         31.44         30.37         3.78 o                         
  -3   8   4        437.39        439.09         9.87 o                         
  -2   8   4        348.67        329.00         9.46 o                         
  -1   8   4         71.97         71.90         4.78 o                         
   0   8   4         16.83         14.71         3.18 o                         
   1   8   4        422.59        419.30        11.25 o                         
   2   8   4         99.05         99.07         8.22 o                         
   3   8   4         84.45         85.77         9.78 o                         
   4   8   4        234.51        256.54        19.29 o                         
   5   8   4        323.90        325.44        17.93 o                         
   6   8   4         19.67          3.24         6.98 o                         
   7   8   4         30.94         29.83         8.74 o                         
 -10   9   4         23.29         26.00         7.43 o                         
  -9   9   4         41.35         37.31         8.47 o                         
  -8   9   4          6.09          0.04         6.12 o                         
  -7   9   4          4.43          0.56         3.97 o                         
  -6   9   4         63.98         60.30         5.70 o                         
  -5   9   4        239.33        234.07        12.84 o                         
  -4   9   4        603.42        609.77        15.75 o                         
  -3   9   4          7.21          6.33         3.12 o                         
  -2   9   4        317.91        309.80         8.64 o                         
  -1   9   4         60.87         56.02         4.67 o                         
   0   9   4        307.22        299.88         9.39 o                         
   1   9   4         14.71         25.02         4.89 o                         
   2   9   4         25.22         33.38         5.56 o                         
   3   9   4        359.45        343.89        16.63 o                         
   4   9   4          0.13          0.47         6.42 o                         
   5   9   4         14.54         17.89         7.46 o                         
   6   9   4         67.24         63.57        11.21 o                         
   7   9   4          2.07          3.01         7.59 o                         
  -9  10   4          2.47          4.16         6.59 o                         
  -8  10   4          8.47          2.29         4.54 o                         
  -7  10   4          0.33         -0.87         3.97 o                         
  -6  10   4         34.32         26.24         4.61 o                         
  -5  10   4        109.19        107.95         7.42 o                         
  -4  10   4         98.89         94.37         7.15 o                         
  -3  10   4        676.70        690.15        16.44 o                         
  -2  10   4        114.94        125.35         7.96 o                         
  -1  10   4        352.05        349.36        10.53 o                         
   0  10   4        248.14        268.82        10.86 o                         
   1  10   4        187.23        177.67        10.48 o                         
   2  10   4          7.09          1.08         5.69 o                         
   3  10   4        628.01        604.81        68.06 o                         
   4  10   4        189.21        201.08        41.40 o                         
   5  10   4          1.47         -1.17         6.61 o                         
   6  10   4         25.22         12.74         8.71 o                         
  -9  11   4          0.22         -3.44         5.33 o                         
  -8  11   4         35.64         38.81         8.00 o                         
  -7  11   4          2.06          1.55         4.20 o                         
  -6  11   4         31.17         31.29         9.10 o                         
  -5  11   4         91.00        105.14         7.48 o                         
  -4  11   4        185.25        179.55         8.00 o                         
  -3  11   4         20.12         24.39         6.60 o                         
  -2  11   4         31.38         29.14        15.53 o                         
  -1  11   4          2.11          2.85         4.37 o                         
   0  11   4         28.56         21.79         6.90 o                         
   1  11   4        272.31        278.23        13.05 o                         
   2  11   4        260.81        275.79        23.21 o                         
   3  11   4          1.16         -1.14        10.35 o                         
   4  11   4         35.55         29.44         8.17 o                         
   5  11   4         62.85         69.15        11.86 o                         
   6  11   4          5.72         10.16        10.51 o                         
  -8  12   4         17.75         12.23         5.99 o                         
  -7  12   4         88.62         82.17         8.98 o                         
  -6  12   4         14.18         10.01         4.99 o                         
  -5  12   4         30.80         27.73         5.99 o                         
  -4  12   4        102.28         88.73         7.42 o                         
  -3  12   4         77.16         63.44        15.84 o                         
  -2  12   4        135.47        124.99        11.20 o                         
  -1  12   4        446.82        465.15        18.69 o                         
   0  12   4        207.23        223.35        15.70 o                         
   1  12   4          7.21          6.74         6.64 o                         
   2  12   4        116.23         98.80        17.88 o                         
   3  12   4         23.45         23.52        11.60 o                         
   4  12   4          6.14          1.57        10.98 o                         
   5  12   4         13.90          5.33        12.55 o                         
  -8  13   4         14.73         13.27         5.80 o                         
  -7  13   4          0.07          3.22         5.49 o                         
  -6  13   4         25.33         14.74         5.54 o                         
  -5  13   4          7.52          6.00         4.76 o                         
  -4  13   4          1.42         -4.64         4.64 o                         
  -3  13   4        276.38        268.58        14.41 o                         
  -2  13   4        145.42        137.69        11.96 o                         
  -1  13   4          4.05         -0.25         5.31 o                         
   0  13   4        328.30        357.48        22.74 o                         
   1  13   4         44.24         29.17        11.60 o                         
   2  13   4         40.31         43.60        14.11 o                         
   3  13   4         26.22         28.54        13.80 o                         
   4  13   4         18.86         34.50        15.06 o                         
  -7  14   4         17.99          8.22         5.75 o                         
  -6  14   4         15.90         10.75         5.40 o                         
  -5  14   4         32.19         31.39         6.88 o                         
  -4  14   4         46.65         55.16         8.65 o                         
  -3  14   4         22.65         25.15         7.53 o                         
  -2  14   4        102.88        103.83        11.20 o                         
  -1  14   4         33.47         24.78        10.66 o                         
   0  14   4          1.26          4.31         6.29 o                         
   1  14   4         10.57         10.66        10.66 o                         
   2  14   4        115.16        135.18        21.96 o                         
   3  14   4          3.35         14.43        12.23 o                         
  -6  15   4          8.05         17.25         6.21 o                         
  -5  15   4          3.62          3.28         5.21 o                         
  -4  15   4         37.56         36.92         8.21 o                         
  -3  15   4         46.25         54.12         9.02 o                         
  -2  15   4          0.18          6.38         6.10 o                         
  -1  15   4         18.17         11.92         6.93 o                         
   0  15   4          0.95         12.23        10.66 o                         
   1  15   4          0.28          9.41        11.29 o                         
   2  15   4          0.85         -0.63        11.29 o                         
  -4  16   4          0.04         -5.54         5.54 o                         
  -3  16   4          2.67          3.46         6.25 o                         
  -2  16   4         26.30         26.03        11.92 o                         
  -1  16   4          5.45          1.88         9.41 o                         
   0  16   4         26.11         22.90        13.49 o                         
   0 -18   5         38.73         32.22        12.08 o                         
   1 -18   5          9.53          6.72         5.49 o                         
   2 -18   5         12.41          6.27         5.32 o                         
  -2 -17   5          0.60          0.67         6.52 o                         
  -1 -17   5          1.43         -3.65         5.35 o                         
   0 -17   5          4.98          4.33         9.72 o                         
   1 -17   5         24.41         15.68         5.77 o                         
   2 -17   5        121.96        143.17         8.68 o                         
   3 -17   5         18.42         16.50         3.78 o                         
   4 -17   5         44.66         41.96         8.15 o                         
   5 -17   5          7.42          6.74         3.33 o                         
  -3 -16   5         21.38         19.76        11.29 o                         
  -2 -16   5         20.19          8.12         6.76 o                         
  -1 -16   5         59.79         62.89         9.72 o                         
   0 -16   5         52.67         42.01         7.63 o                         
   1 -16   5          6.58          7.15         3.75 o                         
   2 -16   5        141.59        173.99         8.53 o                         
   3 -16   5         20.25         20.43         3.59 o                         
   4 -16   5          2.98          0.92         2.23 o                         
   5 -16   5         36.14         33.22         3.88 o                         
   6 -16   5         15.15         16.80         4.55 o                         
  -4 -15   5          5.66         15.37        11.29 o                         
  -3 -15   5          7.14          4.76         5.59 o                         
  -2 -15   5         76.86         82.73         9.11 o                         
  -1 -15   5         18.05         11.96         7.85 o                         
   0 -15   5        266.60        277.83        12.48 o                         
   1 -15   5          7.96         10.13         3.80 o                         
   2 -15   5         12.87         16.45         3.35 o                         
   3 -15   5          9.67         12.06         2.80 o                         
   4 -15   5         84.73         87.33         6.20 o                         
   5 -15   5          3.12          5.12         2.03 o                         
   6 -15   5         16.36          7.53        16.00 o                         
   7 -15   5         12.51         11.29         3.45 o                         
  -5 -14   5          8.11          3.99         6.98 o                         
  -4 -14   5         30.57         32.13         8.96 o                         
  -3 -14   5          2.17          0.72         4.62 o                         
  -2 -14   5          4.87          1.57         4.48 o                         
  -1 -14   5         27.86         39.84         6.19 o                         
   0 -14   5          7.04          9.23         3.29 o                         
   1 -14   5          1.18         -0.19         3.26 o                         
   2 -14   5          9.72         15.84         2.95 o                         
   3 -14   5         51.01         45.82         4.53 o                         
   4 -14   5          3.80          4.60         1.84 o                         
   5 -14   5         99.03         88.76        17.56 o                         
   6 -14   5         29.24         30.74        11.92 o                         
   7 -14   5          3.75          5.65        11.92 o                         
  -6 -13   5          5.51          5.33        11.29 o                         
  -5 -13   5          0.22         -7.06         7.06 o                         
  -4 -13   5         51.76         44.11        10.35 o                         
  -3 -13   5        167.74        170.68        11.62 o                         
  -2 -13   5          1.15         -1.53         4.80 o                         
  -1 -13   5        329.42        324.31        14.44 o                         
   0 -13   5         42.35         32.98         4.17 o                         
   1 -13   5         82.73         71.37         6.60 o                         
   2 -13   5          1.02         -1.88         1.91 o                         
   3 -13   5         48.36         51.71         5.43 o                         
   4 -13   5        209.92        228.02        24.46 o                         
   5 -13   5          0.63         -0.63         7.21 o                         
   6 -13   5         64.31         44.85        12.23 o                         
   7 -13   5          6.27          6.81         3.61 o                         
   8 -13   5          0.75          1.88         2.66 o                         
  -7 -12   5         14.82         22.27        14.11 o                         
  -6 -12   5          9.20          0.31        10.35 o                         
  -5 -12   5         71.64         68.85        10.84 o                         
  -4 -12   5         29.69         30.95         6.24 o                         
  -3 -12   5         52.49         58.26         7.19 o                         
  -2 -12   5         66.74         78.93         8.53 o                         
  -1 -12   5         33.74         37.30         4.41 o                         
   0 -12   5         80.92         78.19         5.30 o                         
   1 -12   5        376.70        376.83        11.63 o                         
   2 -12   5          2.98         -0.20         2.03 o                         
   3 -12   5          4.57         10.25         3.21 o                         
   4 -12   5        298.82        312.39        24.15 o                         
   5 -12   5        117.94         99.74        16.62 o                         
   6 -12   5         31.87         47.36        12.23 o                         
   7 -12   5         29.84         28.69         3.07 o                         
   8 -12   5         18.34         23.53         3.97 o                         
  -7 -11   5         49.28         56.77        16.31 o                         
  -6 -11   5          9.04         11.51         7.31 o                         
  -5 -11   5         17.16          2.29         5.79 o                         
  -4 -11   5        653.40        680.59        19.28 o                         
  -3 -11   5        385.88        372.76        13.72 o                         
  -2 -11   5        100.62         88.36         6.33 o                         
  -1 -11   5         49.92         50.98         4.65 o                         
   0 -11   5         57.29         66.93         4.70 o                         
   1 -11   5          0.29         -0.45         2.23 o                         
   2 -11   5        893.72        925.97        11.45 o                         
   3 -11   5        324.60        321.61         8.10 o                         
   4 -11   5         24.35         33.56        10.66 o                         
   5 -11   5        290.91        333.09        23.52 o                         
   6 -11   5         75.33         70.26        13.80 o                         
   7 -11   5         11.61         11.15         2.45 o                         
   8 -11   5         16.33         12.14         3.27 o                         
   9 -11   5         87.49         91.34         6.27 o                         
  -8 -10   5          0.16          6.69         7.31 o                         
  -7 -10   5         20.57         20.25         8.42 o                         
  -6 -10   5         60.68         54.17         7.60 o                         
  -5 -10   5         59.29         65.55         7.54 o                         
  -4 -10   5        200.87        208.05         9.42 o                         
  -3 -10   5          4.62          3.48         3.26 o                         
  -2 -10   5          9.67          9.02         2.77 o                         
  -1 -10   5         58.89         58.76         4.55 o                         
   0 -10   5        453.36        501.73        10.25 o                         
   1 -10   5        314.01        326.84         8.50 o                         
   2 -10   5          4.80          3.83         2.01 o                         
   3 -10   5        298.95        321.49        22.27 o                         
   4 -10   5        122.38         95.66        13.49 o                         
   5 -10   5         10.65         31.05         9.72 o                         
   6 -10   5        159.39        156.82        18.51 o                         
   7 -10   5        151.68        150.55         5.10 o                         
   8 -10   5          0.11         -1.96         2.41 o                         
   9 -10   5         27.50         33.12         4.63 o                         
  -8  -9   5         88.34         90.95        12.81 o                         
  -7  -9   5         58.84         41.42         9.51 o                         
  -6  -9   5          3.71          4.77         4.60 o                         
  -5  -9   5        207.92        192.29        12.27 o                         
  -4  -9   5         22.13         21.91         4.10 o                         
  -3  -9   5         35.61         34.23         3.76 o                         
  -2  -9   5        211.98        221.53         6.67 o                         
  -1  -9   5        317.23        358.32         8.05 o                         
   0  -9   5         31.15         36.25         3.71 o                         
   1  -9   5       1488.79       1632.74        25.16 o                         
   2  -9   5         90.41         99.38         5.09 o                         
   3  -9   5        211.13        202.93        16.94 o                         
   4  -9   5         40.01         39.83         9.72 o                         
   5  -9   5        288.27        276.91        21.80 o                         
   6  -9   5        100.46         86.53         5.49 o                         
   7  -9   5        212.19        233.48         6.92 o                         
   8  -9   5         21.35         15.75         3.40 o                         
   9  -9   5         11.91         11.71         3.80 o                         
  -9  -8   5          0.06         -0.55         7.21 o                         
  -8  -8   5         40.53         50.00        13.02 o                         
  -7  -8   5         32.21         22.37         7.65 o                         
  -6  -8   5         22.49         30.43         5.53 o                         
  -5  -8   5         34.49         34.05         4.85 o                         
  -4  -8   5        464.68        457.95        11.81 o                         
  -3  -8   5        492.39        484.01        10.14 o                         
  -2  -8   5        124.83        120.40         5.37 o                         
  -1  -8   5        221.82        225.46         5.75 o                         
   0  -8   5         57.35         57.29         2.97 o                         
   1  -8   5        247.21        234.01         4.43 o                         
   2  -8   5         70.63         59.19         3.09 o                         
   3  -8   5        639.97        607.22        27.60 o                         
   4  -8   5        301.68        287.70         5.72 o                         
   5  -8   5        592.82        624.45        11.36 o                         
   6  -8   5        504.36        508.89         8.93 o                         
   7  -8   5         50.20         48.27         3.87 o                         
   8  -8   5          8.61         10.48         3.37 o                         
   9  -8   5          5.18         -0.09         3.72 o                         
  -9  -7   5         35.79         46.86        10.19 o                         
  -8  -7   5         41.58         47.98        16.94 o                         
  -7  -7   5         15.79          9.35         6.47 o                         
  -6  -7   5         81.71         81.01         7.57 o                         
  -5  -7   5        493.60        515.24        15.57 o                         
  -4  -7   5         14.50         15.75         3.60 o                         
  -3  -7   5       1109.81       1149.20        16.39 o                         
  -2  -7   5       1170.80       1218.93        16.25 o                         
  -1  -7   5         54.46         47.71         3.08 o                         
   0  -7   5         32.65         38.25         2.91 o                         
   1  -7   5         67.40         57.26         2.14 o                         
   2  -7   5        121.08        111.88         3.88 o                         
   3  -7   5         69.25         60.76         3.14 o                         
   4  -7   5        492.46        482.40         9.76 o                         
   5  -7   5        176.61        158.00         3.78 o                         
   6  -7   5         68.34         71.70         4.36 o                         
   7  -7   5        249.84        255.64         7.60 o                         
   8  -7   5          0.32         -0.98         2.89 o                         
   9  -7   5          0.05          0.11         4.37 o                         
  -9  -6   5          7.29         14.30         8.14 o                         
  -8  -6   5         56.52         76.45        15.21 o                         
  -7  -6   5         25.75         18.21         7.06 o                         
  -6  -6   5         49.80         43.99         5.52 o                         
  -5  -6   5        113.61        100.99         6.27 o                         
  -4  -6   5       1097.21       1159.05        16.78 o                         
  -3  -6   5         36.97         36.85         3.37 o                         
  -2  -6   5        789.48        802.89        11.88 o                         
  -1  -6   5          4.86          6.10         1.68 o                         
   0  -6   5         46.28         47.52         2.67 o                         
   1  -6   5        893.13        976.26        11.30 o                         
   2  -6   5        939.23        978.22        16.19 o                         
   3  -6   5        201.10        172.06         5.65 o                         
   4  -6   5         48.19         57.15         3.99 o                         
   5  -6   5        587.58        603.82         9.33 o                         
   6  -6   5         90.62         77.10         7.41 o                         
   7  -6   5         53.79         62.91         5.28 o                         
   8  -6   5         57.82         69.46         9.06 o                         
   9  -6   5         24.27         22.69         5.94 o                         
  10  -6   5         14.86         -0.52         6.12 o                         
 -10  -5   5         40.97         37.95        14.43 o                         
  -9  -5   5          5.09         17.25         8.21 o                         
  -8  -5   5          6.95          4.87         6.74 o                         
  -7  -5   5         83.32         86.38        10.31 o                         
  -6  -5   5        184.45        189.87         9.02 o                         
  -5  -5   5         35.70         32.79         3.95 o                         
  -4  -5   5       1761.10       1794.22        22.06 o                         
  -3  -5   5       1295.96       1260.27        16.54 o                         
  -2  -5   5         26.37         28.83         2.82 o                         
  -1  -5   5        222.03        269.50         6.06 o                         
   0  -5   5        484.71        491.93         7.57 o                         
   1  -5   5        996.96       1133.37        12.92 o                         
   2  -5   5         23.32         19.56         2.32 o                         
   3  -5   5       1334.71       1348.18        22.29 o                         
   4  -5   5        475.93        465.71         7.36 o                         
   5  -5   5        226.03        230.79         5.78 o                         
   6  -5   5        206.29        237.10         7.78 o                         
   7  -5   5        147.82        156.17         7.66 o                         
   8  -5   5         37.46         34.51         5.01 o                         
   9  -5   5         54.37         48.49         7.87 o                         
  10  -5   5         15.53          7.36         5.85 o                         
 -10  -4   5         32.13         41.72        14.43 o                         
  -9  -4   5         37.67         36.76         8.96 o                         
  -8  -4   5         23.85         26.49         7.90 o                         
  -7  -4   5          0.12          2.64         8.31 o                         
  -6  -4   5         24.92         23.21         3.92 o                         
  -4  -4   5       1176.76       1292.20        17.00 o                         
  -3  -4   5        312.79        236.63         5.49 o                         
  -2  -4   5       1503.13       1435.18        18.92 o                         
  -1  -4   5        453.01        513.06         8.64 o                         
   0  -4   5        590.13        619.55         8.83 o                         
   1  -4   5         74.83         76.10         2.37 o                         
   2  -4   5        292.46        291.39         4.79 o                         
   3  -4   5        308.30        266.52         5.05 o                         
   4  -4   5        400.93        357.39         6.84 o                         
   5  -4   5        560.92        556.74        11.46 o                         
   6  -4   5         15.60         11.34         2.97 o                         
   7  -4   5        492.34        495.06        19.03 o                         
   8  -4   5        569.28        575.08        19.30 o                         
   9  -4   5          5.27          6.25         5.21 o                         
  10  -4   5          3.73          8.31         6.43 o                         
 -10  -3   5          0.22         -2.51         7.84 o                         
  -9  -3   5         63.84         60.85        14.43 o                         
  -8  -3   5        116.34        145.71        13.52 o                         
  -7  -3   5        170.75        188.85        34.97 o                         
  -6  -3   5          1.95          6.20         3.56 o                         
  -5  -3   5        329.24        305.05        13.32 o                         
  -4  -3   5        741.72        607.67        27.71 o                         
  -3  -3   5       3719.47       4076.44        40.36 o                         
  -2  -3   5          3.32          1.58         1.66 o                         
  -1  -3   5        357.29        362.48         6.92 o                         
   0  -3   5         38.41         45.76         3.00 o                         
   1  -3   5         27.15         33.54         2.01 o                         
   2  -3   5       2633.58       2836.60        26.89 o                         
   3  -3   5        285.53        284.72         5.69 o                         
   4  -3   5        142.54        153.19         4.64 o                         
   5  -3   5        174.37        153.67         5.40 o                         
   6  -3   5        548.57        614.51        14.06 o                         
   7  -3   5          3.15          3.42         3.26 o                         
   8  -3   5         55.26         46.83         7.84 o                         
   9  -3   5         56.22         54.14         8.54 o                         
  10  -3   5          2.39         -2.58         5.75 o                         
 -10  -2   5          4.18          9.72        10.04 o                         
  -9  -2   5         64.84         56.14        13.80 o                         
  -8  -2   5          0.20          1.25         5.10 o                         
  -7  -2   5        236.05        227.83        11.26 o                         
  -6  -2   5        612.23        653.15        16.60 o                         
  -5  -2   5        370.45        409.82         8.06 o                         
  -4  -2   5         13.79          3.77         2.95 o                         
  -3  -2   5       4268.56       4007.02        78.94 o                         
  -2  -2   5       1736.38       1840.60        19.99 o                         
  -1  -2   5        501.32        484.19        10.64 o                         
   0  -2   5        237.55        222.24        10.63 o                         
   1  -2   5       1245.61       1274.68        15.52 o                         
   2  -2   5       1471.24       1548.76        18.46 o                         
   3  -2   5          4.66          2.85         1.53 o                         
   4  -2   5        223.06        183.81         6.34 o                         
   5  -2   5          0.41          3.00         2.06 o                         
   6  -2   5        675.83        717.21        15.99 o                         
   7  -2   5        248.20        245.91        12.42 o                         
   8  -2   5         25.87         23.17         6.59 o                         
   9  -2   5         26.56         24.73         7.68 o                         
  10  -2   5         23.78          9.90         7.09 o                         
 -10  -1   5          4.88         -5.96         8.78 o                         
  -9  -1   5          4.18         -1.57         7.53 o                         
  -8  -1   5        178.43        206.75        14.78 o                         
  -7  -1   5         12.65          5.29         3.87 o                         
  -6  -1   5         25.33         21.68         4.37 o                         
  -5  -1   5        647.74        701.78        10.51 o                         
  -4  -1   5       2889.74       3170.47        37.23 o                         
  -2  -1   5      13175.50      14134.77       124.50 o                         
  -1  -1   5        589.33        589.67         8.43 o                         
   0  -1   5        533.98        646.64        10.96 o                         
   1  -1   5        417.93        482.16         8.15 o                         
   2  -1   5        528.67        553.70         9.21 o                         
   3  -1   5        172.01        172.87         6.47 o                         
   4  -1   5        936.58       1039.57        15.72 o                         
   5  -1   5        495.57        517.06        10.93 o                         
   6  -1   5          5.73          4.46         3.23 o                         
   7  -1   5        173.69        196.70        12.33 o                         
   8  -1   5        111.97        127.04        22.90 o                         
   9  -1   5         76.54         95.87        11.51 o                         
  10  -1   5         25.32         17.56        11.29 o                         
 -10   0   5         19.13          6.27         9.41 o                         
  -9   0   5          4.61          3.45         8.78 o                         
  -8   0   5         41.54         38.26         6.08 o                         
  -7   0   5         82.11        107.88         8.14 o                         
  -6   0   5        201.60        209.29        10.39 o                         
  -5   0   5          6.90          6.48         1.49 o                         
  -4   0   5        128.99        110.21         5.97 o                         
  -3   0   5        595.91        594.93         9.47 o                         
  -1   0   5        749.54        798.87        10.51 o                         
   0   0   5        117.33        107.47         3.26 o                         
   1   0   5         44.31         38.89         2.84 o                         
   2   0   5        115.26        131.22         4.69 o                         
   3   0   5       1413.10       1255.37        17.93 o                         
   4   0   5        324.51        285.15         9.42 o                         
   5   0   5        397.21        413.46        10.10 o                         
   6   0   5        427.95        468.89        16.73 o                         
   7   0   5        201.55        205.76        13.97 o                         
   8   0   5         50.47         53.01         8.52 o                         
   9   0   5         36.38         47.99        13.49 o                         
 -11   1   5         15.94         25.09        12.23 o                         
 -10   1   5          7.69          2.20         9.10 o                         
  -9   1   5        114.59        103.50        16.00 o                         
  -8   1   5         30.11         25.83         6.42 o                         
  -7   1   5        254.48        295.51        11.22 o                         
  -6   1   5        500.59        547.58        12.15 o                         
  -5   1   5        207.07        216.40         6.65 o                         
  -4   1   5          2.77          4.28         2.14 o                         
  -3   1   5       3557.48       3736.65        37.05 o                         
  -2   1   5      13238.63      13994.36       123.57 o                         
   0   1   5       1305.99       1357.60        15.76 o                         
   1   1   5         66.30         64.07         7.03 o                         
   2   1   5        136.36        140.56         5.12 o                         
   3   1   5          0.57          1.09         2.04 o                         
   4   1   5       1484.71       1435.77        21.01 o                         
   5   1   5        222.24        204.27         7.51 o                         
   6   1   5         40.25         40.62         5.60 o                         
   7   1   5        185.46        193.00        16.78 o                         
   8   1   5         55.85         67.60         9.75 o                         
   9   1   5          0.01          0.31         9.10 o                         
 -11   2   5         27.48         23.21        12.23 o                         
 -10   2   5          2.05          3.45         8.47 o                         
  -9   2   5          1.32          6.06         5.49 o                         
  -8   2   5          0.86         -1.44         4.37 o                         
  -7   2   5         75.66         78.99         9.67 o                         
  -6   2   5          6.47         13.38         3.15 o                         
  -5   2   5        689.89        698.05        10.75 o                         
  -4   2   5       1856.80       1969.33        22.17 o                         
  -3   2   5       1233.06       1291.62        17.95 o                         
  -2   2   5       2917.42       3025.13        30.69 o                         
  -1   2   5       3414.46       3265.48        55.66 o                         
   0   2   5          3.07          2.35         2.31 o                         
   1   2   5         39.33         62.35         5.28 o                         
   2   2   5       1734.00       1701.06        20.43 o                         
   3   2   5        545.52        528.50        12.73 o                         
   4   2   5         32.24         38.87         4.05 o                         
   5   2   5         46.45         57.04         5.85 o                         
   6   2   5         20.14         12.64         4.24 o                         
   7   2   5         22.11         19.57         6.41 o                         
   8   2   5        152.46        171.25        21.01 o                         
   9   2   5          2.65          5.02         9.72 o                         
 -10   3   5         15.97         11.29        10.04 o                         
  -9   3   5          3.27         -2.76         4.64 o                         
  -8   3   5         12.08         23.47         6.07 o                         
  -7   3   5        214.13        245.47        10.31 o                         
  -6   3   5        319.21        348.70         7.07 o                         
  -5   3   5         44.47         44.69         3.23 o                         
  -4   3   5        378.67        413.22         7.94 o                         
  -3   3   5       1809.77       1851.99        23.67 o                         
  -2   3   5        102.39        112.24         4.39 o                         
  -1   3   5        607.52        619.38         9.72 o                         
   0   3   5       2616.49       2818.37        77.63 o                         
   1   3   5         13.16          6.43         3.26 o                         
   2   3   5          8.12          7.76         2.36 o                         
   3   3   5        300.76        310.36         9.46 o                         
   4   3   5       2830.63       2794.31        42.22 o                         
   5   3   5         86.94         97.69         8.68 o                         
   6   3   5        651.31        734.01        19.06 o                         
   7   3   5         39.67         40.77        11.60 o                         
   8   3   5          4.10          3.14         8.78 o                         
   9   3   5         29.12         22.58        12.55 o                         
 -10   4   5          4.76         10.19         6.65 o                         
  -9   4   5         24.33         18.38         7.53 o                         
  -8   4   5         73.95         81.94         9.15 o                         
  -7   4   5         10.79         12.86         4.88 o                         
  -6   4   5        172.30        189.11         6.46 o                         
  -5   4   5        740.46        817.59        12.50 o                         
  -4   4   5         28.86         32.34         2.93 o                         
  -3   4   5       1010.18       1069.34        14.47 o                         
  -2   4   5        628.39        564.60         8.78 o                         
  -1   4   5        326.22        294.83         6.64 o                         
   0   4   5        580.04        597.70        10.18 o                         
   1   4   5        903.34        856.87        20.96 o                         
   2   4   5        118.75        119.38         6.17 o                         
   3   4   5          1.81          1.37         2.23 o                         
   4   4   5         23.82         21.37         4.89 o                         
   5   4   5         90.35         92.49         7.64 o                         
   6   4   5          8.28          6.02         8.63 o                         
   7   4   5         12.29         16.62        10.98 o                         
   8   4   5        125.32        149.61        21.64 o                         
   9   4   5          5.81         12.86        12.23 o                         
 -10   5   5         31.09         30.84         7.97 o                         
  -9   5   5          5.11         -0.85         5.09 o                         
  -8   5   5         14.08         14.35         6.12 o                         
  -7   5   5         92.38         97.55         9.57 o                         
  -6   5   5          1.26          3.25         2.01 o                         
  -5   5   5        216.83        236.57         6.88 o                         
  -4   5   5         77.88         84.13         4.57 o                         
  -3   5   5        372.11        370.04         7.85 o                         
  -2   5   5         50.60         42.29         3.35 o                         
  -1   5   5       4295.65       4525.24        45.23 o                         
   0   5   5       2973.23       3292.89        31.85 o                         
   1   5   5         63.10         49.31         4.15 o                         
   3   5   5        372.84        367.37        10.09 o                         
   4   5   5          0.14         -2.02         3.38 o                         
   5   5   5        145.98        142.74        13.96 o                         
   6   5   5         80.86         79.04        10.75 o                         
   7   5   5         16.44         14.43        10.66 o                         
   8   5   5         12.47         15.68        11.29 o                         
 -10   6   5          3.75          1.88         5.99 o                         
  -9   6   5         87.34         95.92        14.90 o                         
  -8   6   5          1.88          3.21         4.59 o                         
  -7   6   5         29.04         41.69        14.27 o                         
  -6   6   5        323.21        342.66         9.30 o                         
  -5   6   5         80.66         81.07         5.16 o                         
  -4   6   5         15.32         11.92         2.37 o                         
  -3   6   5        735.85        722.28        13.68 o                         
  -2   6   5       1128.61       1127.83        15.80 o                         
  -1   6   5         11.26         10.82         2.68 o                         
   0   6   5       1033.56       1026.76        18.83 o                         
   1   6   5        402.91        428.04        10.34 o                         
   2   6   5          4.12          1.56         2.34 o                         
   3   6   5         66.09         69.22         8.74 o                         
   4   6   5        472.69        476.70        19.92 o                         
   5   6   5        388.61        344.92        17.29 o                         
   6   6   5         84.35         80.26        11.25 o                         
   7   6   5        106.28         91.27        16.94 o                         
   8   6   5         10.73         13.80        11.60 o                         
 -10   7   5          4.24         15.35         6.93 o                         
  -9   7   5          5.11          9.42         5.65 o                         
  -8   7   5          9.64         10.57         5.31 o                         
  -7   7   5         33.55         34.86         6.43 o                         
  -6   7   5          6.84          5.17         2.76 o                         
  -5   7   5          1.00          1.81         2.46 o                         
  -4   7   5        226.25        246.15         7.62 o                         
  -3   7   5        129.72        125.26         5.44 o                         
  -2   7   5        700.43        716.05        13.36 o                         
  -1   7   5        574.82        578.07        14.35 o                         
   0   7   5          1.11          0.59         2.28 o                         
   1   7   5        283.94        281.55        10.56 o                         
   2   7   5        472.06        493.80        14.41 o                         
   3   7   5         30.24         23.37         6.21 o                         
   4   7   5         34.22         21.66         7.09 o                         
   5   7   5        460.15        482.28        20.74 o                         
   6   7   5        179.14        194.72        16.94 o                         
   7   7   5          1.71         -3.65         7.48 o                         
 -10   8   5        113.74        106.29        14.58 o                         
  -9   8   5         60.98         53.72        10.66 o                         
  -8   8   5         30.90         40.75         7.28 o                         
  -7   8   5          4.55          1.23         4.10 o                         
  -6   8   5        167.76        189.18        11.37 o                         
  -5   8   5          0.21          0.08         2.82 o                         
  -4   8   5        371.11        381.36        18.25 o                         
  -3   8   5        300.14        285.53         8.56 o                         
  -2   8   5          0.56         -0.80         2.30 o                         
  -1   8   5        418.58        437.14        10.80 o                         
   0   8   5        614.90        661.03        14.44 o                         
   1   8   5        223.62        223.55        10.05 o                         
   2   8   5          4.32          6.30         4.14 o                         
   3   8   5        623.55        565.76        30.89 o                         
   4   8   5        400.64        402.52        19.18 o                         
   5   8   5         36.91         31.01         8.62 o                         
   6   8   5         54.44         45.14         9.73 o                         
   7   8   5          3.01         -0.14         6.98 o                         
  -9   9   5          5.86         10.78         5.80 o                         
  -8   9   5         27.96         27.88         6.52 o                         
  -7   9   5          0.98         -0.47         3.99 o                         
  -6   9   5         59.20         73.97        15.53 o                         
  -5   9   5        350.38        360.32        11.71 o                         
  -4   9   5          0.19         -2.38         2.38 o                         
  -3   9   5        705.37        761.63        17.32 o                         
  -2   9   5        327.57        305.79        13.40 o                         
  -1   9   5        102.93        113.75         7.89 o                         
   0   9   5        114.77        121.26         8.50 o                         
   1   9   5        346.72        383.00        13.29 o                         
   2   9   5          9.11          8.78         6.21 o                         
   3   9   5        173.97        162.46        13.97 o                         
   4   9   5        125.81        106.18        13.96 o                         
   5   9   5         96.07         94.52        30.11 o                         
   6   9   5          1.27          3.19         7.65 o                         
   7   9   5         65.34         74.82        14.11 o                         
  -9  10   5          4.07          3.77         5.31 o                         
  -8  10   5         19.33         23.30         6.32 o                         
  -7  10   5         75.63         73.78         8.64 o                         
  -6  10   5          0.04         -3.92         3.99 o                         
  -5  10   5        116.54        125.68        10.31 o                         
  -4  10   5        601.33        623.80        23.22 o                         
  -3  10   5        295.82        309.25        14.05 o                         
  -2  10   5         39.56         49.39         7.31 o                         
  -1  10   5        679.19        701.86        17.71 o                         
   0  10   5        263.73        257.47        14.42 o                         
   1  10   5         74.02         61.58         7.16 o                         
   2  10   5        711.89        740.66        24.83 o                         
   3  10   5        165.10        178.79        20.23 o                         
   4  10   5         19.78         13.93         7.53 o                         
   5  10   5          6.97          3.81         9.41 o                         
   6  10   5         33.32         25.23         9.55 o                         
  -9  11   5         39.48         38.90         7.76 o                         
  -8  11   5          0.05          0.47         4.88 o                         
  -7  11   5         48.78         48.40         7.75 o                         
  -6  11   5         22.56         20.78        10.82 o                         
  -5  11   5         57.07         53.87         7.54 o                         
  -4  11   5        255.86        261.41        10.85 o                         
  -3  11   5         34.92         37.45         6.65 o                         
  -2  11   5        109.95        110.51        10.53 o                         
  -1  11   5        217.65        247.71        39.36 o                         
   0  11   5        233.96        240.59        14.78 o                         
   1  11   5        246.61        276.95        24.15 o                         
   2  11   5         13.88         22.62         7.31 o                         
   3  11   5         63.63        102.47        15.53 o                         
   4  11   5        225.52        207.01        17.45 o                         
   5  11   5          4.61         10.61         8.30 o                         
  -8  12   5         40.94         43.45        18.51 o                         
  -7  12   5         20.49         24.87         6.64 o                         
  -6  12   5         86.54         75.89         8.98 o                         
  -5  12   5         30.20         36.79         6.90 o                         
  -4  12   5         32.43         33.12         5.66 o                         
  -3  12   5         15.68         21.13         6.52 o                         
  -2  12   5        294.21        275.53        15.19 o                         
  -1  12   5         86.90        100.90        10.74 o                         
   0  12   5         21.19          4.10         5.65 o                         
   1  12   5        111.52        136.44        19.45 o                         
   2  12   5         18.86         34.19        13.49 o                         
   3  12   5          2.33         -2.51        10.04 o                         
   4  12   5          1.29          8.15        11.92 o                         
   5  12   5         16.68          0.31        11.92 o                         
  -7  13   5         10.50         13.42         6.10 o                         
  -6  13   5         23.52         14.46        11.45 o                         
  -5  13   5          4.11          4.69         5.40 o                         
  -4  13   5         34.91         32.65         5.97 o                         
  -3  13   5        107.05         99.03        10.84 o                         
  -2  13   5          7.46         11.29         6.21 o                         
  -1  13   5        143.76        129.93        12.52 o                         
   0  13   5         59.96         98.49        17.88 o                         
   1  13   5         17.89         29.80        12.23 o                         
   2  13   5         60.86         61.16        16.31 o                         
   3  13   5         16.41          8.15        11.92 o                         
   4  13   5          0.05          5.33        12.86 o                         
  -7  14   5          6.94         -0.10         5.27 o                         
  -6  14   5          9.53          3.22         8.31 o                         
  -5  14   5          4.90          1.59         5.21 o                         
  -4  14   5          0.46         -2.50         3.84 o                         
  -3  14   5        132.30        120.71        17.56 o                         
  -2  14   5         43.15         57.34        17.09 o                         
  -1  14   5          5.39          3.76         9.10 o                         
   0  14   5          4.78         -4.70         9.41 o                         
   1  14   5         55.76         66.49        16.94 o                         
   2  14   5         17.44          0.63        11.60 o                         
   3  14   5          0.24         -5.65        11.29 o                         
  -5  15   5         54.40         63.07        15.68 o                         
  -4  15   5         16.99         20.82         5.87 o                         
  -3  15   5          5.52         -0.31         6.21 o                         
  -2  15   5         68.12         77.89        15.21 o                         
  -1  15   5         26.75         28.86        12.23 o                         
   0  15   5          5.51         -5.02        10.04 o                         
   1  15   5         40.70         24.78        13.17 o                         
  -3  16   5         38.60         39.15         9.19 o                         
  -2  16   5         16.16         13.80        10.98 o                         
  -1  16   5         13.64         22.90        12.23 o                         
   1 -18   6          3.45          2.56         7.06 o                         
   2 -18   6         49.47         53.60         7.43 o                         
  -2 -17   6          1.79         -5.54         5.54 o                         
  -1 -17   6         72.75         67.17        10.09 o                         
   0 -17   6         39.87         39.25         8.00 o                         
   1 -17   6         26.02         22.88         5.98 o                         
   2 -17   6         13.99         12.42         3.87 o                         
   3 -17   6         17.90         19.34         3.74 o                         
   4 -17   6          2.53         -0.78         3.10 o                         
  -3 -16   6         15.49         21.01        11.29 o                         
  -2 -16   6         33.78         31.50         7.87 o                         
  -1 -16   6         18.51         28.30         7.00 o                         
   0 -16   6          0.04         -1.05         4.59 o                         
   1 -16   6         40.06         42.91         5.38 o                         
   2 -16   6          0.28          1.13         2.91 o                         
   3 -16   6          2.01         -1.50         2.44 o                         
   4 -16   6         51.29         57.54         4.99 o                         
   5 -16   6         11.27         12.46         2.63 o                         
  -4 -15   6         36.71         13.17        11.29 o                         
  -3 -15   6         66.70         81.61        10.81 o                         
  -2 -15   6         36.35         38.57         6.82 o                         
  -1 -15   6        123.02        131.17        12.26 o                         
   0 -15   6         28.30         32.62         5.65 o                         
   1 -15   6         46.16         43.13         4.62 o                         
   2 -15   6         27.58         33.48         3.98 o                         
   3 -15   6        124.03        127.63         5.27 o                         
   4 -15   6          5.79          3.14         2.16 o                         
  -5 -14   6          0.33         -3.43         6.29 o                         
  -4 -14   6         11.75          2.22         6.74 o                         
  -3 -14   6         14.65         26.38         9.54 o                         
  -2 -14   6        143.07        141.06        13.07 o                         
  -1 -14   6         13.70         15.77         4.89 o                         
   0 -14   6        210.42        237.18         9.09 o                         
   1 -14   6         76.18         85.33         7.70 o                         
   2 -14   6          7.06          7.99         3.94 o                         
   3 -14   6         79.67         82.64         5.03 o                         
   4 -14   6        230.85        268.17        28.54 o                         
   5 -14   6         51.66         30.42        12.55 o                         
   6 -14   6         21.25          8.15         9.72 o                         
   7 -14   6          9.92         -8.15         8.47 o                         
  -6 -13   6          3.44          5.02        11.29 o                         
  -5 -13   6        132.75        126.83        14.05 o                         
  -4 -13   6         19.33         18.68        14.27 o                         
  -3 -13   6          0.16         -4.04         4.04 o                         
  -2 -13   6        204.59        220.81        11.82 o                         
  -1 -13   6         55.21         61.98         5.70 o                         
   0 -13   6         17.18         17.83         3.53 o                         
   1 -13   6          1.23          0.46         2.31 o                         
   2 -13   6         21.27         24.91         2.99 o                         
   3 -13   6         96.15         99.95         3.70 o                         
   4 -13   6         78.35         92.53        16.62 o                         
   5 -13   6        275.33        309.57        25.72 o                         
   6 -13   6         20.44         33.87        12.23 o                         
   7 -13   6          0.78          1.25         9.41 o                         
   8 -13   6         50.65         57.32         7.68 o                         
  -7 -12   6         12.71         10.04        11.29 o                         
  -6 -12   6         44.96         46.73        15.68 o                         
  -5 -12   6          5.78          0.59         5.98 o                         
  -4 -12   6        298.16        308.50        14.09 o                         
  -3 -12   6        585.63        602.77        18.07 o                         
  -2 -12   6          2.41          1.61         3.83 o                         
  -1 -12   6         55.32         52.43         5.08 o                         
   0 -12   6        122.08        116.20        11.00 o                         
   1 -12   6         13.22         13.89         2.78 o                         
   2 -12   6        166.37        152.30         5.01 o                         
   3 -12   6        488.63        506.41        13.52 o                         
   4 -12   6        116.58        106.95        17.56 o                         
   5 -12   6         16.17         20.39         9.72 o                         
   6 -12   6        132.21        138.32        19.76 o                         
   7 -12   6          2.06          1.72         1.83 o                         
   8 -12   6          2.37          5.56         2.99 o                         
  -7 -11   6          0.52          0.00        10.35 o                         
  -6 -11   6         99.01        116.99        19.45 o                         
  -5 -11   6         43.59         42.43         8.84 o                         
  -4 -11   6          8.21         12.71         5.05 o                         
  -3 -11   6        105.92         93.00         8.21 o                         
  -2 -11   6         21.06         20.32         3.81 o                         
  -1 -11   6         15.49         17.39         3.42 o                         
   0 -11   6        468.92        442.23        10.13 o                         
   1 -11   6        279.72        269.66         7.10 o                         
   2 -11   6         73.00         75.62         3.41 o                         
   3 -11   6        116.18        116.21         8.91 o                         
   4 -11   6        303.10        371.36        25.72 o                         
   5 -11   6        273.49        255.31        21.64 o                         
   6 -11   6          4.14          0.00         7.21 o                         
   7 -11   6         39.57         42.23         3.69 o                         
   8 -11   6          2.68          1.39         2.72 o                         
  -8 -10   6        110.47        137.69        23.52 o                         
  -7 -10   6         64.44         56.08        10.70 o                         
  -6 -10   6         12.46          4.77         4.79 o                         
  -5 -10   6        184.62        185.95        11.53 o                         
  -4 -10   6        711.71        783.99        17.04 o                         
  -3 -10   6          1.33          4.80         3.29 o                         
  -2 -10   6         98.17        111.05         6.66 o                         
  -1 -10   6        410.82        447.73        10.66 o                         
   0 -10   6         57.16         57.58         4.23 o                         
   1 -10   6        757.52        734.88        10.44 o                         
   2 -10   6        423.99        393.69         5.81 o                         
   3 -10   6         15.22         15.01         1.92 o                         
   4 -10   6          0.08         -2.51         6.90 o                         
   5 -10   6        260.24        301.73        22.90 o                         
   6 -10   6         79.18         89.77         8.78 o                         
   7 -10   6          0.76          4.08         2.04 o                         
   8 -10   6         36.45         37.18         4.03 o                         
   9 -10   6         83.79         94.29         7.07 o                         
  -8  -9   6          0.71          1.58         7.23 o                         
  -7  -9   6          4.98          4.77         6.74 o                         
  -6  -9   6        154.74        160.20        10.87 o                         
  -5  -9   6         50.79         49.34         6.90 o                         
  -4  -9   6          0.39          1.77         3.06 o                         
  -3  -9   6        579.20        597.82        12.08 o                         
  -2  -9   6        587.14        640.44        11.60 o                         
  -1  -9   6        179.18        160.20         5.32 o                         
   0  -9   6       1227.34       1248.96        17.88 o                         
   1  -9   6          1.41          1.85         1.48 o                         
   2  -9   6         23.45         18.39         2.45 o                         
   3  -9   6         28.90         28.50         2.45 o                         
   4  -9   6         24.99         37.64         9.41 o                         
   5  -9   6          2.12          1.72         1.80 o                         
   6  -9   6        295.08        302.20         6.42 o                         
   7  -9   6        238.83        237.95         6.87 o                         
   8  -9   6         12.79          9.13         3.93 o                         
   9  -9   6          1.53         -0.86         3.40 o                         
  -9  -8   6         71.74         79.01        12.81 o                         
  -8  -8   6         43.28         43.77         9.82 o                         
  -7  -8   6          1.28          0.47         6.25 o                         
  -6  -8   6         65.16         74.71         9.62 o                         
  -5  -8   6        159.46        160.80         9.08 o                         
  -4  -8   6        112.45        108.35         6.88 o                         
  -3  -8   6          0.43          0.24         2.17 o                         
  -2  -8   6        233.47        221.18         6.56 o                         
  -1  -8   6        978.06       1025.26        14.07 o                         
   0  -8   6        159.05        153.60         5.84 o                         
   1  -8   6        203.03        168.83         4.04 o                         
   2  -8   6        189.60        187.84         5.75 o                         
   3  -8   6        384.55        358.12         7.65 o                         
   4  -8   6        406.14        414.68        14.58 o                         
   5  -8   6       1554.31       1633.60        21.70 o                         
   6  -8   6         88.13         82.17         5.54 o                         
   7  -8   6         66.68         66.78         4.63 o                         
   8  -8   6         46.23         43.19         5.45 o                         
   9  -8   6          2.53          0.92         4.20 o                         
  -9  -7   6          0.06         10.79         8.26 o                         
  -8  -7   6         28.08         21.42        12.86 o                         
  -7  -7   6        109.12        112.39        12.68 o                         
  -6  -7   6         62.29         59.68         6.74 o                         
  -5  -7   6         32.41         29.09         4.19 o                         
  -4  -7   6        894.54        914.68        16.99 o                         
  -3  -7   6        389.08        414.13         9.12 o                         
  -2  -7   6        472.22        457.28         8.96 o                         
  -1  -7   6         91.21        135.46         6.83 o                         
   0  -7   6         55.59         75.96         5.70 o                         
   1  -7   6         13.72         19.24         1.76 o                         
   2  -7   6        852.63        794.30        14.63 o                         
   3  -7   6        164.06        151.18         5.10 o                         
   4  -7   6         13.19         14.51         2.54 o                         
   5  -7   6         69.11         69.95         3.64 o                         
   6  -7   6        340.44        345.36        12.93 o                         
   7  -7   6         14.60         11.67         3.19 o                         
   8  -7   6         16.38         14.35         3.79 o                         
   9  -7   6         10.35         13.15         5.43 o                         
  -9  -6   6         27.50         32.76         8.88 o                         
  -8  -6   6          4.92          6.56         7.23 o                         
  -7  -6   6         65.84         62.36         9.28 o                         
  -6  -6   6         46.10         50.61         6.02 o                         
  -5  -6   6        431.69        423.32        13.05 o                         
  -4  -6   6         28.24         21.97         3.02 o                         
  -3  -6   6       1141.76       1186.44        16.56 o                         
  -2  -6   6       2057.55       2102.90        23.97 o                         
  -1  -6   6        156.71        189.25         5.42 o                         
   0  -6   6       1442.99       1409.25        17.70 o                         
   1  -6   6       1075.24       1109.28        13.56 o                         
   2  -6   6        127.90        142.34         2.73 o                         
   3  -6   6        157.41        150.21         3.75 o                         
   4  -6   6        312.65        312.19         5.71 o                         
   5  -6   6         31.08         32.59         3.07 o                         
   6  -6   6         19.46         20.81         3.25 o                         
   7  -6   6        310.69        319.24        10.02 o                         
   8  -6   6         34.44         40.71         5.23 o                         
   9  -6   6         26.45         29.45         6.64 o                         
 -10  -5   6         17.59         11.60        10.35 o                         
  -9  -5   6         41.93         46.73        14.74 o                         
  -8  -5   6         83.02         73.36        11.12 o                         
  -7  -5   6         76.59         77.79         9.95 o                         
  -6  -5   6          0.38          0.25         3.12 o                         
  -5  -5   6        559.73        607.38        13.12 o                         
  -4  -5   6       1214.62       1278.07        19.84 o                         
  -3  -5   6         63.29         53.39         3.71 o                         
  -2  -5   6         10.41          4.48         1.91 o                         
  -1  -5   6        925.22        896.68        13.16 o                         
   0  -5   6         74.72         83.64         4.68 o                         
   1  -5   6       1518.75       1572.15        18.21 o                         
   2  -5   6        973.16        910.90        11.43 o                         
   3  -5   6          7.79          6.02         1.41 o                         
   4  -5   6         17.16         15.62         1.92 o                         
   5  -5   6        229.24        244.69         8.27 o                         
   6  -5   6         32.32         35.12         4.09 o                         
   7  -5   6         37.05         30.60         4.48 o                         
   8  -5   6        184.81        182.70        20.23 o                         
   9  -5   6         57.73         60.92         8.74 o                         
 -10  -4   6          3.07          6.59         9.72 o                         
  -9  -4   6          1.26         -5.53         5.69 o                         
  -8  -4   6         12.65          6.59         6.02 o                         
  -7  -4   6        115.87        118.78        15.68 o                         
  -6  -4   6         32.05         28.10         4.21 o                         
  -5  -4   6          8.37          4.27         2.21 o                         
  -4  -4   6        329.61        326.93         7.71 o                         
  -3  -4   6       1423.00       1460.88        20.56 o                         
  -2  -4   6         67.39         80.46         5.11 o                         
  -1  -4   6       1411.11       1477.41        18.84 o                         
   0  -4   6        574.29        592.53         9.26 o                         
   1  -4   6        423.45        443.98         7.18 o                         
   2  -4   6         90.43         92.26         3.19 o                         
   3  -4   6        471.67        478.55         8.09 o                         
   4  -4   6        237.16        249.95        13.05 o                         
   5  -4   6         44.99         33.05         3.67 o                         
   6  -4   6        154.29        184.74         7.84 o                         
   7  -4   6        416.34        389.72        12.13 o                         
   8  -4   6         12.74         21.59         5.87 o                         
   9  -4   6         33.09         27.91         7.18 o                         
 -10  -3   6          1.83         -6.27         8.15 o                         
  -9  -3   6         77.22        100.40        13.56 o                         
  -8  -3   6         13.21         17.28        11.92 o                         
  -7  -3   6          1.02         -0.92         5.18 o                         
  -6  -3   6        397.20        429.40        11.16 o                         
  -4  -3   6        346.76        296.50         7.10 o                         
  -3  -3   6        262.43        296.88         6.78 o                         
  -2  -3   6       1134.50       1154.78        20.35 o                         
  -1  -3   6         94.95         75.87         5.07 o                         
   0  -3   6        504.23        456.15         7.94 o                         
   1  -3   6       1679.18       1614.51        19.16 o                         
   2  -3   6       4160.41       4731.28        56.61 o                         
   3  -3   6         33.88         30.38         2.19 o                         
   4  -3   6        201.14        191.32         5.70 o                         
   5  -3   6        157.71        155.34         6.88 o                         
   6  -3   6         40.99         21.05         4.03 o                         
   7  -3   6        237.40        253.17        12.53 o                         
   8  -3   6         71.76         81.14        21.48 o                         
   9  -3   6         12.39         10.22         5.98 o                         
 -10  -2   6         13.91         20.70        11.92 o                         
  -9  -2   6          2.00          1.57         7.84 o                         
  -8  -2   6        201.83        256.40        16.30 o                         
  -7  -2   6        151.69        156.72        12.64 o                         
  -6  -2   6         48.97         47.57         3.48 o                         
  -5  -2   6          1.04          1.65         1.91 o                         
  -3  -2   6        674.54        651.89        11.78 o                         
  -2  -2   6        845.57       1007.89        13.20 o                         
  -1  -2   6        969.48        935.73        13.63 o                         
   0  -2   6        769.09        774.40        11.48 o                         
   1  -2   6        933.21        955.89        13.21 o                         
   2  -2   6       1388.82       1448.06        16.35 o                         
   3  -2   6        166.36        133.24         4.69 o                         
   4  -2   6         10.09          6.45         2.35 o                         
   5  -2   6         81.04         88.81         6.15 o                         
   6  -2   6        349.77        349.39        11.34 o                         
   7  -2   6          2.68          2.87         4.59 o                         
   8  -2   6         44.86         33.48         6.98 o                         
   9  -2   6         92.83         73.03        18.51 o                         
 -10  -1   6         17.02         33.56        12.86 o                         
  -9  -1   6        100.18        101.94        17.25 o                         
  -8  -1   6          0.06         -4.64         4.64 o                         
  -7  -1   6        215.56        239.99        11.28 o                         
  -6  -1   6        204.66        214.39         9.85 o                         
  -5  -1   6        154.99        151.62         6.82 o                         
  -4  -1   6        962.70        941.70        15.54 o                         
  -2  -1   6       3879.73       4247.29        41.32 o                         
  -1  -1   6        475.89        459.56         7.73 o                         
   0  -1   6       5350.48       5548.56        57.79 o                         
   1  -1   6       2307.36       2391.29        24.80 o                         
   2  -1   6         79.93         80.12         4.44 o                         
   3  -1   6        586.26        575.58        10.61 o                         
   4  -1   6         97.11         97.46         5.16 o                         
   5  -1   6         16.80         19.94         3.98 o                         
   6  -1   6         37.89         40.50         6.43 o                         
   7  -1   6        162.18        161.57        17.56 o                         
   8  -1   6         27.46         23.72        10.98 o                         
   9  -1   6         29.96         30.19         7.95 o                         
 -10   0   6         15.35         23.21        11.29 o                         
  -9   0   6         32.15         29.17        10.98 o                         
  -8   0   6        165.97        155.20        16.47 o                         
  -7   0   6          2.36         -0.01         3.56 o                         
  -6   0   6          9.05          6.44         3.40 o                         
  -5   0   6        341.17        356.75        10.86 o                         
  -4   0   6        387.68        448.59        13.63 o                         
  -3   0   6       2711.23       2853.82        76.64 o                         
  -2   0   6       1480.74       1635.42        30.49 o                         
  -1   0   6       1101.88       1094.33        13.79 o                         
   0   0   6        125.95        112.43         3.86 o                         
   1   0   6        524.08        456.60         8.86 o                         
   2   0   6        853.38        835.22        13.37 o                         
   3   0   6       1057.72       1077.35        19.06 o                         
   4   0   6        547.03        559.19        11.55 o                         
   5   0   6        180.22        198.34         8.92 o                         
   6   0   6         63.75         51.02         9.57 o                         
   7   0   6         34.02         24.17         6.42 o                         
   8   0   6        147.04        151.43        13.52 o                         
   9   0   6          0.30          9.41        10.04 o                         
 -10   1   6         27.93         51.75        14.11 o                         
  -9   1   6         20.77         24.46         9.72 o                         
  -8   1   6          0.37          3.02         5.04 o                         
  -7   1   6        433.12        466.93        14.35 o                         
  -6   1   6         90.22         93.43         9.18 o                         
  -5   1   6          5.65          4.19         2.55 o                         
  -4   1   6        272.77        280.38        11.95 o                         
  -3   1   6       3010.70       3221.72        37.43 o                         
  -2   1   6         56.04         54.02        16.39 o                         
  -1   1   6       6120.99       6592.48        79.37 o                         
   0   1   6        281.31        368.10         7.17 o                         
   1   1   6         13.45         16.20         2.58 o                         
   2   1   6        384.88        377.68         8.66 o                         
   3   1   6        752.60        749.31        13.48 o                         
   4   1   6        577.25        648.80        13.09 o                         
   5   1   6          0.88         -0.65         2.85 o                         
   6   1   6        185.65        188.29        12.77 o                         
   7   1   6         19.49         13.62         6.74 o                         
   8   1   6          8.41          8.78         9.72 o                         
   9   1   6          2.24          1.25         9.72 o                         
 -10   2   6          9.78          8.78         9.41 o                         
  -9   2   6         15.20         20.39         9.72 o                         
  -8   2   6          0.54          0.31         4.67 o                         
  -7   2   6         55.72         45.72         5.81 o                         
  -6   2   6        385.45        414.39         8.68 o                         
  -5   2   6        450.10        428.47         8.52 o                         
  -4   2   6         74.04         65.29        10.05 o                         
  -3   2   6        179.67        211.34         6.48 o                         
  -2   2   6        728.10        708.23        10.90 o                         
  -1   2   6          0.54          0.38         1.00 o                         
   0   2   6       1681.80       1655.66        21.87 o                         
   1   2   6       1168.90       1181.34        15.56 o                         
   2   2   6         95.68        119.45         6.06 o                         
   3   2   6       1194.94       1157.88        18.42 o                         
   4   2   6       1474.02       1505.52        26.61 o                         
   5   2   6         78.42         68.74         6.50 o                         
   6   2   6         76.66         80.66         9.42 o                         
   7   2   6         66.67         34.50        10.66 o                         
   8   2   6         18.04         13.49        10.66 o                         
   9   2   6          6.22         -0.63        10.66 o                         
 -10   3   6          2.53          4.08         9.10 o                         
  -9   3   6          3.68          6.78         6.20 o                         
  -8   3   6         73.52         76.04        15.37 o                         
  -7   3   6        224.98        259.08        13.31 o                         
  -6   3   6          0.80          2.99         2.15 o                         
  -5   3   6          1.05         -0.10         1.72 o                         
  -4   3   6        209.33        180.64         5.58 o                         
  -3   3   6        336.97        390.10         9.05 o                         
  -2   3   6         17.05         12.95         2.44 o                         
  -1   3   6       1214.48       1201.17        23.12 o                         
   1   3   6        333.62        298.63         7.99 o                         
   2   3   6       1386.06       1472.16        21.40 o                         
   3   3   6        450.89        471.88        12.04 o                         
   4   3   6        627.64        614.31        15.97 o                         
   5   3   6         48.99         42.46         8.31 o                         
   6   3   6          9.09          5.05         7.84 o                         
   7   3   6          2.91          6.27         8.78 o                         
   8   3   6         55.73         41.72        14.11 o                         
 -10   4   6         11.64          9.72        10.04 o                         
  -9   4   6          6.31         15.42         6.86 o                         
  -8   4   6          0.01         -4.42         4.42 o                         
  -7   4   6        176.68        153.53        28.70 o                         
  -6   4   6        264.36        279.16        10.35 o                         
  -5   4   6          8.65          7.31         2.24 o                         
  -4   4   6          1.37          1.24         1.83 o                         
  -3   4   6          3.15          6.77         2.09 o                         
  -2   4   6        123.02        121.73         5.52 o                         
  -1   4   6       2132.62       2221.91        25.15 o                         
   0   4   6       2056.39       2143.54        27.74 o                         
   1   4   6          0.70         -0.95         1.54 o                         
   2   4   6        100.82         83.13         7.70 o                         
   3   4   6        238.19        246.70         9.80 o                         
   4   4   6        267.60        278.87        10.91 o                         
   5   4   6         33.38         39.69        10.51 o                         
   6   4   6         62.56         50.06         8.80 o                         
   7   4   6        141.24         86.88        15.68 o                         
   8   4   6         10.38         -0.94        10.66 o                         
 -10   5   6          0.16         -7.21         7.21 o                         
  -9   5   6          8.94         13.12         6.54 o                         
  -8   5   6         29.51         33.47         6.96 o                         
  -7   5   6         18.79         19.27         5.49 o                         
  -6   5   6        210.77        205.16         9.37 o                         
  -5   5   6        117.27         90.52         5.70 o                         
  -4   5   6         24.41         20.40         2.72 o                         
  -3   5   6         10.25          6.70         2.20 o                         
  -2   5   6        841.29        901.84        13.90 o                         
  -1   5   6        772.02        814.72        14.50 o                         
   0   5   6         11.76         17.49         3.08 o                         
   1   5   6        484.65        532.41        11.80 o                         
   2   5   6          3.08         -0.81         1.61 o                         
   3   5   6          7.98          8.98         3.68 o                         
   4   5   6        230.49        257.84        13.97 o                         
   5   5   6        419.99        380.56        42.50 o                         
   6   5   6          6.46          0.63         5.72 o                         
   7   5   6         62.84         55.20        14.43 o                         
   8   5   6         43.03         40.46        14.11 o                         
 -10   6   6         26.97         38.91         8.86 o                         
  -9   6   6          0.59          0.14         5.40 o                         
  -8   6   6         36.64         56.29         8.54 o                         
  -7   6   6        108.27        104.85         9.65 o                         
  -6   6   6        220.16        248.89        10.01 o                         
  -5   6   6        164.46        161.47         6.52 o                         
  -4   6   6        115.51        110.42         5.52 o                         
  -3   6   6        173.68        158.38        12.45 o                         
  -2   6   6        129.61        114.91         6.13 o                         
  -1   6   6        851.09        867.09        22.37 o                         
   0   6   6        538.41        532.43        13.86 o                         
   1   6   6         12.05          8.10         2.77 o                         
   2   6   6        262.58        242.15        32.23 o                         
   3   6   6        251.66        248.87        14.08 o                         
   4   6   6         34.74         36.21         7.69 o                         
   5   6   6        109.78        113.40        12.40 o                         
   6   6   6        351.63        367.29        19.63 o                         
   7   6   6          2.41         -8.78         8.78 o                         
 -10   7   6         34.27         22.14        10.19 o                         
  -9   7   6         33.38         32.91         7.72 o                         
  -8   7   6          0.37          1.25         4.88 o                         
  -7   7   6          1.98          0.29         4.42 o                         
  -6   7   6        256.17        282.15        13.31 o                         
  -5   7   6        163.13        173.52        10.19 o                         
  -4   7   6        148.47        142.46         7.21 o                         
  -3   7   6        346.66        344.04        16.46 o                         
  -2   7   6        932.37        954.91        16.80 o                         
  -1   7   6        185.03        193.60         7.66 o                         
   0   7   6        957.77        947.32        20.21 o                         
   1   7   6        250.69        262.55        10.58 o                         
   2   7   6         24.07         20.23         6.21 o                         
   3   7   6         32.24         25.49         9.41 o                         
   4   7   6        415.87        437.44        19.72 o                         
   5   7   6         12.80          1.77         6.76 o                         
   6   7   6         31.28         23.94         8.39 o                         
   7   7   6          2.71         -3.14        10.04 o                         
 -10   8   6         26.16         31.19         8.20 o                         
  -9   8   6          1.76          2.38         5.63 o                         
  -8   8   6         47.93         50.08         7.95 o                         
  -7   8   6         48.83         57.05         7.53 o                         
  -6   8   6         12.50         14.78         5.53 o                         
  -5   8   6        200.69        201.78        11.30 o                         
  -4   8   6         81.54         88.54         7.00 o                         
  -3   8   6         22.55         24.73         3.49 o                         
  -2   8   6        729.42        706.41        14.60 o                         
  -1   8   6        636.36        676.09        16.78 o                         
   0   8   6         45.94         47.01         5.91 o                         
   1   8   6        191.38        205.16        14.87 o                         
   2   8   6        129.42        147.13        12.33 o                         
   3   8   6          2.13         -3.65         5.12 o                         
   4   8   6         74.32         59.64        10.98 o                         
   5   8   6        135.02        140.84        14.56 o                         
   6   8   6         29.19         29.72         9.85 o                         
   7   8   6         69.77         81.86        19.45 o                         
  -9   9   6          1.43          2.96         5.53 o                         
  -8   9   6         14.53          6.03        10.51 o                         
  -7   9   6         36.47         44.95         7.65 o                         
  -6   9   6         64.56         59.81         7.97 o                         
  -5   9   6          0.44         -3.77         3.77 o                         
  -4   9   6        416.54        451.26        13.76 o                         
  -3   9   6        148.10        147.04        19.45 o                         
  -2   9   6        239.26        229.19        13.73 o                         
  -1   9   6         34.02         41.65         5.85 o                         
   0   9   6        127.28        141.06         9.55 o                         
   1   9   6         62.68         76.98         9.41 o                         
   2   9   6        224.03        236.31        16.15 o                         
   3   9   6        553.09        585.83        39.83 o                         
   4   9   6         10.01         10.18         7.59 o                         
   5   9   6          7.37          4.36         8.31 o                         
   6   9   6         79.60         81.19        13.09 o                         
  -9  10   6         20.45         23.84         7.10 o                         
  -8  10   6         12.00         16.00         6.21 o                         
  -7  10   6         30.93         22.28         6.42 o                         
  -6  10   6         30.15         36.79         6.88 o                         
  -5  10   6        171.93        185.48        28.39 o                         
  -4  10   6        103.37         94.89         7.64 o                         
  -3  10   6          0.72          2.67         4.64 o                         
  -2  10   6          9.41          8.78         5.32 o                         
  -1  10   6         61.52         69.96         7.35 o                         
   0  10   6        233.01        215.01        15.18 o                         
   1  10   6         31.90         29.24         7.16 o                         
   2  10   6         16.28         11.71        11.76 o                         
   3  10   6          0.30          8.51         6.93 o                         
   4  10   6         27.92         32.46         9.31 o                         
   5  10   6         40.98         27.32         9.85 o                         
  -8  11   6         33.18         31.15         9.72 o                         
  -7  11   6         38.02         33.46         7.21 o                         
  -6  11   6          9.50         -0.53         4.99 o                         
  -5  11   6         69.34         54.36         8.07 o                         
  -4  11   6         39.70         49.60         6.64 o                         
  -3  11   6          3.73          2.82         5.10 o                         
  -2  11   6        317.63        317.13        15.74 o                         
  -1  11   6        311.89        309.90        29.48 o                         
   0  11   6        117.19        112.99        13.49 o                         
   1  11   6        126.91        122.95        18.82 o                         
   2  11   6         81.81         77.82        19.92 o                         
   3  11   6          1.56          4.91         7.21 o                         
   4  11   6         27.72         19.67         9.20 o                         
   5  11   6          3.45         -4.68         7.75 o                         
  -8  12   6          0.02          0.92         5.53 o                         
  -7  12   6         10.04          9.10         5.77 o                         
  -6  12   6          0.59          3.01         5.04 o                         
  -5  12   6         11.22          7.99         5.63 o                         
  -4  12   6         84.08         75.12         7.91 o                         
  -3  12   6         40.51         53.13         8.64 o                         
  -2  12   6          4.54          1.88         5.32 o                         
  -1  12   6         63.46         74.55        10.23 o                         
   0  12   6        106.00         99.43        16.62 o                         
   1  12   6         60.28         63.98        15.68 o                         
   2  12   6          0.36          4.08         9.41 o                         
   3  12   6         72.01         86.88        18.19 o                         
   4  12   6          5.73         -6.90        11.29 o                         
  -7  13   6          1.43         -5.18         5.21 o                         
  -6  13   6          9.57          1.74         7.53 o                         
  -5  13   6          2.74          2.51         5.21 o                         
  -4  13   6         90.73         87.14         8.48 o                         
  -3  13   6         60.86         61.20         9.38 o                         
  -2  13   6         45.33         34.15         8.20 o                         
  -1  13   6         27.84         19.76        11.29 o                         
   0  13   6          1.57         11.29        10.66 o                         
   1  13   6         52.82         62.73        16.62 o                         
   2  13   6          1.44         -8.15         8.15 o                         
   3  13   6          9.84          7.53        11.92 o                         
  -6  14   6         83.19         84.85        10.82 o                         
  -5  14   6          2.25          0.78         5.54 o                         
  -4  14   6         74.13         77.38         8.31 o                         
  -3  14   6         54.09         65.03        10.31 o                         
  -2  14   6         19.27         20.07         7.76 o                         
  -1  14   6         38.10         15.06        10.66 o                         
   0  14   6          1.80         -7.84         9.41 o                         
   1  14   6          4.19          3.45        11.29 o                         
   2  14   6         13.36         12.86        12.55 o                         
  -5  15   6          8.94         11.73         6.70 o                         
  -4  15   6          0.14         -1.81         4.40 o                         
  -3  15   6         40.84         59.72        10.27 o                         
  -2  15   6         53.95         69.32        15.68 o                         
  -1  15   6          0.01         -3.14         9.72 o                         
   0  15   6         37.69         22.58        13.17 o                         
  -2 -17   7         15.92         14.41         7.31 o                         
  -1 -17   7         82.34         98.84        11.20 o                         
   0 -17   7         26.24         29.35        12.55 o                         
   1 -17   7          5.85         -3.84         4.54 o                         
   2 -17   7         17.61         11.09         3.78 o                         
   3 -17   7          1.22          2.93         2.93 o                         
   4 -17   7         24.30         26.53         4.21 o                         
  -3 -16   7         26.76         30.07         8.80 o                         
  -2 -16   7         14.84         15.27         7.06 o                         
  -1 -16   7          3.93         -4.01         4.90 o                         
   0 -16   7         25.80         20.77         6.10 o                         
   1 -16   7          1.67          1.93         3.32 o                         
   2 -16   7          2.36          3.39         3.04 o                         
   3 -16   7         11.86         11.06         2.81 o                         
   4 -16   7         25.10         22.97         3.65 o                         
  -4 -15   7         20.66         18.51        11.92 o                         
  -3 -15   7         19.93         11.41         6.92 o                         
  -2 -15   7         32.38         41.09        10.05 o                         
  -1 -15   7         35.54         38.31         6.47 o                         
   0 -15   7         27.58         16.86         5.07 o                         
   1 -15   7          5.80          6.77         3.04 o                         
   2 -15   7         21.90         19.05         3.31 o                         
   3 -15   7          2.20          1.37         2.11 o                         
   4 -15   7         29.39         27.70         3.10 o                         
  -5 -14   7          0.73         -3.45         6.83 o                         
  -4 -14   7         94.81         70.94        11.43 o                         
  -3 -14   7         31.11         39.62         6.94 o                         
  -2 -14   7         35.58         25.76         6.06 o                         
  -1 -14   7        163.27        165.25        10.64 o                         
   0 -14   7         51.89         44.16         4.97 o                         
   1 -14   7         22.74         12.34         3.15 o                         
   2 -14   7         26.41         23.02         4.62 o                         
   3 -14   7         47.08         43.20         3.16 o                         
   4 -14   7          3.85          6.90        10.35 o                         
   5 -14   7        270.97        249.98        27.60 o                         
   6 -14   7          1.70          4.39        10.66 o                         
  -6 -13   7         71.08         72.77        17.56 o                         
  -5 -13   7          8.34         11.65         7.68 o                         
  -4 -13   7          1.29          6.19         5.71 o                         
  -3 -13   7        100.80         96.57        12.50 o                         
  -2 -13   7        225.30        275.02        12.71 o                         
  -1 -13   7          9.99          7.29         3.40 o                         
   0 -13   7         62.13         55.43         4.97 o                         
   1 -13   7          2.27          0.47         2.34 o                         
   2 -13   7          9.64          8.43         2.32 o                         
   3 -13   7        172.73        169.28         4.66 o                         
   4 -13   7        111.30        117.62        19.13 o                         
   5 -13   7          6.20         -3.14         8.47 o                         
   6 -13   7         45.56         35.76        12.86 o                         
   7 -13   7         21.38         11.29        10.66 o                         
  -7 -12   7         19.42         36.07        15.37 o                         
  -6 -12   7          6.33         14.74        11.29 o                         
  -5 -12   7         88.41         89.35        12.17 o                         
  -4 -12   7        267.16        288.88        13.92 o                         
  -3 -12   7         71.13         69.39         7.69 o                         
  -2 -12   7         48.42         57.54         6.98 o                         
  -1 -12   7        136.57        135.45         7.47 o                         
   0 -12   7         54.30         50.27         5.61 o                         
   1 -12   7         57.39         57.76         4.23 o                         
   2 -12   7        102.48         91.08         4.97 o                         
   3 -12   7         26.42         18.50         3.78 o                         
   4 -12   7         73.72         77.47        15.37 o                         
   5 -12   7         35.84         50.18        12.86 o                         
   6 -12   7          8.52          3.76         8.15 o                         
   7 -12   7          0.48         -1.97         2.05 o                         
   8 -12   7         61.52         59.88         5.65 o                         
  -7 -11   7         54.35         44.22        14.43 o                         
  -6 -11   7          0.38         -5.33         9.10 o                         
  -5 -11   7         72.83         75.45        10.62 o                         
  -4 -11   7        156.85        167.51        11.34 o                         
  -3 -11   7         28.26         32.93         5.94 o                         
  -2 -11   7         17.39         21.67         4.01 o                         
  -1 -11   7        170.08        154.67         7.25 o                         
   0 -11   7        290.58        279.05         8.24 o                         
   1 -11   7         22.44         13.92         2.67 o                         
   2 -11   7         17.66         18.53         2.26 o                         
   3 -11   7          1.10          2.61         2.63 o                         
   4 -11   7         49.08         56.14        13.17 o                         
   5 -11   7          1.96          3.14         7.53 o                         
   6 -11   7        100.50        101.31        16.94 o                         
   7 -11   7          2.13          2.93         2.35 o                         
   8 -11   7         22.10         24.18         4.54 o                         
  -8 -10   7         37.16         50.18        16.62 o                         
  -7 -10   7         11.56          7.84        12.86 o                         
  -6 -10   7         73.58         75.51        13.04 o                         
  -5 -10   7        155.22        139.40        12.64 o                         
  -4 -10   7         37.51         41.93         6.56 o                         
  -3 -10   7          0.98          1.99         3.68 o                         
  -2 -10   7        383.59        396.60        10.83 o                         
  -1 -10   7         64.29         69.59         5.18 o                         
   0 -10   7        378.00        384.64         9.17 o                         
   1 -10   7        211.56        199.79         7.02 o                         
   2 -10   7         23.87         17.65         1.78 o                         
   3 -10   7        133.99        124.40         4.03 o                         
   4 -10   7         44.79         43.91        11.60 o                         
   5 -10   7         25.28         25.09         9.41 o                         
   6 -10   7         54.99         45.73         2.80 o                         
   7 -10   7         71.04         64.49         4.14 o                         
   8 -10   7          3.58          1.78         2.72 o                         
  -8  -9   7         23.48         22.32         9.06 o                         
  -7  -9   7         30.80         36.91         9.19 o                         
  -6  -9   7         15.47          6.48         4.96 o                         
  -5  -9   7        166.22        154.10        10.34 o                         
  -4  -9   7        155.96        142.45         8.11 o                         
  -3  -9   7          0.76         -1.92         3.62 o                         
  -2  -9   7         96.37         91.95         5.13 o                         
  -1  -9   7        778.84        806.15        12.92 o                         
   0  -9   7        157.21        145.83         5.66 o                         
   1  -9   7         24.94         25.16         2.30 o                         
   2  -9   7        153.08        151.06         4.50 o                         
   3  -9   7          8.50          4.61         2.10 o                         
   4  -9   7        428.37        406.67         9.09 o                         
   5  -9   7        316.89        319.61        11.92 o                         
   6  -9   7         37.43         32.84         2.90 o                         
   7  -9   7         18.64         17.28         2.97 o                         
   8  -9   7         53.68         54.55         5.12 o                         
   9  -9   7         13.90          6.19         4.86 o                         
  -9  -8   7         17.19         21.07         9.28 o                         
  -8  -8   7          2.68          0.42         6.78 o                         
  -7  -8   7          8.83          6.20        14.27 o                         
  -6  -8   7         29.53         31.92         5.86 o                         
  -5  -8   7          0.38          0.01         3.46 o                         
  -4  -8   7         73.22         74.50         5.88 o                         
  -3  -8   7        622.87        627.05        12.01 o                         
  -2  -8   7        510.63        520.82        12.50 o                         
  -1  -8   7         41.72         39.12         3.16 o                         
   0  -8   7        827.73        859.46        13.83 o                         
   1  -8   7        289.85        289.90         5.98 o                         
   2  -8   7         54.53         49.11         2.67 o                         
   3  -8   7        183.75        167.51         5.87 o                         
   4  -8   7         13.28         18.41         2.88 o                         
   5  -8   7         42.38         45.74         4.89 o                         
   6  -8   7        118.94        100.34         5.12 o                         
   7  -8   7         49.95         48.37         4.46 o                         
   8  -8   7          6.20          5.34         3.25 o                         
   9  -8   7         14.13          8.40         5.96 o                         
  -9  -7   7         13.72          6.88         7.97 o                         
  -8  -7   7         34.25         41.14         9.65 o                         
  -7  -7   7          5.55         -1.24         5.49 o                         
  -6  -7   7         62.53         60.16         6.54 o                         
  -5  -7   7        132.78        137.05         8.02 o                         
  -4  -7   7         11.84         12.56         3.29 o                         
  -3  -7   7        212.43        211.21         6.79 o                         
  -2  -7   7       1060.83       1095.04        15.54 o                         
  -1  -7   7        463.79        489.29         9.56 o                         
   0  -7   7         33.12         35.37         2.76 o                         
   1  -7   7        793.34        834.33        11.69 o                         
   2  -7   7        313.17        323.51         5.20 o                         
   3  -7   7          8.73          5.80         1.31 o                         
   4  -7   7         54.99         49.36         2.74 o                         
   5  -7   7         20.55         22.95         2.83 o                         
   6  -7   7         10.66         12.84         2.79 o                         
   7  -7   7         20.63         18.17         3.55 o                         
   8  -7   7         22.87         20.63         4.30 o                         
   9  -7   7          1.08          2.73         4.64 o                         
  -9  -6   7          8.27         13.99         8.93 o                         
  -8  -6   7         29.18         44.50        10.35 o                         
  -7  -6   7         41.68         54.43         9.27 o                         
  -6  -6   7          2.16          2.77         5.19 o                         
  -5  -6   7         37.34         38.60         4.68 o                         
  -4  -6   7        620.31        585.63        12.91 o                         
  -3  -6   7        169.88        170.51         6.03 o                         
  -2  -6   7          2.16          2.81         2.04 o                         
  -1  -6   7         42.84         29.53         2.91 o                         
   0  -6   7       1488.62       1594.17        19.77 o                         
   1  -6   7          2.13          3.02         1.47 o                         
   2  -6   7        570.41        569.22         9.05 o                         
   3  -6   7        168.65        160.39         5.12 o                         
   4  -6   7        227.27        254.53         5.90 o                         
   5  -6   7         61.60         57.43         5.76 o                         
   6  -6   7        110.60        103.82         6.18 o                         
   7  -6   7         10.86         21.35         4.04 o                         
   8  -6   7         52.34         49.45         8.63 o                         
   9  -6   7         17.83          9.15         7.06 o                         
 -10  -5   7         12.15          5.33        10.98 o                         
  -9  -5   7         28.11         27.01         8.82 o                         
  -8  -5   7          3.67          0.32         6.52 o                         
  -7  -5   7         47.74         30.95         8.09 o                         
  -6  -5   7          1.64          3.28         3.31 o                         
  -5  -5   7        146.83        146.62         7.29 o                         
  -4  -5   7        156.00        159.13         6.56 o                         
  -3  -5   7        428.50        448.35        10.24 o                         
  -2  -5   7        214.11        203.56         6.38 o                         
  -1  -5   7          2.75          3.50         1.86 o                         
   0  -5   7       1154.17       1237.02        16.32 o                         
   1  -5   7       1825.40       1882.10        21.85 o                         
   2  -5   7        429.45        406.42         7.32 o                         
   3  -5   7          2.19          3.31         1.54 o                         
   4  -5   7        191.04        197.46         5.59 o                         
   5  -5   7         22.05         20.42         3.41 o                         
   6  -5   7        129.94        101.61         7.32 o                         
   7  -5   7        334.67        326.27        15.73 o                         
   8  -5   7          0.39          5.84         4.73 o                         
   9  -5   7         25.96         39.28         7.63 o                         
 -10  -4   7          7.27         19.13        11.60 o                         
  -9  -4   7         19.79         25.55         8.71 o                         
  -8  -4   7          9.79         12.92         8.00 o                         
  -7  -4   7         17.98         16.10         6.74 o                         
  -6  -4   7        155.72        147.08         8.01 o                         
  -5  -4   7        268.15        271.81        12.05 o                         
  -4  -4   7        388.77        417.68         9.04 o                         
  -3  -4   7         81.49         85.38         6.88 o                         
  -2  -4   7       1030.23       1136.41        16.80 o                         
  -1  -4   7       1019.80       1050.10        15.15 o                         
   0  -4   7         13.14         11.47         2.01 o                         
   1  -4   7        325.54        325.68         6.65 o                         
   2  -4   7       1216.06       1309.73        16.60 o                         
   3  -4   7        150.48        149.75         5.55 o                         
   4  -4   7          7.28          4.25         2.08 o                         
   5  -4   7          1.45          0.78         2.27 o                         
   6  -4   7          0.36          0.17         2.95 o                         
   7  -4   7          0.82          2.75         3.60 o                         
   8  -4   7         94.90        102.89        10.17 o                         
   9  -4   7         19.91         18.90         6.98 o                         
 -10  -3   7          4.52          4.39        10.04 o                         
  -9  -3   7         58.53         50.54         9.69 o                         
  -8  -3   7          0.05         -0.24         6.10 o                         
  -7  -3   7        116.17        130.67        12.19 o                         
  -6  -3   7         41.94         39.69         4.85 o                         
  -5  -3   7         49.12         50.36         4.90 o                         
  -4  -3   7        140.90        159.63         6.40 o                         
  -3  -3   7       1029.41       1125.24        15.41 o                         
  -2  -3   7         75.24         78.46         6.47 o                         
  -1  -3   7        786.20        770.26        12.41 o                         
   0  -3   7       1567.53       1623.48        20.49 o                         
   1  -3   7       1373.19       1459.09        21.91 o                         
   2  -3   7        638.19        634.59        10.45 o                         
   3  -3   7        257.21        272.89         5.83 o                         
   4  -3   7          5.59          3.15         1.83 o                         
   5  -3   7          0.46          1.36         2.38 o                         
   6  -3   7        433.87        373.58        11.77 o                         
   7  -3   7        110.03         92.47        19.92 o                         
   8  -3   7         28.24         36.42         7.00 o                         
   9  -3   7         20.24         24.03         8.63 o                         
 -10  -2   7          0.55         -7.53         7.84 o                         
  -9  -2   7         67.04         93.15        17.56 o                         
  -8  -2   7         45.16         37.46         8.31 o                         
  -7  -2   7          0.05         -0.81         4.73 o                         
  -6  -2   7         86.62         95.74         5.35 o                         
  -5  -2   7        170.09        182.03         7.88 o                         
  -4  -2   7         10.26          9.95         3.60 o                         
  -3  -2   7       1558.03       1635.47        22.49 o                         
  -2  -2   7        141.77        159.29         5.36 o                         
  -1  -2   7          2.97          2.75         1.86 o                         
   0  -2   7        603.54        642.07        11.13 o                         
   1  -2   7       6628.40       7172.98        73.66 o                         
   2  -2   7        903.51        957.80        12.70 o                         
   3  -2   7         25.17         33.57         3.60 o                         
   4  -2   7        122.02        109.14         5.47 o                         
   5  -2   7        120.04        117.09         7.48 o                         
   6  -2   7         11.17         12.99         4.09 o                         
   7  -2   7        127.80        153.86        15.68 o                         
   8  -2   7         77.25         77.70         9.85 o                         
   9  -2   7         34.01         52.89         9.51 o                         
 -10  -1   7         52.47         44.85        13.80 o                         
  -9  -1   7          2.19         -6.59         6.59 o                         
  -8  -1   7        152.72        124.88        12.40 o                         
  -7  -1   7          7.98          8.11         5.21 o                         
  -6  -1   7          6.38          6.84         2.21 o                         
  -5  -1   7          4.88          6.12         2.63 o                         
  -4  -1   7          4.25         -0.70         1.92 o                         
  -3  -1   7        303.91        307.46        21.66 o                         
  -2  -1   7       1926.71       2108.31        23.66 o                         
  -1  -1   7       3566.20       4006.53        44.37 o                         
   0  -1   7         90.79         95.02         7.74 o                         
   1  -1   7        349.19        386.43         7.37 o                         
   2  -1   7          2.56          7.12         2.11 o                         
   3  -1   7        316.63        303.97         7.83 o                         
   4  -1   7         99.59        113.79         6.11 o                         
   5  -1   7        239.20        224.35         9.16 o                         
   6  -1   7         69.53         58.07         7.81 o                         
   7  -1   7         18.14          6.27         5.65 o                         
   8  -1   7         18.90         30.13         7.37 o                         
   9  -1   7         19.61         38.58        12.23 o                         
 -10   0   7         29.38         53.01        15.06 o                         
  -9   0   7         58.39         78.73        15.06 o                         
  -8   0   7          1.41         -4.35         4.35 o                         
  -7   0   7         96.06        104.36         8.61 o                         
  -6   0   7         15.85         12.64         3.91 o                         
  -5   0   7         53.77         62.13         5.50 o                         
  -4   0   7       1399.46       1454.99        22.58 o                         
  -3   0   7       4324.59       4539.99        72.41 o                         
  -2   0   7       1687.76       1882.16        24.41 o                         
  -1   0   7       1033.31       1236.96        15.73 o                         
   0   0   7        475.41        499.26         8.77 o                         
   1   0   7        667.44        629.05        11.54 o                         
   2   0   7          0.50          0.81         1.85 o                         
   3   0   7        593.16        609.25        12.03 o                         
   4   0   7         96.46        105.61         7.89 o                         
   5   0   7         54.78         57.14         6.35 o                         
   6   0   7        168.79        158.21        11.85 o                         
   7   0   7        177.01        181.15        13.75 o                         
   8   0   7          0.95         -2.37         5.40 o                         
   9   0   7         19.56         23.84        11.92 o                         
 -10   1   7          0.84          7.53         9.72 o                         
  -9   1   7          0.56          3.45         8.78 o                         
  -8   1   7          1.10         -1.25         6.59 o                         
  -7   1   7         30.83         34.78         5.55 o                         
  -6   1   7         26.67         24.26         2.95 o                         
  -5   1   7        121.11        128.37         7.97 o                         
  -4   1   7          8.68          4.88         2.40 o                         
  -3   1   7          0.46          1.38         2.03 o                         
  -1   1   7         88.00        124.59         5.29 o                         
   0   1   7         39.63         40.12         2.85 o                         
   1   1   7        174.15        156.70         5.86 o                         
   2   1   7        753.90        732.98        13.85 o                         
   3   1   7          8.65         10.75         2.84 o                         
   4   1   7        105.71        113.36         9.14 o                         
   5   1   7          8.00          6.35         3.59 o                         
   6   1   7        119.40        100.27        10.09 o                         
   7   1   7         62.29         59.73         8.71 o                         
   8   1   7         37.05          9.72        10.04 o                         
   9   1   7          2.22         -0.63        10.04 o                         
 -10   2   7         40.43         60.53        14.74 o                         
  -9   2   7          7.54         -6.90         7.84 o                         
  -8   2   7         26.65         15.67         6.25 o                         
  -7   2   7        183.35        184.66        10.62 o                         
  -6   2   7         51.86         56.94         4.37 o                         
  -5   2   7         33.26         36.04         4.38 o                         
  -4   2   7        509.84        538.82        11.99 o                         
  -3   2   7          5.19          1.72         1.99 o                         
  -2   2   7         53.45         47.13         3.83 o                         
   0   2   7         94.57         75.42         4.70 o                         
   1   2   7         85.75        102.04         4.84 o                         
   2   2   7         45.70         39.12         3.78 o                         
   3   2   7       1640.01       1691.90        24.69 o                         
   4   2   7        776.03        780.32        20.93 o                         
   5   2   7        223.16        220.70        10.28 o                         
   6   2   7         48.32         55.39         8.57 o                         
   7   2   7         19.76         11.60         9.41 o                         
   8   2   7          7.52          7.84        10.35 o                         
 -10   3   7          0.21          1.88         8.78 o                         
  -9   3   7          4.20          3.14         8.15 o                         
  -8   3   7         17.20         24.49         7.14 o                         
  -7   3   7         15.12         12.63         4.40 o                         
  -6   3   7        268.49        265.81         8.21 o                         
  -5   3   7         38.71         39.34         3.90 o                         
  -4   3   7          5.39          3.77         2.50 o                         
  -3   3   7        289.66        248.86         7.60 o                         
  -2   3   7        654.25        692.27        12.80 o                         
  -1   3   7         45.71         36.78         3.66 o                         
   0   3   7       1360.47       1383.84        29.50 o                         
   1   3   7        504.14        453.41        10.50 o                         
   2   3   7         82.74         84.84         6.69 o                         
   3   3   7        285.85        280.36        10.54 o                         
   4   3   7          8.47          8.02         4.47 o                         
   5   3   7         49.44         33.77         5.77 o                         
   6   3   7         66.29        100.05        16.62 o                         
   7   3   7        254.99        293.26        28.23 o                         
   8   3   7         51.43         37.32        13.49 o                         
 -10   4   7         14.80         17.88        10.98 o                         
  -9   4   7          9.41         16.31         9.72 o                         
  -8   4   7         18.02         16.31         5.99 o                         
  -7   4   7         33.86         37.19         7.10 o                         
  -6   4   7         43.08         45.12         7.00 o                         
  -5   4   7         61.95         60.52         6.99 o                         
  -4   4   7        297.28        296.10         7.70 o                         
  -3   4   7         96.33        102.82         5.97 o                         
  -2   4   7        772.23        780.97        12.84 o                         
  -1   4   7       2920.50       3067.88        37.42 o                         
   0   4   7        466.64        465.81        35.70 o                         
   1   4   7        614.28        645.11        15.35 o                         
   2   4   7        522.40        523.80        14.62 o                         
   3   4   7        243.48        235.64        10.67 o                         
   4   4   7         94.11        101.82        14.46 o                         
   5   4   7        388.93        398.52        18.30 o                         
   6   4   7         32.59         48.93        13.49 o                         
   7   4   7          0.09         -6.27         8.47 o                         
   8   4   7        171.30        193.21        25.41 o                         
 -10   5   7         18.88          2.82         9.72 o                         
  -9   5   7         38.33         37.37         7.87 o                         
  -8   5   7          2.56          5.25         5.27 o                         
  -7   5   7         35.43         46.21        11.13 o                         
  -6   5   7        229.37        222.38        10.07 o                         
  -5   5   7          0.00         -2.28         2.28 o                         
  -4   5   7          1.43          0.97         2.17 o                         
  -3   5   7        897.15        888.55        16.84 o                         
  -2   5   7          3.63          2.32         2.30 o                         
  -1   5   7        720.60        722.97        21.66 o                         
   0   5   7       1849.68       1785.06        29.61 o                         
   1   5   7         55.25         51.84         9.72 o                         
   2   5   7         85.37         88.26         7.44 o                         
   3   5   7        191.44        173.41        12.86 o                         
   4   5   7        266.29        267.18        15.08 o                         
   5   5   7          1.97          1.47         5.85 o                         
   6   5   7        422.42        410.56        28.54 o                         
   7   5   7         12.77         10.66        10.04 o                         
 -10   6   7          3.54         -2.20         8.47 o                         
  -9   6   7         35.15         35.62         8.20 o                         
  -8   6   7          6.06          7.68         5.49 o                         
  -7   6   7         33.99         26.87         6.32 o                         
  -6   6   7        102.55        105.39         9.97 o                         
  -5   6   7          2.70          1.19         3.79 o                         
  -4   6   7         52.32         60.79         5.16 o                         
  -3   6   7         11.76          9.83         2.68 o                         
  -2   6   7       1022.09       1085.51        20.37 o                         
  -1   6   7        340.21        336.78         9.83 o                         
   0   6   7        965.68        984.42        28.04 o                         
   1   6   7        445.50        446.78        13.74 o                         
   2   6   7          8.30         11.65         5.43 o                         
   3   6   7         25.02          5.52         9.25 o                         
   4   6   7        294.05        297.15        16.27 o                         
   5   6   7        151.63        164.75        15.13 o                         
   6   6   7          0.02          3.55         7.00 o                         
   7   6   7         32.24         43.91        14.11 o                         
 -10   7   7         71.97         57.08        13.80 o                         
  -9   7   7          0.77         -2.24         5.18 o                         
  -8   7   7         38.49         42.81         7.90 o                         
  -7   7   7        112.56        113.28        11.29 o                         
  -6   7   7         82.94         88.81         9.54 o                         
  -5   7   7        299.53        314.44        14.08 o                         
  -4   7   7        222.96        209.14        10.63 o                         
  -3   7   7         18.11         17.27         3.65 o                         
  -2   7   7       1023.02       1045.44        21.53 o                         
  -1   7   7        375.32        368.45        17.98 o                         
   0   7   7         17.70         16.40         4.42 o                         
   1   7   7          3.05          7.72         6.12 o                         
   2   7   7        279.74        267.37        17.56 o                         
   3   7   7        105.51        101.18        11.60 o                         
   4   7   7          5.41          3.25         9.41 o                         
   5   7   7        265.33        285.07        20.86 o                         
   6   7   7         39.15         22.07        10.51 o                         
   7   7   7         44.88         63.36        16.94 o                         
  -9   8   7          8.62          7.96         6.32 o                         
  -8   8   7          0.73          5.53         5.27 o                         
  -7   8   7         12.60         12.33         5.98 o                         
  -6   8   7         59.87         60.16         8.31 o                         
  -5   8   7         82.70         78.01         8.76 o                         
  -4   8   7         88.60         89.31         9.88 o                         
  -3   8   7        364.40        369.47        17.52 o                         
  -2   8   7          4.20          1.55         3.54 o                         
  -1   8   7        282.81        309.40        11.95 o                         
   0   8   7        493.01        484.40        15.02 o                         
   1   8   7         24.31         26.42         6.74 o                         
   2   8   7        337.93        312.57        18.35 o                         
   3   8   7        110.96        115.59        15.84 o                         
   4   8   7         56.38         50.72        10.00 o                         
   5   8   7         22.62         17.90        10.51 o                         
   6   8   7         47.17         46.38        10.71 o                         
  -9   9   7          1.95          9.91         7.53 o                         
  -8   9   7         14.22         18.71         6.76 o                         
  -7   9   7          0.98          4.23         5.21 o                         
  -6   9   7         21.21         13.30         9.41 o                         
  -5   9   7         97.59         85.90         9.08 o                         
  -4   9   7          0.31         -2.74         8.63 o                         
  -3   9   7         42.70         44.40         5.97 o                         
  -2   9   7         44.33         40.04         5.85 o                         
  -1   9   7        522.26        543.92        16.09 o                         
   0   9   7          0.97         -2.47         4.06 o                         
   1   9   7        265.98        309.74        25.88 o                         
   2   9   7        343.60        322.28        17.38 o                         
   3   9   7          3.66          2.24         6.76 o                         
   4   9   7         31.34         24.62         8.87 o                         
   5   9   7         60.76         73.42        12.72 o                         
   6   9   7          0.10          0.10         7.87 o                         
  -9  10   7          1.00         -3.76         5.54 o                         
  -8  10   7         16.87         19.30         6.74 o                         
  -7  10   7         37.38         43.47        16.94 o                         
  -6  10   7         17.46          9.56         5.87 o                         
  -5  10   7         50.94         61.19        20.39 o                         
  -4  10   7         21.43         23.25         5.36 o                         
  -3  10   7        125.82        122.55        11.43 o                         
  -2  10   7          0.02          0.14         4.90 o                         
  -1  10   7        135.29        143.24        12.33 o                         
   0  10   7        100.83        124.79        21.17 o                         
   1  10   7         20.46         23.01         7.31 o                         
   2  10   7        108.43        118.07        12.86 o                         
   3  10   7        111.05        119.96        18.19 o                         
   4  10   7          3.30         -0.94        10.82 o                         
   5  10   7          7.56         -1.24        10.19 o                         
  -8  11   7         16.67         25.29         7.41 o                         
  -7  11   7         21.86         19.57         7.53 o                         
  -6  11   7         44.54         47.09        12.23 o                         
  -5  11   7         34.53         27.96         6.96 o                         
  -4  11   7        453.38        436.65        17.80 o                         
  -3  11   7          4.33          3.29         6.74 o                         
  -2  11   7        221.07        225.79        19.60 o                         
  -1  11   7          0.81          6.59         8.78 o                         
   0  11   7        200.62        179.09        21.33 o                         
   1  11   7        124.97        141.77        21.33 o                         
   2  11   7          1.08          3.95         8.47 o                         
   3  11   7         36.54         31.28        10.35 o                         
   4  11   7         14.27         32.37         9.75 o                         
  -7  12   7          6.03          4.46         7.53 o                         
  -6  12   7          6.76         12.63         5.94 o                         
  -5  12   7         12.29          4.05         5.85 o                         
  -4  12   7        135.62        137.14        10.65 o                         
  -3  12   7         25.87         17.43         9.41 o                         
  -2  12   7        135.16        129.14        27.76 o                         
  -1  12   7        110.09        127.34        18.82 o                         
   0  12   7         79.29         93.47        17.56 o                         
   1  12   7         65.59         72.14        16.94 o                         
   2  12   7         39.40         44.54        15.06 o                         
   3  12   7          9.65         17.56        13.17 o                         
  -7  13   7          4.35          0.29         6.43 o                         
  -6  13   7         60.54         64.03        15.37 o                         
  -5  13   7         35.45         16.51        14.43 o                         
  -4  13   7        100.76        103.79         9.44 o                         
  -3  13   7         99.84         92.00        15.53 o                         
  -2  13   7          0.83          2.51         9.41 o                         
  -1  13   7         74.75         84.68        16.94 o                         
   0  13   7         48.34         50.18        15.06 o                         
   1  13   7         32.17         21.96        12.23 o                         
   2  13   7         11.24         16.31        12.23 o                         
  -5  14   7         73.10         73.84        10.64 o                         
  -4  14   7         10.17          4.76         5.48 o                         
  -3  14   7          4.86         13.49         9.72 o                         
  -2  14   7        100.56         86.25        17.56 o                         
  -1  14   7          3.82         14.74        10.66 o                         
   0  14   7         17.27         21.33        12.55 o                         
   1  14   7         53.32         60.22        17.25 o                         
  -3  15   7          9.38          8.15        10.66 o                         
  -2  15   7          1.62         -6.59         9.72 o                         
  -1 -17   8          0.34         -5.21         5.21 o                         
   0 -17   8         14.89          7.60         5.63 o                         
   1 -17   8         44.95         52.77         7.85 o                         
   2 -17   8          6.45          5.45         3.40 o                         
   3 -17   8         26.85         29.34         5.04 o                         
  -3 -16   8          0.13          6.35         6.42 o                         
  -2 -16   8         61.30         66.00        10.05 o                         
  -1 -16   8         50.96         43.17         8.20 o                         
   0 -16   8          3.74         -3.49         4.51 o                         
   1 -16   8         31.51         34.97         5.06 o                         
   2 -16   8         24.43         22.40         3.91 o                         
   3 -16   8          9.81          8.78         2.75 o                         
   4 -16   8         66.63         70.99         8.63 o                         
  -4 -15   8         21.95         19.45        11.92 o                         
  -3 -15   8         53.23         52.06         9.65 o                         
  -2 -15   8          1.39          1.82         5.40 o                         
  -1 -15   8         44.89         40.80         7.15 o                         
   0 -15   8         33.53         36.11         9.69 o                         
   1 -15   8          3.71          0.82         2.98 o                         
   2 -15   8          4.69          7.25         2.95 o                         
   3 -15   8         12.75         12.69         2.70 o                         
   4 -15   8         12.22          9.56         3.45 o                         
  -5 -14   8         45.03         38.03         9.87 o                         
  -4 -14   8          0.02          5.56         7.18 o                         
  -3 -14   8         29.99         18.55         5.83 o                         
  -2 -14   8        125.91        119.72        10.10 o                         
  -1 -14   8         17.06         11.95         5.00 o                         
   0 -14   8          3.98          7.12         3.32 o                         
   1 -14   8         14.09         16.03         3.47 o                         
   2 -14   8         28.32         31.82         3.53 o                         
   3 -14   8         32.71         33.62         4.21 o                         
   4 -14   8        104.09        107.58        20.39 o                         
   5 -14   8          9.87          0.31        11.29 o                         
  -6 -13   8          0.01         -4.70        10.04 o                         
  -5 -13   8         37.81         32.79         9.31 o                         
  -4 -13   8         48.17         42.48         8.16 o                         
  -3 -13   8         11.31          8.93         4.99 o                         
  -2 -13   8         52.91         64.94         7.61 o                         
  -1 -13   8        201.34        198.47        18.13 o                         
   0 -13   8        116.21        117.93         6.94 o                         
   1 -13   8         17.64         13.40         3.14 o                         
   2 -13   8        131.11        135.13         5.55 o                         
   3 -13   8         77.89         80.48         3.81 o                         
   4 -13   8          8.61          1.57         9.10 o                         
   5 -13   8         44.22         40.15        13.49 o                         
   6 -13   8          0.48          1.88         9.10 o                         
   7 -13   8          0.34          0.51         2.10 o                         
  -7 -12   8         36.37         26.97        14.74 o                         
  -6 -12   8         19.37         24.15        14.11 o                         
  -5 -12   8         61.29         48.97         9.55 o                         
  -4 -12   8          0.72          3.24         4.66 o                         
  -3 -12   8        121.50        128.36         9.90 o                         
  -2 -12   8         42.79         32.49         9.51 o                         
  -1 -12   8         74.64         81.33         6.61 o                         
   0 -12   8        109.36        109.25         6.31 o                         
   1 -12   8         41.79         53.69         4.26 o                         
   2 -12   8         17.18         18.14         2.66 o                         
   3 -12   8        205.46        194.59         7.33 o                         
   4 -12   8         33.79         27.91        11.92 o                         
   5 -12   8          5.70         -4.70         8.47 o                         
   6 -12   8         45.97         68.69        15.68 o                         
   7 -12   8          3.48          4.60         2.36 o                         
  -7 -11   8          3.57          6.90        11.92 o                         
  -6 -11   8         27.44         40.15        14.43 o                         
  -5 -11   8        462.09        498.10        30.74 o                         
  -4 -11   8        136.34        138.91        10.69 o                         
  -3 -11   8         57.30         52.34         7.90 o                         
  -2 -11   8        184.63        182.85        10.44 o                         
  -1 -11   8        171.44        159.31         7.58 o                         
   0 -11   8         39.26         40.43         4.22 o                         
   1 -11   8        327.12        324.40         8.26 o                         
   2 -11   8         69.64         77.63         5.03 o                         
   3 -11   8          9.14         11.13         3.44 o                         
   4 -11   8        124.68        119.50        18.19 o                         
   5 -11   8         80.91         84.37        16.00 o                         
   6 -11   8          0.14          1.03         2.64 o                         
   7 -11   8         39.21         40.82         5.90 o                         
   8 -11   8         49.89         65.41        10.04 o                         
  -8 -10   8         13.01          5.02        12.23 o                         
  -7 -10   8          7.92         15.68        11.92 o                         
  -6 -10   8          0.47         -6.90         8.47 o                         
  -5 -10   8          0.43         -1.18         5.33 o                         
  -4 -10   8          0.76         -0.72         3.79 o                         
  -3 -10   8         20.36         19.22         4.84 o                         
  -2 -10   8          5.56          7.05         3.06 o                         
  -1 -10   8        542.02        557.24        17.84 o                         
   0 -10   8        503.53        523.97        11.26 o                         
   1 -10   8         10.48          5.04         2.26 o                         
   2 -10   8         50.35         43.11         3.14 o                         
   3 -10   8         17.04         21.61         3.25 o                         
   4 -10   8         70.15         80.46         6.07 o                         
   5 -10   8         34.97         40.65         3.13 o                         
   6 -10   8         85.48         84.02         4.93 o                         
   7 -10   8          7.15          7.54         2.44 o                         
   8 -10   8          2.47          1.18         3.49 o                         
  -8  -9   8          9.71         14.84         8.80 o                         
  -7  -9   8          2.70         -0.11         6.42 o                         
  -6  -9   8         76.49         64.15         8.92 o                         
  -5  -9   8          8.21          1.88         4.17 o                         
  -4  -9   8        228.59        191.27         8.99 o                         
  -3  -9   8         66.67         54.98         5.26 o                         
  -2  -9   8        441.54        438.35        11.21 o                         
  -1  -9   8          0.54          0.68         2.36 o                         
   0  -9   8        646.35        657.86        12.44 o                         
   1  -9   8        369.85        386.62         9.08 o                         
   2  -9   8        324.84        362.11         6.99 o                         
   3  -9   8        112.88         98.72         3.75 o                         
   4  -9   8        579.68        593.17         9.67 o                         
   5  -9   8          6.05          4.13         1.91 o                         
   6  -9   8          6.30          6.00         2.31 o                         
   7  -9   8         17.35         23.67         3.54 o                         
   8  -9   8         15.04         12.99         3.77 o                         
  -8  -8   8          5.34          6.43         6.83 o                         
  -7  -8   8         23.79         31.15         8.67 o                         
  -6  -8   8         25.48         23.52         5.28 o                         
  -5  -8   8         96.64        101.30         8.45 o                         
  -4  -8   8        128.63        128.92         7.58 o                         
  -3  -8   8          9.08          9.49         2.88 o                         
  -2  -8   8        251.53        244.97         7.20 o                         
  -1  -8   8        506.43        504.51         9.49 o                         
   0  -8   8          8.97         10.56         4.48 o                         
   1  -8   8        471.28        453.98         8.84 o                         
   2  -8   8        135.47        123.58         3.66 o                         
   3  -8   8        126.32        114.95         3.75 o                         
   4  -8   8         79.21         78.27         4.00 o                         
   5  -8   8        395.26        404.83        10.33 o                         
   6  -8   8        190.00        179.39         6.88 o                         
   7  -8   8         13.88         15.26         4.93 o                         
   8  -8   8         22.26         26.43         4.68 o                         
  -9  -7   8         10.28          4.05         7.87 o                         
  -8  -7   8          0.05          2.27         6.47 o                         
  -7  -7   8         23.03         16.63         7.18 o                         
  -6  -7   8          1.61          0.45         3.73 o                         
  -5  -7   8          0.23         -0.71         3.15 o                         
  -4  -7   8        240.11        238.77         8.78 o                         
  -3  -7   8        787.86        802.40        13.76 o                         
  -2  -7   8        387.28        390.33         9.43 o                         
  -1  -7   8        116.85        114.38         8.78 o                         
   0  -7   8        435.00        434.27         8.92 o                         
   1  -7   8          4.89          7.24         1.88 o                         
   2  -7   8        242.30        221.89         5.43 o                         
   3  -7   8        372.77        360.65         7.01 o                         
   4  -7   8        750.65        777.74        13.44 o                         
   5  -7   8        110.44         96.25         5.41 o                         
   6  -7   8        291.01        306.17         9.29 o                         
   7  -7   8         51.37         53.08         5.31 o                         
   8  -7   8          5.83          6.59         4.66 o                         
   9  -7   8         16.27         21.67         6.39 o                         
  -9  -6   8         30.76         18.16         8.64 o                         
  -8  -6   8         28.69         28.35         8.93 o                         
  -7  -6   8          9.60          2.45         6.18 o                         
  -6  -6   8          1.59          5.28         3.85 o                         
  -5  -6   8        203.01        203.67         8.58 o                         
  -4  -6   8          0.12          4.46         2.76 o                         
  -3  -6   8        487.46        476.05        11.09 o                         
  -2  -6   8        168.07        169.59         6.38 o                         
  -1  -6   8         40.39         33.07         3.24 o                         
   0  -6   8        525.91        504.58         9.33 o                         
   1  -6   8        983.02        989.37        16.27 o                         
   2  -6   8        147.71        150.66         4.72 o                         
   3  -6   8         13.06         16.17         2.22 o                         
   4  -6   8        479.99        473.85        18.83 o                         
   5  -6   8        243.70        245.09         8.02 o                         
   6  -6   8          3.65          4.30         3.07 o                         
   7  -6   8         11.34         11.74         3.85 o                         
   8  -6   8         71.72         95.60        10.98 o                         
   9  -6   8          2.27          5.60         5.65 o                         
  -9  -5   8          3.42         13.80         7.36 o                         
  -8  -5   8         23.45         32.28         8.80 o                         
  -7  -5   8          3.01          7.56         5.87 o                         
  -6  -5   8         44.95         48.76         5.78 o                         
  -5  -5   8        312.88        316.36         9.87 o                         
  -4  -5   8        486.34        457.10        11.35 o                         
  -3  -5   8        115.39        121.55         6.35 o                         
  -2  -5   8          9.38          9.09         2.28 o                         
  -1  -5   8        722.15        689.53        12.02 o                         
   0  -5   8       1044.23       1109.65        15.77 o                         
   1  -5   8        537.75        511.22         9.04 o                         
   2  -5   8       1315.76       1352.01        29.62 o                         
   3  -5   8        701.60        717.48        13.44 o                         
   4  -5   8         10.27         15.78         3.23 o                         
   5  -5   8        148.68        175.06         7.24 o                         
   6  -5   8        338.03        337.99        11.41 o                         
   7  -5   8          1.18          3.87         4.83 o                         
   8  -5   8         58.51         70.06         8.76 o                         
   9  -5   8          4.41          2.23         5.75 o                         
 -10  -4   8         27.00         24.78        12.23 o                         
  -9  -4   8         13.85         12.42         7.85 o                         
  -8  -4   8        106.72         83.84        11.51 o                         
  -7  -4   8          9.29         13.36         6.55 o                         
  -6  -4   8        442.17        467.88        13.40 o                         
  -5  -4   8         25.56         28.85         4.03 o                         
  -4  -4   8        366.39        377.15        11.82 o                         
  -3  -4   8       1142.31       1164.95        18.44 o                         
  -2  -4   8        435.93        428.27        10.19 o                         
  -1  -4   8          0.35         -0.72         1.78 o                         
   0  -4   8        604.42        567.49        10.27 o                         
   1  -4   8        773.97        817.84        12.60 o                         
   2  -4   8        492.70        452.50         9.94 o                         
   3  -4   8       1458.17       1517.85        19.75 o                         
   4  -4   8         93.57         84.61         5.60 o                         
   5  -4   8          9.55          5.36         2.89 o                         
   6  -4   8        274.14        264.55        10.07 o                         
   7  -4   8        282.86        293.37        13.97 o                         
   8  -4   8          0.65         -2.61         4.86 o                         
   9  -4   8         25.52         35.15         7.75 o                         
 -10  -3   8          4.47          7.21         9.10 o                         
  -9  -3   8         44.18         62.23        13.96 o                         
  -8  -3   8         54.46         72.20        10.81 o                         
  -7  -3   8          2.79          0.57         7.21 o                         
  -6  -3   8         23.71         20.29         4.04 o                         
  -5  -3   8        177.52        160.85         9.52 o                         
  -4  -3   8        624.62        612.17        12.88 o                         
  -3  -3   8         37.14         44.51         3.96 o                         
  -2  -3   8       1084.57       1047.51        16.46 o                         
  -1  -3   8        604.85        616.92        11.35 o                         
   0  -3   8        561.92        600.28        10.84 o                         
   1  -3   8       3655.46       3929.57        43.35 o                         
   2  -3   8        133.97        126.04         5.01 o                         
   3  -3   8         59.38         64.54         4.16 o                         
   4  -3   8        114.97        121.92         6.99 o                         
   5  -3   8        332.57        350.49        10.92 o                         
   6  -3   8         78.96         66.55         6.61 o                         
   7  -3   8          0.87          5.62         5.09 o                         
   8  -3   8         70.24         80.76        10.05 o                         
   9  -3   8          6.18         14.36         6.54 o                         
 -10  -2   8         40.17         44.54        14.11 o                         
  -9  -2   8         47.88         40.15        13.17 o                         
  -8  -2   8         91.79         84.71        12.08 o                         
  -7  -2   8        103.53        124.84        12.62 o                         
  -6  -2   8         35.19         29.98         5.00 o                         
  -5  -2   8        180.65        190.70        19.13 o                         
  -4  -2   8        130.51         94.88         6.97 o                         
  -3  -2   8       1165.34       1214.79        18.72 o                         
  -2  -2   8          0.00          0.99         2.17 o                         
  -1  -2   8          6.53          5.22         2.20 o                         
   0  -2   8        756.32        788.55        13.01 o                         
   1  -2   8         49.50         48.83         3.66 o                         
   2  -2   8        361.68        329.48         7.07 o                         
   3  -2   8        231.92        228.55         7.01 o                         
   4  -2   8        124.38        119.35         9.25 o                         
   5  -2   8         13.09         15.79         3.95 o                         
   6  -2   8        364.27        404.62        16.29 o                         
   7  -2   8         60.40         74.75         9.72 o                         
   8  -2   8         28.67         22.43         9.41 o                         
   9  -2   8         27.41         27.81         8.07 o                         
 -10  -1   8          9.97         -3.45         9.72 o                         
  -9  -1   8        133.71        156.51        21.01 o                         
  -8  -1   8         11.87          9.66         6.33 o                         
  -7  -1   8          7.79         11.41         6.74 o                         
  -6  -1   8        184.27        197.66        14.07 o                         
  -5  -1   8          1.05         -0.82         2.95 o                         
  -3  -1   8       1306.33       1277.35        19.47 o                         
  -2  -1   8        779.28        789.78        12.24 o                         
  -1  -1   8         80.01        109.11         5.52 o                         
   0  -1   8        789.36        809.31        13.55 o                         
   1  -1   8         23.07         16.89         2.43 o                         
   2  -1   8          0.53          2.40         2.11 o                         
   3  -1   8        457.89        470.46        13.90 o                         
   4  -1   8         41.96         47.19         4.44 o                         
   5  -1   8        168.47        185.29        14.11 o                         
   6  -1   8         54.11         47.40         7.50 o                         
   7  -1   8        186.42        215.22        15.18 o                         
   8  -1   8        102.23         98.41        33.56 o                         
   9  -1   8         14.89         -1.57         9.41 o                         
 -10   0   8         11.77         26.66        12.55 o                         
  -9   0   8         14.14          9.41        10.98 o                         
  -8   0   8        153.61        173.82        14.53 o                         
  -7   0   8         11.09          7.85        12.23 o                         
  -6   0   8         16.53          9.00         3.92 o                         
  -5   0   8          2.70          5.45         3.39 o                         
  -4   0   8       1444.07       1477.31        22.28 o                         
  -2   0   8        333.16        350.42         8.76 o                         
  -1   0   8        321.34        281.54         6.83 o                         
   0   0   8          6.55          9.71         2.36 o                         
   1   0   8        829.49        811.41        12.53 o                         
   2   0   8       1698.14       1707.08        30.47 o                         
   3   0   8         97.75         97.27         5.78 o                         
   4   0   8         53.62         54.27         5.25 o                         
   5   0   8        502.73        577.95        19.40 o                         
   6   0   8         65.06         67.25         8.76 o                         
   7   0   8          2.36         -0.85         5.43 o                         
   8   0   8          9.69         12.55        10.04 o                         
 -10   1   8         31.19         21.64        10.98 o                         
  -9   1   8          8.46         21.01        11.29 o                         
  -8   1   8          2.91          3.14         7.84 o                         
  -7   1   8         10.53         10.16         6.59 o                         
  -6   1   8          1.81          2.98         4.62 o                         
  -5   1   8         89.15         91.42         7.09 o                         
  -4   1   8        537.17        526.68        11.81 o                         
  -3   1   8        665.87        589.07        12.18 o                         
  -2   1   8       1487.68       1577.13        41.72 o                         
  -1   1   8          0.76          0.32         2.05 o                         
   0   1   8        269.38        273.86         6.55 o                         
   1   1   8        143.52        150.59         6.45 o                         
   2   1   8        166.11        168.26         9.32 o                         
   3   1   8       2159.44       2260.59        30.61 o                         
   4   1   8        523.45        564.47        15.15 o                         
   5   1   8          0.67         -3.21         4.08 o                         
   6   1   8        142.10        162.47        12.72 o                         
   7   1   8        306.28        305.49        24.15 o                         
   8   1   8         10.98          8.15         9.41 o                         
 -10   2   8          5.82          5.96         9.72 o                         
  -9   2   8          1.31         -7.53         7.53 o                         
  -8   2   8         69.27         64.61        13.80 o                         
  -7   2   8         34.94         34.28         6.45 o                         
  -6   2   8        151.21        153.98         7.74 o                         
  -5   2   8        328.53        327.61        11.34 o                         
  -4   2   8        221.14        194.13         8.58 o                         
  -3   2   8         49.80         46.35         4.19 o                         
  -2   2   8        132.38         96.57        18.27 o                         
  -1   2   8        513.91        564.57        11.75 o                         
   0   2   8        451.64        459.15        10.42 o                         
   1   2   8        669.96        704.51        13.75 o                         
   2   2   8       1035.60       1041.96        17.90 o                         
   3   2   8        100.15         90.90         8.41 o                         
   4   2   8         15.59         18.75         4.54 o                         
   5   2   8         39.52         49.83         7.04 o                         
   6   2   8         61.92         49.24        13.80 o                         
   7   2   8         18.29         20.07        10.98 o                         
   8   2   8        191.08        193.52        24.15 o                         
 -10   3   8         29.38          4.70        10.04 o                         
  -9   3   8         15.41          6.27         9.72 o                         
  -8   3   8         12.63          8.78         8.78 o                         
  -7   3   8        338.07        351.09        13.38 o                         
  -6   3   8         43.43         47.71         5.88 o                         
  -5   3   8          6.44          3.30         2.64 o                         
  -4   3   8        302.66        305.99        10.41 o                         
  -3   3   8        691.93        689.91        15.99 o                         
  -2   3   8          0.75         -0.16         2.10 o                         
  -1   3   8       1203.56       1318.03        23.90 o                         
   0   3   8        125.97        123.83         6.18 o                         
   1   3   8        151.18        168.09         8.33 o                         
   2   3   8       3454.07       3576.07        51.10 o                         
   3   3   8        963.06       1021.64        25.48 o                         
   4   3   8         59.75         54.34        10.33 o                         
   5   3   8        271.05        277.72        16.16 o                         
   6   3   8        104.51        125.77        18.51 o                         
   7   3   8         49.16         38.89        13.80 o                         
   8   3   8         21.73         -2.51        10.35 o                         
 -10   4   8          2.24          0.94         8.78 o                         
  -9   4   8        230.20        260.01        25.09 o                         
  -8   4   8         95.81         96.31        23.68 o                         
  -7   4   8        120.35        133.47        11.95 o                         
  -6   4   8        391.57        394.38        13.34 o                         
  -5   4   8         61.49         59.45         5.12 o                         
  -4   4   8          2.35          2.04         3.04 o                         
  -3   4   8         45.07         39.59         4.91 o                         
  -2   4   8        183.09        181.67         6.47 o                         
  -1   4   8        374.55        382.84        10.12 o                         
   1   4   8        486.45        517.82        12.56 o                         
   2   4   8        297.07        289.49        11.01 o                         
   3   4   8         54.81         55.82         7.08 o                         
   4   4   8        314.04        334.45        16.59 o                         
   5   4   8         10.88         13.25        14.27 o                         
   6   4   8         74.53         66.81        16.00 o                         
   7   4   8        181.14        189.13        23.52 o                         
 -10   5   8         37.90         23.84        12.23 o                         
  -9   5   8         32.94         40.46        13.17 o                         
  -8   5   8         46.69         45.73         8.52 o                         
  -7   5   8         84.45         97.51        10.23 o                         
  -6   5   8          5.03         10.02         4.75 o                         
  -5   5   8        311.97        334.85        12.05 o                         
  -4   5   8        278.55        276.33        10.79 o                         
  -3   5   8         10.37          8.36         3.54 o                         
  -2   5   8       1070.38       1102.63        19.08 o                         
  -1   5   8        755.29        776.48        21.24 o                         
   0   5   8        711.01        696.53        17.11 o                         
   1   5   8        660.83        712.27        22.07 o                         
   2   5   8         17.35          7.14         5.31 o                         
   3   5   8         41.97         43.30         8.31 o                         
   4   5   8        106.48         97.38        10.75 o                         
   5   5   8        192.89        252.98        20.70 o                         
   6   5   8         19.45         20.70        11.92 o                         
   7   5   8          2.05         11.29        11.60 o                         
 -10   6   8         66.72         51.75        13.80 o                         
  -9   6   8          1.89          5.65         9.41 o                         
  -8   6   8         31.96         26.02         7.37 o                         
  -7   6   8        121.01        132.97        11.97 o                         
  -6   6   8         77.84         80.40         9.38 o                         
  -5   6   8         39.77         40.73         8.07 o                         
  -4   6   8          3.45         -0.45         3.34 o                         
  -3   6   8       1061.60       1160.21        30.24 o                         
  -2   6   8        110.69         93.17         6.59 o                         
  -1   6   8        748.26        741.76        18.15 o                         
   0   6   8          7.41         10.19         4.11 o                         
   1   6   8         51.22         41.64         7.65 o                         
   2   6   8        281.27        276.93        14.75 o                         
   3   6   8        388.45        391.52        18.30 o                         
   4   6   8         78.87         90.53        13.96 o                         
   5   6   8         35.90         38.59        12.39 o                         
   6   6   8         30.77         20.39        12.23 o                         
   7   6   8          2.23         24.78        13.80 o                         
  -9   7   8         20.65         29.17        11.29 o                         
  -8   7   8         33.95         37.97         7.85 o                         
  -7   7   8          0.18         -3.92         4.66 o                         
  -6   7   8         36.02         48.91         7.87 o                         
  -5   7   8         92.15        107.40        24.15 o                         
  -4   7   8         34.90         24.90         5.10 o                         
  -3   7   8         15.01          9.45         3.60 o                         
  -2   7   8          9.14         10.64         4.42 o                         
  -1   7   8          9.84         10.30         4.32 o                         
   0   7   8         75.53         66.20         9.41 o                         
   1   7   8        570.32        627.53        22.18 o                         
   2   7   8         43.41         50.36        13.02 o                         
   3   7   8         33.17         23.10        20.39 o                         
   4   7   8        262.69        280.93        19.58 o                         
   5   7   8        147.71        177.05        16.78 o                         
   6   7   8          7.15          2.20        10.98 o                         
  -9   8   8          0.27         -4.39         8.15 o                         
  -8   8   8         28.99         25.89         7.53 o                         
  -7   8   8         29.42         28.64         7.41 o                         
  -6   8   8          1.41         -1.14         4.64 o                         
  -5   8   8        178.13        164.35        15.06 o                         
  -4   8   8        162.58        155.46        13.49 o                         
  -3   8   8         48.25         42.99         5.26 o                         
  -2   8   8         62.25         47.18         6.12 o                         
  -1   8   8         25.06         35.36         8.70 o                         
   0   8   8        227.63        235.66        14.60 o                         
   1   8   8        128.88        147.82        18.66 o                         
   2   8   8        362.82        371.70        18.51 o                         
   3   8   8         85.32         70.43        10.71 o                         
   4   8   8          0.11          2.28         6.86 o                         
   5   8   8         38.34         51.90        16.78 o                         
   6   8   8          6.72         -5.96        10.98 o                         
  -9   9   8         13.92         16.00        10.66 o                         
  -8   9   8          4.13         -5.96         5.96 o                         
  -7   9   8         71.71         91.62        14.58 o                         
  -6   9   8        114.01        110.00        11.20 o                         
  -5   9   8          2.44          0.22         4.64 o                         
  -4   9   8         20.53         18.06         6.10 o                         
  -3   9   8         17.51         17.28         5.03 o                         
  -2   9   8        795.47        835.64        20.86 o                         
  -1   9   8          6.36         11.17        11.29 o                         
   0   9   8        203.47        219.24        32.15 o                         
   1   9   8          2.40          0.78         6.43 o                         
   2   9   8         23.87         20.93         7.68 o                         
   3   9   8         80.22         87.61        33.87 o                         
   4   9   8         22.86         20.67         9.57 o                         
   5   9   8          0.06         -0.47         7.32 o                         
  -8  10   8         28.24         19.67        12.86 o                         
  -7  10   8          1.71         -2.06         5.43 o                         
  -6  10   8         48.54         51.15        14.27 o                         
  -5  10   8        249.55        273.00        21.33 o                         
  -4  10   8        387.78        456.82        19.07 o                         
  -3  10   8          5.20          3.57         4.70 o                         
  -2  10   8        185.79        187.15        14.15 o                         
  -1  10   8        251.28        250.60        24.15 o                         
   0  10   8         26.05         32.88         8.31 o                         
   1  10   8        397.53        423.64        31.05 o                         
   2  10   8        118.01        114.45        13.30 o                         
   3  10   8          6.34         -0.50         6.86 o                         
   4  10   8         12.22         14.16         8.26 o                         
  -8  11   8         10.74          3.56         6.10 o                         
  -7  11   8         35.52         34.31         8.78 o                         
  -6  11   8         17.40         17.81         6.76 o                         
  -5  11   8         24.89         23.27         7.18 o                         
  -4  11   8         14.35         19.94         6.76 o                         
  -3  11   8         37.22         38.07         6.80 o                         
  -2  11   8         21.87         22.90        11.60 o                         
  -1  11   8         42.33         56.77        14.74 o                         
   0  11   8        235.32        286.67        29.17 o                         
   1  11   8          3.36         -9.10         9.10 o                         
   2  11   8         55.71         81.23        18.19 o                         
   3  11   8         75.48         77.47        18.82 o                         
   4  11   8          0.64          5.52         9.28 o                         
  -7  12   8         18.60         10.93         6.70 o                         
  -6  12   8         84.15         90.68        10.84 o                         
  -5  12   8         93.30         90.02        10.96 o                         
  -4  12   8         17.75         25.52         6.29 o                         
  -3  12   8        150.27        132.05        19.76 o                         
  -2  12   8         49.93         55.52        14.74 o                         
  -1  12   8         14.39         10.66        10.98 o                         
   0  12   8         87.57         86.25        17.25 o                         
   1  12   8         21.00         16.31        12.55 o                         
   2  12   8          5.65         -7.84         7.84 o                         
   3  12   8          1.57        -10.35        10.35 o                         
  -6  13   8         15.11         16.00         7.14 o                         
  -5  13   8        127.54        151.54        15.28 o                         
  -4  13   8         37.57         24.74         7.90 o                         
  -3  13   8          0.58         -8.15         8.47 o                         
  -2  13   8         90.48         90.33        17.56 o                         
  -1  13   8         15.23         41.09        13.49 o                         
   0  13   8         42.50         39.52        14.74 o                         
   1  13   8         23.26         18.51        13.49 o                         
  -4  14   8         22.97         33.13         8.80 o                         
  -3  14   8         55.64         54.57        15.37 o                         
  -2  14   8          0.09          0.94        10.66 o                         
  -1  14   8          2.86          5.02        10.98 o                         
   0  14   8         32.37         33.87        13.80 o                         
  -1 -17   9         39.87         21.41         7.28 o                         
   0 -17   9         43.16         46.76         7.75 o                         
   1 -17   9          1.69         -0.52         4.64 o                         
   2 -17   9          0.85         -2.21         3.05 o                         
  -3 -16   9         77.01         78.92        22.90 o                         
  -2 -16   9         51.04         55.65         9.42 o                         
  -1 -16   9          1.86         -2.31         4.99 o                         
   0 -16   9         34.06         40.80         8.78 o                         
   1 -16   9         85.67         87.52         6.93 o                         
   2 -16   9          0.77         -2.66         2.66 o                         
   3 -16   9         16.99         15.15         3.84 o                         
   4 -16   9         16.31         14.77         3.33 o                         
  -4 -15   9         32.53         44.22        14.43 o                         
  -3 -15   9          8.08          7.70         6.86 o                         
  -2 -15   9         59.41         62.76        17.72 o                         
  -1 -15   9        118.00        120.49        11.64 o                         
   0 -15   9          4.15         -0.40         5.80 o                         
   1 -15   9         41.15         29.68         8.47 o                         
   2 -15   9         88.79         93.88         6.23 o                         
   3 -15   9          3.97          3.64         2.23 o                         
   4 -15   9         84.87        102.76         5.65 o                         
  -5 -14   9          0.01          0.00        10.66 o                         
  -4 -14   9         36.16         47.38        10.82 o                         
  -3 -14   9         29.53         34.89         7.16 o                         
  -2 -14   9          0.23         -1.02         4.60 o                         
  -1 -14   9        183.71        208.45        11.93 o                         
   0 -14   9        131.53        153.09         8.17 o                         
   1 -14   9         28.16         31.21         5.07 o                         
   2 -14   9         23.49         17.85         3.24 o                         
   3 -14   9         71.28         63.15         4.07 o                         
   4 -14   9         33.03         34.02         3.43 o                         
  -6 -13   9         51.10         58.34        16.31 o                         
  -5 -13   9         12.19         19.98         8.57 o                         
  -4 -13   9          1.21          6.58         6.86 o                         
  -3 -13   9        116.25        110.61         9.97 o                         
  -2 -13   9        184.25        199.55        12.25 o                         
  -1 -13   9         28.86         22.40         5.38 o                         
   0 -13   9          0.39         -2.48         2.48 o                         
   1 -13   9         51.40         43.18         4.33 o                         
   2 -13   9        115.41        106.74         9.64 o                         
   3 -13   9         18.00         18.87         2.64 o                         
   4 -13   9         44.82         37.94         4.14 o                         
   5 -13   9         39.91         28.86        12.55 o                         
   6 -13   9          0.17         -2.51         2.82 o                         
  -6 -12   9         44.69         71.51        17.56 o                         
  -5 -12   9        124.19         96.60        21.64 o                         
  -4 -12   9         61.55         72.42         8.48 o                         
  -3 -12   9         10.60          3.39         4.60 o                         
  -2 -12   9        130.63        120.05        10.59 o                         
  -1 -12   9        290.83        314.66        10.23 o                         
   0 -12   9         40.56         39.06         4.39 o                         
   1 -12   9         51.08         45.46         4.26 o                         
   2 -12   9        115.77        114.81         5.75 o                         
   3 -12   9         66.36         72.31         3.94 o                         
   4 -12   9          0.23          0.80         2.55 o                         
   5 -12   9         34.86         43.60        13.49 o                         
   6 -12   9          8.84          7.90         5.48 o                         
   7 -12   9          0.10          3.12         2.77 o                         
  -7 -11   9         32.21         24.78        13.49 o                         
  -6 -11   9         42.81         52.69        15.06 o                         
  -5 -11   9         98.47         96.06        12.09 o                         
  -4 -11   9          6.59          9.07         4.92 o                         
  -3 -11   9         40.72         42.45         8.90 o                         
  -2 -11   9          2.85          2.79         4.11 o                         
  -1 -11   9         11.93          7.18         3.17 o                         
   0 -11   9        531.55        532.97        12.03 o                         
   1 -11   9        365.65        362.05         9.18 o                         
   2 -11   9         17.76         16.99         2.66 o                         
   3 -11   9        251.29        241.83         6.21 o                         
   4 -11   9        106.63        108.65         4.43 o                         
   5 -11   9          1.00         -0.72         1.59 o                         
   6 -11   9          2.43          4.07         2.04 o                         
   7 -11   9          3.61          5.57         2.87 o                         
  -7 -10   9          0.53         -7.53         7.53 o                         
  -6 -10   9         61.81         96.60        18.82 o                         
  -5 -10   9         98.28        101.11        11.73 o                         
  -4 -10   9         74.05         60.72         7.12 o                         
  -3 -10   9          1.57          5.86         4.06 o                         
  -2 -10   9        334.87        369.81        11.45 o                         
  -1 -10   9        305.46        317.43        10.90 o                         
   0 -10   9         12.60         10.12         3.24 o                         
   1 -10   9        135.59        112.61         5.51 o                         
   2 -10   9        117.90        109.30         5.58 o                         
   3 -10   9         19.59         14.72         2.47 o                         
   4 -10   9        117.27        112.09         4.52 o                         
   5 -10   9         97.92        101.00         4.53 o                         
   6 -10   9         65.76         70.15         4.65 o                         
   7 -10   9         35.56         48.06         4.37 o                         
   8 -10   9         75.61         91.86         6.61 o                         
  -8  -9   9          8.52          7.84        12.23 o                         
  -7  -9   9         45.53         54.89        15.68 o                         
  -6  -9   9         25.35         10.35        10.04 o                         
  -5  -9   9         24.50         26.94         7.31 o                         
  -4  -9   9         61.53         68.77         7.62 o                         
  -3  -9   9        109.54        118.13         8.80 o                         
  -2  -9   9          0.79          1.01         2.66 o                         
  -1  -9   9        907.64        919.57        16.59 o                         
   0  -9   9        509.12        499.74        12.05 o                         
   1  -9   9         18.78         13.43         2.89 o                         
   2  -9   9        175.64        191.03         6.39 o                         
   3  -9   9          8.13          5.51         2.20 o                         
   4  -9   9         92.56         94.49         4.64 o                         
   5  -9   9         22.50         21.59         2.94 o                         
   6  -9   9        114.03        116.26         6.15 o                         
   7  -9   9         54.70         51.46         5.12 o                         
   8  -9   9          0.81          1.98         4.31 o                         
  -8  -8   9          6.97          3.41        11.13 o                         
  -7  -8   9         15.05         18.12         8.04 o                         
  -6  -8   9         51.80         71.83        10.76 o                         
  -5  -8   9         29.90         31.48         5.73 o                         
  -4  -8   9          3.93          3.17         3.27 o                         
  -3  -8   9        403.05        415.67        11.45 o                         
  -2  -8   9        822.81        857.87        14.28 o                         
  -1  -8   9          1.51          4.82         2.89 o                         
   0  -8   9        272.09        262.65        14.61 o                         
   1  -8   9       1057.70       1001.22        21.45 o                         
   2  -8   9         10.33          7.68         2.30 o                         
   3  -8   9        989.49        965.35        16.20 o                         
   4  -8   9        458.56        509.42        17.56 o                         
   5  -8   9        182.09        182.57         6.81 o                         
   6  -8   9         11.13         14.38         3.36 o                         
   7  -8   9         29.15         30.99         4.64 o                         
   8  -8   9          0.20         -1.66         4.42 o                         
  -9  -7   9          0.29         -7.18         9.10 o                         
  -8  -7   9         67.09         69.55        11.34 o                         
  -7  -7   9         39.26         33.28         8.43 o                         
  -6  -7   9          2.05          2.08         4.06 o                         
  -5  -7   9        100.35        100.36         8.30 o                         
  -4  -7   9         59.34         51.90         5.33 o                         
  -3  -7   9          2.65          4.07         2.98 o                         
  -2  -7   9         11.27          9.58         2.65 o                         
  -1  -7   9       1290.47       1336.17        19.45 o                         
   0  -7   9        133.48        114.96         5.08 o                         
   1  -7   9        275.07        251.83         7.76 o                         
   2  -7   9        220.79        204.51         6.78 o                         
   3  -7   9        237.63        216.69         6.93 o                         
   4  -7   9         23.01         25.04         4.20 o                         
   5  -7   9        641.97        668.74        13.99 o                         
   6  -7   9         11.97         18.05         3.61 o                         
   7  -7   9          3.80          2.69         3.23 o                         
   8  -7   9         31.54         35.67         6.98 o                         
  -9  -6   9          5.74         12.60         7.43 o                         
  -8  -6   9          0.19          4.36         6.74 o                         
  -7  -6   9         14.96         19.41         8.31 o                         
  -6  -6   9        239.91        249.82        15.49 o                         
  -5  -6   9          0.26          0.11         3.43 o                         
  -4  -6   9        581.53        594.34        13.74 o                         
  -3  -6   9        456.64        481.85        11.50 o                         
  -2  -6   9          0.65          3.61         2.54 o                         
  -1  -6   9        325.51        336.23         8.45 o                         
   0  -6   9       1646.29       1662.49        21.96 o                         
   1  -6   9        116.46         98.52         4.51 o                         
   2  -6   9        246.18        248.91         7.64 o                         
   3  -6   9        225.19        220.88         7.35 o                         
   4  -6   9         48.42         55.56         5.85 o                         
   5  -6   9          0.38          1.75         2.65 o                         
   6  -6   9        114.46        104.85         7.03 o                         
   7  -6   9         21.56         36.55         5.77 o                         
   8  -6   9          3.50          0.36         4.73 o                         
  -9  -5   9         53.01         51.64        13.33 o                         
  -8  -5   9         60.43         68.79        10.98 o                         
  -7  -5   9          1.87          1.92         5.95 o                         
  -6  -5   9        226.68        238.98        10.86 o                         
  -5  -5   9        116.92        118.39         8.48 o                         
  -4  -5   9          6.40          7.70         3.64 o                         
  -3  -5   9        159.03        170.04         7.06 o                         
  -2  -5   9        330.27        303.07         8.48 o                         
  -1  -5   9        606.14        592.97        11.49 o                         
   0  -5   9        320.06        308.91         7.68 o                         
   1  -5   9        991.43        975.87        14.73 o                         
   2  -5   9        316.72        270.44         8.32 o                         
   3  -5   9        238.90        266.76         8.44 o                         
   4  -5   9         95.94        106.54        12.32 o                         
   5  -5   9          1.20          4.63         2.97 o                         
   6  -5   9         11.97         17.16         4.14 o                         
   7  -5   9         35.20         34.55         6.64 o                         
   8  -5   9          8.76         11.05         5.80 o                         
  -9  -4   9          0.09          0.25         7.00 o                         
  -8  -4   9         39.97         34.00         8.59 o                         
  -7  -4   9        157.97        149.58        13.62 o                         
  -6  -4   9          1.52         10.70         4.03 o                         
  -5  -4   9        217.69        257.71        14.62 o                         
  -4  -4   9         30.96         33.45         5.03 o                         
  -3  -4   9        110.54        116.02        11.85 o                         
  -2  -4   9         53.37         57.52         5.89 o                         
  -1  -4   9        507.94        490.67        10.36 o                         
   0  -4   9        963.78        942.34        14.99 o                         
   1  -4   9        238.45        244.73         8.24 o                         
   2  -4   9        418.76        426.73         8.99 o                         
   3  -4   9         61.48         59.05         6.08 o                         
   4  -4   9        160.31        143.47         7.39 o
[truncated: 200,638 more chars]
